# Supplementary material for: Transcriptome analysis of seed dormancy after rinsing and chilling in ornamental peaches (Prunus persica (L.) Batsch)
Source: BMC Genomics. 2016 Aug 8;17:575. doi: 10.1186/s12864-016-2973-y (PMC4977653; doi:10.1186/s12864-016-2973-y)
Supplement: Additional file 3: — List of all set of the differentially expressed genes. Summary of all set data and annotated by Swiss-Prot between BR vs 2D4W, BR vs 7D4W and 2D4W vs. 7D4W. (XLSX 15168 kb) [file 12864_2016_2973_MOESM3_ESM.xlsx]

## Sheet: Allset_BR_vs_2D4W
					RPKM
ID	logFC	logCPM	P_Value	FDR	BR1	BR2	BR3	2D4W1	2D4W2	2D4W3	SwissPlot anotation
TR10071|c0_g3_i1	9.31165	10.6262	0	0	2998.76	3149.49	2979.91	2.961	5.409	6.503	RecName: Full=Late embryogenesis abundant protein D-34; Short=LEA D-34 [Gossypium hirsutum]
TR12188|c2_g2_i1	8.5099	10.7498	0	0	3639.24	3766.68	3551.43	11.961	10.341	6.939	RecName: Full=17.9 kDa class II heat shock protein [Helianthus annuus]
TR15740|c1_g1_i1	8.02595	9.02196	0	0	585.763	590.269	624.104	2.647	2.817	1.131	RecName: Full=Cytochrome P450 82A4; AltName: Full=Cytochrome P450 CP9 [Glycine max]
TR24286|c0_g1_i1	7.40695	12.2304	0	0	5438.59	5263.81	5367.02	31.447	36.585	26.332	RecName: Full=Legumin A; AltName: Full=Beta-globulin; AltName: Full=LEGA-C94; Contains: RecName: Full=Legumin A acidic chain; Contains: RecName: Full=Legumin A basic chain; Flags: Precursor [Gossypium hirsutum]
TR2511|c0_g1_i1	8.25662	13.0976	0	0	12498.7	12673.5	12332.9	42.017	40.122	40.151	RecName: Full=Glucose and ribitol dehydrogenase; AltName: Full=Carrot ABA-induced in somatic embryos 5 protein [Daucus carota]
TR311|c0_g1_i1	7.27693	10.9865	0	0	2201.29	1995.82	2081.91	12.962	14.562	12.864	RecName: Full=Legumin B; AltName: Full=Beta-globulin B; AltName: Full=LEGB-C134; Contains: RecName: Full=Legumin B acidic chain; Contains: RecName: Full=Legumin B basic chain; Flags: Precursor [Gossypium hirsutum]
TR3906|c0_g1_i1	5.19441	11.0821	0	0	5654.51	5593.71	5705.67	143.977	170.542	149.3	RecName: Full=Peroxygenase 1; Short=AtPXG1; AltName: Full=Caleosin-1; AltName: Full=Embryo-specific protein 1 (ATS1) [Arabidopsis thaliana]
TR6402|c0_g1_i1	4.88436	13.0847	0	0	9513.62	9205.74	9563.9	282.058	321.951	358.58	RecName: Full=Vicilin-like antimicrobial peptides 2-1; AltName: Full=MiAMP2; Contains: RecName: Full=Antimicrobial peptide 2a; AltName: Full=MiAMP2a; Contains: RecName: Full=Antimicrobial peptide 2b; AltName: Full=MiAMP2b; Contains: RecName: Full=Antimicrobial peptide 2c-1; AltName: Full=MiAMP2c-1; Contains: RecName: Full=Antimicrobial peptide 2c-2; AltName: Full=MiAMP2c-2; Contains: RecName: Ful…
TR1814|c0_g1_i1	5.32011	10.1981	7.1622163495244e-311	2.90897e-307	2763.71	2809.59	2902.49	63.658	82.981	65.855	RecName: Full=1-Cys peroxiredoxin; AltName: Full=Rehydrin homolog; AltName: Full=Thioredoxin peroxidase [Medicago truncatula]
TR18925|c0_g1_i1	6.76555	11.7433	2.02093e-307	7.38731e-304	6740.3	6833.88	6633.11	71.98	60.904	51.096	RecName: Full=Late embryogenesis abundant protein D-34; Short=LEA D-34 [Gossypium hirsutum]
TR7279|c0_g2_i1	9.98939	10.5892	3.54813e-306	1.17908e-302	2718.98	2917.8	2731.85	0	0	8.867	RecName: Full=Probable aquaporin TIP3-2; AltName: Full=Beta-tonoplast intrinsic protein; Short=Beta-TIP; AltName: Full=Tonoplast intrinsic protein 3-2; Short=AtTIP3;2; Contains: RecName: Full=Probable aquaporin TIP3-2, N-terminally processed [Arabidopsis thaliana]
TR8349|c0_g1_i1	-7.69043	9.42211	6.60906e-306	2.01323e-302	9.458	4.417	4.841	1256.25	1353.76	1307.03	RecName: Full=Non-classical arabinogalactan protein 31; AltName: Full=Hydroxyproline-rich arabinogalactan protein 31; Flags: Precursor [Arabidopsis thaliana]
TR12162|c2_g1_i1	5.84015	10.1081	9.94045e-302	2.7951e-298	1211.45	1379.5	1416.3	22.565	22.851	24.446	RecName: Full=Heat shock 70 kDa protein [Glycine max]
TR5180|c0_g2_i1	2.80812	11.1233	1.54006e-292	4.0211e-289	1925.15	1961.35	2101.09	271.946	290.009	294.452	RecName: Full=Cysteine proteinase 15A; AltName: Full=Turgor-responsive protein 15A; Flags: Precursor [Pisum sativum]
TR15098|c1_g1_i1	7.14181	8.61947	1.11409e-288	2.71495e-285	171.033	172.388	183.894	1.137	1.098	1.458	RecName: Full=Probable N-acetyltransferase HLS1-like [Arabidopsis thaliana]
TR3897|c0_g1_i1	-10.8253	9.27282	4.41101e-287	1.00775e-283	0.593	0	0.56	738.58	900.484	824.675	RecName: Full=Thaumatin-like protein; Flags: Precursor [Arabidopsis thaliana]
TR16506|c0_g1_i1	7.79281	9.10508	1.77898e-285	3.82523e-282	2016.54	2285.45	2204.82	11.155	11.925	5.146	NA
TR17246|c0_g1_i1	6.54711	9.30108	4.66152e-281	9.46651e-278	1201.57	1159.06	1250.38	8.356	18.135	12.546	RecName: Full=26.5 kDa heat shock protein, mitochondrial; Short=AtHsp26.5; Flags: Precursor [Arabidopsis thaliana]
TR13524|c1_g2_i1	5.12393	9.82595	1.05762e-273	2.03475e-270	2397.67	2275.64	2315.51	57.16	76.159	67.724	NA
TR3768|c0_g1_i1	5.48574	11.4431	2.25709e-260	4.12529e-257	7037.3	7478.63	6405.92	143.739	172.72	152.175	RecName: Full=Oleosin 1 [Prunus dulcis]
TR19048|c0_g1_i1	-6.40036	9.13478	8.58026e-241	1.49354e-237	9.093	10.687	8.561	710.425	872.269	828.815	RecName: Full=Cysteine proteinase RD21a; Short=RD21; Flags: Precursor [Arabidopsis thaliana]
TR16426|c0_g1_i1	5.23436	9.3194	1.09617e-239	1.82133e-236	1688.43	1868.33	1914.7	39.718	51.408	55.312	RecName: Full=Oleosin 21.2 kDa; AltName: Full=Oleosin type 2 [Arabidopsis thaliana]
TR10431|c0_g1_i1	10.9498	8.12174	2.53853e-237	4.03449e-234	990.192	1026.08	1118.27	0.959	0	0	RecName: Full=Heavy metal-associated isoprenylated plant protein 26; Short=AtHIPP26; AltName: Full=Farnesylated protein 6; Short=AtFP6; Flags: Precursor [Arabidopsis thaliana]
TR8009|c0_g1_i1	8.18151	8.06137	2.69792e-231	4.10915e-228	241.258	262.563	258.856	0.73	1.161	0.62	RecName: Full=9-cis-epoxycarotenoid dioxygenase NCED6, chloroplastic; Short=AtNCED6; Flags: Precursor [Arabidopsis thaliana]
TR22552|c0_g1_i1	6.33748	8.9564	1.08478e-230	1.58611e-227	1098.16	1050.43	987.253	14.141	10.341	13.87	RecName: Full=Late embryogenesis abundant protein D-34; Short=LEA D-34 [Gossypium hirsutum]
TR8421|c0_g1_i1	6.44881	8.07374	2.85172e-225	4.0093e-222	535.046	526.264	556.82	7.338	4.104	6.596	RecName: Full=Uncharacterized GPI-anchored protein At5g19250; Flags: Precursor [Arabidopsis thaliana]
TR1165|c0_g2_i1	6.7913	8.50354	1.00382e-223	1.35903e-220	810.647	923.646	903.361	9.484	4.185	9.462	NA
TR15472|c0_g1_i1	7.49182	13.1137	1.50298e-221	1.96214e-218	22021.3	20216	21067.2	144.842	110.773	88.792	RecName: Full=Universal stress protein A-like protein [Arabidopsis thaliana]
TR9126|c0_g2_i1	5.90279	8.8518	6.755e-219	8.51456e-216	1592.02	1632.59	1581.33	34.968	22.788	20.717	RecName: Full=16.9 kDa class I heat shock protein 1; AltName: Full=16.9 kDa heat shock protein 1; Short=OsHsp16.9A [Oryza sativa Japonica Group]
TR3246|c0_g2_i1	6.13421	8.38623	2.70632e-216	3.29756e-213	1407.57	1420.07	1390.69	21.513	25.029	11.465	RecName: Full=Protein EMB-1; AltName: Full=Carrot ABA-induced in somatic embryos 4 [Daucus carota]
TR10887|c0_g1_i1	7.1882	9.02498	5.337e-214	6.29319e-211	1786.13	2015.54	2227.29	8.95	23.391	8.833	NA
TR15741|c4_g2_i2	3.83544	9.9068	7.85932e-213	8.97779e-210	3173.65	3002.31	3063.95	219.214	226.361	204.914	RecName: Full=Polyubiquitin; Contains: RecName: Full=Ubiquitin; Flags: Precursor, partial [Hordeum vulgare]
TR19148|c0_g1_i1	5.02711	8.72835	8.32326e-206	9.21964e-203	835.351	860.527	835.624	19.808	30.096	28.486	NA
TR1156|c0_g1_i1	7.11331	8.11363	1.26093e-205	1.35564e-202	1765.49	1972.28	2088.84	9.111	18.918	13.753	NA
TR10384|c0_g1_i1	4.74577	10.1965	2.6208e-205	2.73717e-202	1300.14	1218.73	1123.04	45.436	44.532	45.875	RecName: Full=Transport and Golgi organization protein 2 homolog [Homo sapiens]
TR22422|c0_g1_i1	4.1361	11.0005	2.82296e-204	2.8664e-201	5122.94	5167.34	5547.14	303.147	331.761	264.441	RecName: Full=18.1 kDa class I heat shock protein; AltName: Full=18.1 kDa heat shock protein; Short=AtHsp18.1 [Arabidopsis thaliana]
TR7811|c1_g1_i1	5.51715	8.26043	2.85482e-201	2.82041e-198	454.497	476.167	482.097	8.381	13.797	8.666	RecName: Full=Small heat shock protein, chloroplastic; Flags: Precursor [Pisum sativum]
TR16081|c0_g1_i2	-8.50132	7.86993	2.84608e-197	2.73778e-194	0.649	0.667	1.216	315.6	343.911	329.642	RecName: Full=Polyketide synthase 5; Short=RiPKS5; AltName: Full=Naringenin-chalcone synthase PKS5 [Rubus idaeus]
TR1110|c0_g2_i1	5.81717	7.85025	8.87461e-192	8.31801e-189	383.691	378.458	419.13	6.498	5.31	9.009	NA
TR13366|c0_g1_i1	9.0423	7.46274	1.68125e-190	1.53641e-187	356.595	363.044	384.254	0.526	1.26	0	RecName: Full=Succinate dehydrogenase [ubiquinone] iron-sulfur subunit 3, mitochondrial; AltName: Full=Iron-sulfur subunit of complex II; Short=Ip; Flags: Precursor [Arabidopsis thaliana]
TR17208|c0_g1_i1	4.11667	9.26504	6.86611e-190	6.12155e-187	300.157	299.316	290.441	16.72	15.723	18.932	RecName: Full=BAG family molecular chaperone regulator 6; AltName: Full=Bcl-2-associated athanogene 6; AltName: Full=CaM-binding protein 1 [Arabidopsis thaliana]
TR7077|c0_g1_i1	4.42949	10.1017	7.30755e-189	6.36e-186	1372.08	1276.29	1270.56	64.065	63.685	53.535	RecName: Full=11-beta-hydroxysteroid dehydrogenase-like 5; AltName: Full=17-beta-hydroxysteroid dehydrogenase-like 5; AltName: Full=Hydroxysteroid dehydrogenase 5; Short=AtHSD5 [Arabidopsis thaliana]
TR24283|c0_g1_i1	4.95359	8.2259	9.30018e-188	7.90602e-185	575.291	531.349	556.248	18.001	17.946	17.381	RecName: Full=22.0 kDa class IV heat shock protein; Flags: Precursor [Glycine max]
TR8583|c0_g1_i1	5.38615	7.84707	2.97133e-184	2.4685e-181	543.09	550.996	543.216	12.36	14.661	11.817	RecName: Full=Reticulon-like protein B13; Short=AtRTNLB13 [Arabidopsis thaliana]
TR20781|c0_g1_i1	5.16348	9.75941	1.51049e-183	1.22699e-180	2293.83	2311.3	2494.66	79.649	64.549	51.155	NA
TR2602|c0_g1_i1	3.73245	9.07324	1.53289e-182	1.21811e-179	1092.24	1138.23	1144.51	79.691	93.97	80.412	RecName: Full=Histone H1 [Solanum pennellii]
TR15888|c1_g1_i4	5.65997	8.41493	2.71617e-177	2.11249e-174	244.802	250.392	274.869	6.396	2.862	4.676	NA
TR18996|c0_g1_i1	2.5262	10.2132	8.68951e-177	6.61742e-174	1029.08	1024.02	1059.51	166.457	191.396	184.222	RecName: Full=Vicilin-like antimicrobial peptides 2-3; AltName: Full=MiAMP2; Contains: RecName: Full=Antimicrobial peptide 2a; AltName: Full=MiAMP2a; Contains: RecName: Full=Antimicrobial peptide 2b; AltName: Full=MiAMP2b; Contains: RecName: Full=Antimicrobial peptide 2c-1; AltName: Full=MiAMP2c-1; Contains: RecName: Full=Antimicrobial peptide 2c-2; AltName: Full=MiAMP2c-2; Contains: RecName: Ful…
TR8421|c1_g1_i1	5.65816	7.68992	6.36137e-171	4.74558e-168	481.833	503.534	484.708	11.698	9.495	7.065	RecName: Full=Uncharacterized GPI-anchored protein At5g19250; Flags: Precursor [Arabidopsis thaliana]
TR1338|c0_g1_i1	3.55422	8.76806	2.18302e-168	1.59596e-165	568.569	578.294	593.974	46.564	45.918	53.82	NA
TR24319|c0_g1_i1	3.86219	8.49629	7.81868e-168	5.604e-165	357.301	358.615	374.846	25.704	25.839	23.089	RecName: Full=Heat shock 70 kDa protein 8; AltName: Full=Heat shock protein 70-8; Short=AtHsp70-8; AltName: Full=Heat-shock protein 70T-2 [Arabidopsis thaliana]
TR12399|c0_g1_i1	4.12388	8.18494	8.40302e-167	5.907e-164	402.355	385.222	412.81	21.802	22.059	25.033	RecName: Full=GEM-like protein 5 [Arabidopsis thaliana]
TR10083|c0_g1_i1	3.78993	9.44792	2.87334e-166	1.98173e-163	691.061	724.294	714.352	53.826	53.775	45.783	RecName: Full=Malate synthase, glyoxysomal [Ricinus communis]
TR12053|c0_g1_i1	3.94684	9.4515	3.75891e-164	2.54451e-161	1362.06	1380.1	1392.24	72.251	105.625	92.17	NA
TR6747|c0_g1_i1	3.55519	8.77285	3.79743e-160	2.52384e-157	315.471	321.46	348.174	25.45	31.482	27.019	RecName: Full=TVP38/TMEM64 family membrane protein slr0305 [Synechocystis sp. PCC 6803 substr. Kazusa]
TR10823|c0_g2_i1	3.25956	10.802	3.99927e-158	2.61053e-155	3277.41	3179.21	3466.14	338.42	381.783	315.688	RecName: Full=Late embryogenesis abundant protein; Short=Protein LEA [Raphanus sativus]
TR13972|c2_g1_i1	6.0263	7.28937	9.38884e-157	6.02105e-154	167.809	183.719	184.836	2.935	2.808	2.254	RecName: Full=Ethylene-responsive transcription factor ABR1; AltName: Full=Protein ABA REPRESSOR 1 [Arabidopsis thaliana]
TR7097|c1_g1_i1	3.28934	9.65388	6.46699e-156	4.07577e-153	771.051	770.836	815.235	68.154	83.179	91.39	RecName: Full=Cytochrome P450 71B37 [Arabidopsis thaliana]
TR20872|c0_g1_i1	10.9558	8.12737	3.6328e-151	2.25074e-148	656.82	902.146	964.229	0.763	0	0	NA
TR15876|c0_g1_i2	-4.62505	8.13645	1.94872e-150	1.18723e-147	13.411	13.39	10.85	297.387	313.707	297.687	RecName: Full=Cytochrome P450 71A1; AltName: Full=ARP-2; AltName: Full=CYPLXXIA1 [Persea americana]
TR1691|c0_g1_i1	4.52759	7.87517	5.46574e-150	3.27532e-147	519.15	511.805	535.037	18.307	29.457	20.331	RecName: Full=17.8 kDa class I heat shock protein; AltName: Full=Clone DCHSP17.7 [Daucus carota]
TR16008|c1_g1_i1	3.37023	11.495	1.57931e-147	9.31129e-145	1687.93	1830.98	2045.58	187.92	176.149	172.749	RecName: Full=Seed biotin-containing protein SBP65; AltName: Full=BP75; AltName: Full=Seed biotinylated protein of 65 kDa [Glycine max]
TR12138|c0_g1_i1	3.42384	9.14183	2.08464e-147	1.20956e-144	401.41	449.365	436.86	38.878	41.157	37.679	RecName: Full=Serine/threonine-protein kinase CTR1 [Arabidopsis thaliana]
TR9180|c0_g1_i2	4.0266	8.42072	6.20908e-147	3.54636e-144	1178.1	1128.11	1037.62	61.333	81.352	56.611	RecName: Full=Snakin-2; Flags: Precursor [Solanum tuberosum]
TR12298|c0_g1_i1	4.3207	7.91505	1.83071e-146	1.02953e-143	435.992	438.057	438.124	18.884	27.09	19.778	NA
TR20652|c0_g1_i1	3.89129	11.9581	8.37784e-144	4.64006e-141	7650.63	7882.48	7552.05	505.81	600.809	451.278	RecName: Full=Oleosin 18.2 kDa [Gossypium hirsutum]
TR14487|c1_g1_i1	-4.29724	8.3157	8.30253e-143	4.52971e-140	16.363	14.609	12.996	264.048	314.652	289.532	RecName: Full=Glucan endo-1,3-beta-glucosidase 13; AltName: Full=(1->3)-beta-glucan endohydrolase 13; Short=(1->3)-beta-glucanase 13; AltName: Full=Beta-1,3-endoglucanase 13; Short=Beta-1,3-glucanase 13; Flags: Precursor [Arabidopsis thaliana]
TR18904|c0_g1_i1	-4.71041	7.93607	1.72114e-142	9.25212e-140	9.754	7.167	10.504	216.279	255.962	254.359	RecName: Full=Cysteine proteinase RD21a; Short=RD21; Flags: Precursor [Arabidopsis thaliana]
TR9406|c0_g1_i1	3.68073	10.4855	3.65536e-142	1.93649e-139	2154.43	2211.15	2129.88	146.657	198.326	154.387	RecName: Full=11-beta-hydroxysteroid dehydrogenase 1B; AltName: Full=17-beta-hydroxysteroid dehydrogenase 1B; AltName: Full=Hydroxysteroid dehydrogenase 1; Short=AtHSD1 [Arabidopsis thaliana]
TR12873|c0_g1_i1	4.3795	12.5595	4.2311e-142	2.20948e-139	13569.7	13390.6	16364	612.266	844.999	627.966	RecName: Full=Protein SLE3; AltName: Full=Soybean group-1 late embryogenesis abundant protein 3; AltName: Full=Soybean group-1 lea protein 3; Short=Sle3 [Glycine max]
TR11788|c1_g1_i1	4.61949	9.55505	3.26554e-141	1.68125e-138	658.415	624.571	674.48	32.592	21.996	24.086	NA
TR10457|c0_g2_i2	2.44755	9.9757	5.54764e-140	2.81651e-137	1062.3	1117.83	1137.26	216.992	224.381	218.507	RecName: Full=Transmembrane protein 205 [Mus musculus]
TR14909|c0_g1_i2	3.38123	9.04302	4.65721e-137	2.33205e-134	389.115	372.626	374.548	43.392	37.683	40.73	RecName: Full=Spermatogenesis-associated protein 20; AltName: Full=Sperm-specific protein 411; Short=Ssp411; Flags: Precursor [Homo sapiens]
TR13309|c0_g1_i1	3.96207	7.7808	2.16526e-136	1.06958e-133	156.608	154.834	151.856	8.61	13.347	10.97	RecName: Full=Probable alpha,alpha-trehalose-phosphate synthase [UDP-forming] 9; AltName: Full=Trehalose-6-phosphate synthase 9; Short=AtTPS9 [Arabidopsis thaliana]
TR5335|c0_g1_i1	4.98763	8.00468	9.86142e-135	4.80633e-132	365.22	312.878	340.388	6.668	12.384	13.577	NA
TR15498|c0_g1_i1	-8.30415	7.97335	2.00184e-133	9.50328e-131	1.572	0.805	1.478	486.35	429.889	377.738	RecName: Full=Protein EXORDIUM; Flags: Precursor [Arabidopsis thaliana]
TR20795|c0_g1_i1	3.60317	8.85713	1.98202e-133	9.50328e-131	880.941	855.65	789.886	65.745	74.647	67.883	RecName: Full=Protein MOTHER of FT and TF 1 [Arabidopsis thaliana]
TR15072|c1_g1_i1	-2.37464	10.7071	7.36489e-133	3.45149e-130	490.618	527.599	526.535	2426.29	2769.89	2845.02	RecName: Full=Major pollen allergen Lig v 1; AltName: Allergen=Lig v 1 [Ligustrum vulgare]
TR10106|c0_g1_i1	2.32452	10.6767	9.21897e-133	4.2657e-130	1311.13	1231.65	1364.62	254.496	256.448	258.34	RecName: Full=Vacuolar-processing enzyme; Short=VPE; Flags: Precursor [Glycine max]
TR9096|c1_g1_i1	4.44842	8.07278	9.62961e-133	4.40001e-130	531.149	586.967	677.33	24.839	30.888	26.382	RecName: Full=Small heat shock protein, chloroplastic; Flags: Precursor [Oxybasis rubra]
TR24359|c1_g1_i1	3.32363	10.2559	1.68127e-131	7.5873e-129	2121.32	1995.15	2018.21	198.269	232.166	182.923	RecName: Full=Putative quinone-oxidoreductase homolog, chloroplastic [Arabidopsis thaliana]
TR16129|c10_g4_i1	9.08849	8.61902	4.55589e-131	2.03093e-128	952.761	1224.38	762.522	3.656	0.018	0.461	NA
TR19117|c0_g1_i1	4.61132	7.84822	2.17448e-130	9.57661e-128	492.669	487.372	594.117	19.885	26.46	17.666	RecName: Full=Protein YLS9; AltName: Full=Protein NDR1/HIN1-LIKE 10; Short=AtNHL10; AltName: Full=Protein YELLOW-LEAF-SPECIFIC GENE 9 [Arabidopsis thaliana]
TR14560|c0_g1_i1	2.66537	8.81618	2.5355e-130	1.10337e-127	345.599	343.73	363.662	52.748	56.574	56.954	RecName: Full=Heat shock cognate 70 kDa protein [Petunia x hybrida]
TR16162|c0_g1_i1	-11.5494	7.08485	1.72087e-126	7.40057e-124	0	0	0	168.06	169.849	151.043	RecName: Full=Beta-glucosidase 12; Short=Os4bglu12; Flags: Precursor [Oryza sativa Japonica Group]
TR20643|c0_g1_i1	2.09363	9.85971	3.57111e-126	1.51789e-123	808.197	786.423	826.133	182.999	191.495	193.575	NA
TR19140|c0_g1_i1	-11.2458	6.79017	4.2992e-125	1.80636e-122	0	0	0	105.794	112.501	111.562	RecName: Full=Isoleucine N-monooxygenase 2; AltName: Full=Cytochrome P450 79D4 [Lotus japonicus]
TR10398|c0_g1_i1	3.54891	8.2903	9.59587e-125	3.94121e-122	211.176	216.837	217.947	19.902	18.855	16.015	RecName: Full=Fimbrin-1; Short=AtFIM1; AltName: Full=Fimbrin1 [Arabidopsis thaliana]
TR22439|c0_g1_i1	-8.96693	7.44117	9.5035e-125	3.94121e-122	0.547	0.564	0	172.692	205.301	248.786	RecName: Full=Tetrahydrocannabinolic acid synthase; Short=THCAS; AltName: Full=Delta(1)-tetrahydrocannabinolic acid synthase; AltName: Full=THCA synthase; Flags: Precursor [Cannabis sativa]
TR3867|c0_g1_i1	3.8819	8.34511	1.17047e-123	4.75394e-121	1118.96	1254.53	1200.42	71.174	98.992	72.517	NA
TR13860|c0_g1_i4	4.86329	7.28453	6.50265e-123	2.61206e-120	337.691	322.046	329.466	9.391	16.11	14.415	RecName: Full=15.7 kDa heat shock protein, peroxisomal; Short=AtHsp15.7 [Arabidopsis thaliana]
TR18989|c0_g1_i1	3.80062	9.7004	7.84731e-122	3.11794e-119	2248.94	2371.85	2469.62	170.665	198.938	137.802	RecName: Full=18 kDa seed maturation protein [Glycine max]
TR13211|c0_g1_i1	3.75703	8.92528	1.45611e-120	5.72331e-118	558.724	538.596	571.856	47.837	39.24	35.182	RecName: Full=SNF1-related protein kinase regulatory subunit gamma-1; Short=AKIN subunit gamma-1; Short=AKING1; Short=AKINgamma1; AltName: Full=CBS domain-containing protein CBSCBS1 [Arabidopsis thaliana]
TR22853|c0_g1_i1	3.01891	9.0814	1.36319e-118	5.30109e-116	1240.11	1264.06	1252.08	137.462	177.868	149.719	RecName: Full=17.9 kDa class II heat shock protein [Glycine max]
TR7648|c0_g1_i1	-5.93059	7.49235	2.18261e-118	8.39821e-116	7.327	3.347	4.59	297.387	359.13	291.259	RecName: Full=Expansin-A3; Short=AtEXPA3; AltName: Full=Alpha-expansin-3; Short=At-EXP3; Short=AtEx3; AltName: Full=Ath-ExpAlpha-1.9; Flags: Precursor [Arabidopsis thaliana]
TR546|c0_g1_i1	3.18431	9.02182	2.36634e-118	9.01032e-116	1241.49	1166.24	1123.45	115.745	143.344	131.089	RecName: Full=Histone H1.2 [Arabidopsis thaliana]
TR16077|c1_g1_i2	8.1312	6.54657	2.43045e-118	9.15906e-116	201.81	214.744	229.167	0.645	1.377	0	NA
TR13073|c2_g1_i1	3.25772	8.64723	1.98751e-117	7.41342e-115	810.602	744.574	910.586	82.541	91.18	83.898	RecName: Full=Actin-7; AltName: Full=Actin-2 [Arabidopsis thaliana]
TR4977|c0_g1_i1	6.86653	6.74368	4.12852e-117	1.52438e-114	243.15	197.707	218.507	2.095	2.484	0.67	NA
TR7565|c0_g1_i1	-11.8323	7.36101	4.71514e-117	1.72357e-114	0	0	0	277.612	315.165	233.307	RecName: Full=Glutathione S-transferase F13; Short=AtGSTF13; AltName: Full=GST class-phi member 13 [Arabidopsis thaliana]
TR12273|c0_g1_i1	2.55008	10.4511	8.09634e-117	2.93023e-114	1631.22	1854.88	1906.47	298.184	300.459	323.206	RecName: Full=Vicilin-like antimicrobial peptides 2-2; AltName: Full=MiAMP2; Contains: RecName: Full=Antimicrobial peptide 2a; AltName: Full=MiAMP2a; Contains: RecName: Full=Antimicrobial peptide 2b; AltName: Full=MiAMP2b; Contains: RecName: Full=Antimicrobial peptide 2c-1; AltName: Full=MiAMP2c-1; Contains: RecName: Full=Antimicrobial peptide 2c-2; AltName: Full=MiAMP2c-2; Contains: RecName: Ful…
TR13187|c0_g2_i1	-9.15266	6.8172	2.50546e-115	8.97888e-113	0	0	0.608	151.238	173.836	149.459	RecName: Full=Leucoanthocyanidin reductase; Short=Leucocyanidin reductase [Desmodium uncinatum]
TR13574|c0_g1_i5	-5.33627	7.73429	3.63821e-115	1.29118e-112	35.221	21.96	29.355	974.345	1320	1228.01	NA
TR12464|c0_g1_i2	3.18667	8.10095	4.53538e-115	1.5941e-112	260.253	254.81	293.148	27.765	30.789	30.002	RecName: Full=Luminal-binding protein 5; Short=BiP 5; AltName: Full=78 kDa glucose-regulated protein homolog 5; Short=GRP-78-5; Flags: Precursor [Nicotiana tabacum]
TR7546|c0_g1_i1	3.4333	7.72182	8.5027e-114	2.96007e-111	174.736	173.079	173.974	16.466	15.876	15.797	RecName: Full=E3 ubiquitin-protein ligase KEG; AltName: Full=Protein KEEP ON GOING; AltName: Full=RING finger protein KEG [Arabidopsis thaliana]
TR6853|c0_g1_i1	-8.9675	6.63946	4.01931e-112	1.38606e-109	0.353	0	0	70.741	78.751	78.442	RecName: Full=Protein LONGIFOLIA 1; AltName: Full=Protein TON1 RECRUITING MOTIF 2 [Arabidopsis thaliana]
TR10071|c0_g2_i1	3.77127	7.64866	1.51623e-111	5.17982e-109	313.295	345.559	329.621	25.543	24.984	20.977	RecName: Full=Late embryogenesis abundant protein D-34; Short=LEA D-34 [Gossypium hirsutum]
TR76|c0_g1_i1	9.36171	6.52462	1.74784e-111	5.91578e-109	99.646	104.093	122.417	0	0	0.377	RecName: Full=Vicilin GC72-A; AltName: Full=Alpha-globulin A; Flags: Precursor [Gossypium hirsutum]
TR13432|c0_g1_i2	4.46157	7.3799	6.44842e-111	2.16253e-108	134.787	138.35	162.158	5.285	5.751	9.219	RecName: Full=Heat shock protein 90-1; Short=AtHSP90.1; AltName: Full=Heat shock protein 81-1; Short=HSP81-1; AltName: Full=Heat shock protein 83 [Arabidopsis thaliana]
TR16090|c4_g2_i1	-6.98978	7.14342	6.04909e-110	2.01017e-107	0	2.117	2.242	166.771	210.971	168.902	RecName: Full=7-deoxyloganetin glucosyltransferase; AltName: Full=Genipin glucosyltransferase; AltName: Full=UDP-glucose glucosyltransferase 2; Short=GjUGT2; AltName: Full=UDP-glycosyltransferase 85A24 [Gardenia jasminoides]
TR16383|c0_g1_i1	2.73891	9.31852	8.01343e-110	2.63895e-107	538.464	506.801	518.296	69.325	78.139	88.105	RecName: Full=SNW/SKI-interacting protein; Short=AtSKIP; AltName: Full=Protein EARLY FLOWERING AND INSENSITIVE TO PHOTOPERIOD 1; AltName: Full=SNW domain-containing protein [Arabidopsis thaliana]
TR12916|c0_g1_i2	3.57736	8.1391	9.20642e-109	3.00474e-106	634.817	556.023	675.029	41.16	56.115	56.787	NA
TR15969|c1_g1_i3	3.78316	7.82845	1.78119e-108	5.76193e-106	330.82	374.823	396.118	22.794	33.183	25.066	NA
TR18873|c0_g1_i1	2.13936	12.0835	9.3831e-107	3.00868e-104	5493.27	5452.38	6077.95	1170.78	1405.88	1297.93	RecName: Full=Late embryogenesis abundant protein D-29; Short=LEA D-29 [Gossypium hirsutum]
TR9804|c0_g1_i1	5.43554	6.87097	1.12514e-106	3.5764e-104	163.775	197.776	190.189	5.285	4.842	2.078	RecName: Full=Gibberellin 2-beta-dioxygenase 1; AltName: Full=GA 2-oxidase 1; AltName: Full=Gibberellin 2-beta-hydroxylase 1; AltName: Full=Gibberellin 2-oxidase 1; AltName: Full=Protein SLENDER [Pisum sativum]
TR16040|c3_g1_i1	-9.28537	6.94549	2.08045e-106	6.55594e-104	0	0	0.847	255.242	251.57	212.071	RecName: Full=Tropinone reductase homolog At1g07440 [Arabidopsis thaliana]
TR14933|c1_g1_i1	3.74485	7.81754	3.52689e-106	1.1019e-103	887.322	893.116	1003.09	63.395	86.239	57.39	NA
TR13524|c1_g1_i1	4.78298	7.67667	3.7764e-106	1.16985e-103	1061.4	1292.6	1285.98	60.629	36.351	32.441	NA
TR14787|c0_g1_i1	5.23407	6.61847	1.76648e-103	5.4262e-101	116.567	113.135	114.19	4.301	2.826	1.416	RecName: Full=Probable glycosyltransferase At5g03795 [Arabidopsis thaliana]
TR10372|c0_g1_i1	3.18198	7.76346	6.94845e-103	2.11661e-100	889.133	915.398	950.589	85.528	107.11	112.886	RecName: Full=Probable dynein light chain; AltName: Full=T-cell-stimulating antigen SM10 [Schistosoma mansoni]
TR14265|c0_g1_i1	3.17553	8.04232	7.13976e-103	2.15692e-100	357.13	330.49	333.723	36.138	40.968	35.928	NA
TR3066|c0_g1_i1	-5.53026	7.03143	2.31442e-102	6.93455e-100	3.555	5.487	6.677	256.998	251.957	232.017	RecName: Full=Probable xyloglucan endotransglucosylase/hydrolase protein B; AltName: Full=VaXTH2; Flags: Precursor [Vigna angularis]
TR14136|c0_g1_i2	3.84349	7.37407	4.99196e-102	1.47158e-99	188.011	181.085	171.064	11.8	10.719	11.314	RecName: Full=Probable choline kinase 2 [Arabidopsis thaliana]
TR18969|c0_g1_i1	3.35178	11.735	4.97551e-102	1.47158e-99	10232.5	10338.9	12105.4	979.461	1269.82	954.18	RecName: Full=Late embryogenesis abundant protein 2; AltName: Full=CapLEA-2 [Cicer arietinum]
TR16398|c0_g1_i1	3.29415	9.58308	9.84265e-102	2.8783e-99	3789.74	3628.15	3833.52	401.484	425.605	316.023	NA
TR7274|c1_g1_i1	3.0058	9.51153	1.69589e-101	4.91996e-99	941.765	909.209	919.35	125.5	114.319	103.835	RecName: Full=Protein DJ-1 homolog B; Short=AtDJ1B; Flags: Precursor [Arabidopsis thaliana]
TR10883|c0_g1_i1	3.36994	11.2192	2.33072e-101	6.70842e-99	4472.49	4700.51	4579.46	414.107	535.207	383.781	RecName: Full=Zinc finger A20 and AN1 domain-containing stress-associated protein 8; Short=OsSAP8; AltName: Full=Stress-associated protein 3 [Oryza sativa Indica Group]
TR19038|c0_g1_i1	-4.90061	7.14314	3.04137e-101	8.68549e-99	6.7	6.89	8.406	202.29	249.239	215.473	NA
TR12162|c3_g1_i1	5.55793	6.41687	4.69122e-101	1.32933e-98	421.02	428.705	471.366	9.391	9.387	8.481	RecName: Full=Heat shock 70 kDa protein [Glycine max]
TR22522|c0_g1_i1	6.71649	6.24777	6.90859e-101	1.94259e-98	387.873	417.11	444.252	4.225	4.923	1.777	RecName: Full=Defensin-like protein; AltName: Full=Gamma-thionin homolog; Flags: Precursor [Nelumbo nucifera]
TR22566|c0_g1_i1	-3.21019	9.45823	9.54761e-100	2.66415e-97	87.237	84.653	79.088	815.642	793.15	713.716	RecName: Full=Tubulin alpha chain [Prunus dulcis]
TR8755|c0_g1_i2	-6.70584	6.66716	1.47949e-99	4.09706e-97	2.154	1.104	0	101.281	121.339	123.295	RecName: Full=Palmitoyl-monogalactosyldiacylglycerol delta-7 desaturase, chloroplastic; AltName: Full=FAD5; AltName: Full=Monogalactosyldiacylglycerol-specific palmitic acid desaturase; Flags: Precursor [Arabidopsis thaliana]
TR15846|c0_g2_i4	5.61663	6.47107	1.77878e-99	4.88885e-97	75.375	80.742	89.795	1.977	1.395	0.637	RecName: Full=Sucrose synthase 2; Short=AtSUS2; AltName: Full=Sucrose-UDP glucosyltransferase 2 [Arabidopsis thaliana]
TR14|c0_g1_i1	11.2465	6.7239	4.62739e-98	1.26231e-95	57.429	82.018	79.076	0	0	0	RecName: Full=EIN3-binding F-box protein 1; AltName: Full=F-box/LRR-repeat protein 6 [Arabidopsis thaliana]
TR16154|c5_g1_i2	-4.30058	7.554	4.87422e-98	1.31979e-95	13.753	11.411	9.109	208.576	273.251	244.78	NA
TR6772|c0_g1_i1	2.82184	11.0477	1.94248e-97	5.22098e-95	4170.56	4253.48	4536.79	652.077	633.416	543.531	NA
TR24301|c0_g1_i1	2.79389	8.89816	2.04342e-97	5.45221e-95	563.202	574.383	539.353	83.721	80.812	76.883	NA
TR18897|c0_g1_i1	-6.83136	6.78539	2.47947e-97	6.56773e-95	1.436	1.472	1.347	157.703	194.393	156.046	RecName: Full=Omega-3 fatty acid desaturase, chloroplastic; Flags: Precursor [Ricinus communis]
TR4182|c0_g1_i1	-10.8992	6.45534	2.51007e-97	6.60094e-95	0	0	0	125.348	121.825	118.887	RecName: Full=Bifunctional dihydroflavonol 4-reductase/flavanone 4-reductase; AltName: Full=Dihydroflavonol 4-reductase; Short=DFR; AltName: Full=Flavanone 4-reductase; Short=FNR [Pyrus communis]
TR12188|c2_g1_i1	3.36014	12.9893	2.01395e-96	5.25843e-94	19973.3	20314.1	21212.4	1659.46	2459.56	1898.09	NA
TR755|c0_g1_i1	11.4078	6.88663	2.37351e-96	6.15328e-94	109.639	157.089	173.33	0.059	0	0	RecName: Full=Galactinol synthase 1; Short=AtGolS1; Short=GolS-1 [Arabidopsis thaliana]
TR20955|c0_g1_i1	2.8885	8.30789	4.49272e-96	1.15653e-93	620.585	617.198	607.805	75.373	95.563	78.903	RecName: Full=1,2-dihydroxy-3-keto-5-methylthiopentene dioxygenase 2; AltName: Full=Acireductone dioxygenase (Fe(2+)-requiring) 2; Short=ARD 2; Short=Fe-ARD 2 [Vitis vinifera]
TR629|c0_g2_i1	2.61886	8.81049	4.84461e-96	1.23839e-93	796.37	768.57	798.34	117.348	145.378	122.784	RecName: Full=Outer membrane lipoprotein Blc; Flags: Precursor [Citrobacter freundii]
TR12629|c0_g1_i2	3.54685	8.59555	1.21742e-95	3.09039e-93	868.532	867.418	861.498	57.686	95.662	70.598	RecName: Full=Short-chain type dehydrogenase/reductase [Picea abies]
TR13746|c0_g2_i2	3.28104	7.89403	1.23509e-95	3.11362e-93	460.24	481.447	475.074	56.159	46.107	42.02	RecName: Full=Outer envelope pore protein 16-2, chloroplastic; AltName: Full=Chloroplastic outer envelope pore protein of 16 kDa 2; Short=AtOEP16-2; Short=OEP16-2; AltName: Full=Outer plastid envelope protein 16-S; Short=AtOEP16-S; Short=Seeds outer plastid envelope protein 16 [Arabidopsis thaliana]
TR17344|c0_g1_i1	5.7509	6.75338	1.51434e-95	3.79145e-93	488.407	473.43	395.331	11.97	7.659	4.14	RecName: Full=Non-specific lipid-transfer protein; Short=LTP; AltName: Full=GH3; Flags: Precursor [Gossypium hirsutum]
TR3246|c0_g1_i1	4.69123	6.5976	7.42994e-95	1.84758e-92	274.508	259.514	281.713	10.579	14.391	6.319	RecName: Full=Embryonic abundant protein 1 [Oryza sativa Japonica Group]
TR5551|c0_g1_i1	-2.63584	8.57931	8.57982e-95	2.1191e-92	51.185	47.693	55.301	318.459	317.037	324.53	RecName: Full=Chaperonin CPN60-2, mitochondrial; AltName: Full=HSP60-2; Flags: Precursor [Cucurbita maxima]
TR24306|c0_g1_i1	2.60186	8.59222	1.62208e-94	3.97943e-92	204.112	211.085	219.473	36.495	34.047	33.656	RecName: Full=Chaperone protein ClpB1; AltName: Full=ATP-dependent Clp protease ATP-binding subunit ClpB homolog 1; AltName: Full=Casein lytic proteinase B1; AltName: Full=Heat shock protein 101 [Arabidopsis thaliana]
TR10007|c0_g2_i1	2.81396	8.84831	2.4586e-94	5.99143e-92	583.347	601.864	618.369	92.085	75.88	87.493	RecName: Full=SNF1-related protein kinase regulatory subunit gamma-like PV42a; Short=AtPV42a; AltName: Full=AKIN subunit gamma-like PV42a; AltName: Full=CBS domain-containing protein CBSCBS4 [Arabidopsis thaliana]
TR5165|c0_g1_i1	2.63873	9.12728	3.6892e-94	8.93079e-92	825.643	780.038	814.901	128.139	142.552	117.823	RecName: Full=Glutaredoxin-C1; Short=AtGrxC1 [Arabidopsis thaliana]
TR16415|c0_g1_i1	-3.273	8.75336	1.02e-93	2.45296e-91	30.697	25.779	27.817	286.689	253.028	275.47	RecName: Full=Arginine decarboxylase; Short=ADC; Short=ARGDC [Pisum sativum]
TR4731|c0_g1_i1	-11.0062	6.55892	1.2036e-93	2.87558e-91	0	0	0	331.158	445.189	389.144	RecName: Full=Gibberellin-regulated protein 4; AltName: Full=GAST1 protein homolog 4; Flags: Precursor [Arabidopsis thaliana]
TR13650|c1_g1_i3	3.9379	7.16953	2.67688e-93	6.35395e-91	88.445	80.949	87.47	6.897	4.815	4.727	RecName: Full=C2 and GRAM domain-containing protein At5g50170 [Arabidopsis thaliana]
TR13337|c0_g1_i2	3.22186	7.88942	4.93773e-93	1.16447e-90	278.336	234.299	280.235	27.723	28.899	28.117	RecName: Full=SPX domain-containing protein 2; AltName: Full=Protein SPX DOMAIN GENE 2; Short=AtSPX2 [Arabidopsis thaliana]
TR19060|c0_g1_i1	-2.90825	8.82826	7.2363e-93	1.69561e-90	38.537	40.699	43.21	319.842	306.75	292.508	RecName: Full=5-methyltetrahydropteroyltriglutamate--homocysteine methyltransferase; AltName: Full=Cobalamin-independent methionine synthase isozyme; AltName: Full=Vitamin-B12-independent methionine synthase isozyme [Catharanthus roseus]
TR11358|c0_g1_i1	-6.01582	6.81876	1.21041e-92	2.81817e-90	1.504	2.312	4.233	154.674	208.145	173.914	NA
TR8446|c0_g1_i1	-10.9204	6.47563	1.59639e-92	3.69332e-90	0	0	0	71.225	67.51	63.902	RecName: Full=Subtilisin-like protease SBT1.7; AltName: Full=Cucumisin-like serine protease; AltName: Full=Subtilase subfamily 1 member 7; Short=AtSBT1.7; AltName: Full=Subtilisin-like serine protease 1; Short=At-SLP1; Flags: Precursor [Arabidopsis thaliana]
TR4391|c0_g1_i1	6.57687	6.11023	2.92431e-92	6.72297e-90	245.657	273.353	250.355	1.9	3.357	2.414	RecName: Full=22.0 kDa heat shock protein; Short=AtHsp22.0; Flags: Precursor [Arabidopsis thaliana]
TR15741|c4_g1_i1	3.91914	7.72852	3.08861e-92	7.05633e-90	1560.67	1388.07	1273.44	81.6	113.644	82.44	RecName: Full=Polyubiquitin; Contains: RecName: Full=Ubiquitin; Flags: Precursor, partial [Hordeum vulgare]
TR17213|c0_g1_i1	1.64782	10.2025	4.03429e-92	9.15959e-90	719.821	722.695	793.034	225.721	241.706	247.361	RecName: Full=Proton pump-interactor 1 [Arabidopsis thaliana]
TR2641|c0_g1_i1	-5.24616	6.76381	4.41241e-92	9.95625e-90	5.561	8.006	6.248	236.851	280.154	245.97	NA
TR12673|c1_g1_i1	2.80745	8.03292	1.10611e-91	2.48054e-89	2730.37	2572.25	2656.64	397.039	384.429	350.007	RecName: Full=Protein translation factor SUI1 homolog 1 [Arabidopsis thaliana]
TR6773|c0_g1_i1	3.74336	7.053	1.47346e-91	3.28419e-89	156.756	175.724	178.707	13.624	12.096	12.051	RecName: Full=BAG family molecular chaperone regulator 5, mitochondrial; AltName: Full=Bcl-2-associated athanogene 5; Flags: Precursor [Arabidopsis thaliana]
TR19153|c0_g1_i1	4.81178	7.16887	3.09253e-91	6.85117e-89	304.578	371.257	319.188	16.364	10.791	6.956	RecName: Full=Pre-mRNA cleavage factor Im 25 kDa subunit 1; AltName: Full=Cleavage and polyadenylation specificity factor 25 kDa subunit; Short=AtCFI-25; Short=CFIm-25; Short=CPSF 25 kDa subunit; AltName: Full=Cleavage and polyadenylation specificity factor subunit 25 [Arabidopsis thaliana]
TR16421|c0_g1_i1	-5.21528	7.07184	6.547e-91	1.44168e-88	4.193	5.752	5.914	207.041	213.644	175.825	RecName: Full=Probable aquaporin PIP2-5; AltName: Full=Plasma membrane intrinsic protein 2-5; Short=AtPIP2;5; AltName: Full=Plasma membrane intrinsic protein 2d; Short=PIP2d; Contains: RecName: Full=Probable aquaporin PIP2-5, N-terminally processed [Arabidopsis thaliana]
TR15408|c4_g2_i5	3.05614	8.55569	1.93406e-90	4.2334e-88	786.935	805.932	842.695	93.909	131.932	103.106	RecName: Full=MADS-box protein JOINTLESS; AltName: Full=LeMADS [Solanum lycopersicum]
TR6031|c0_g1_i1	2.7116	8.35125	3.34934e-90	7.2876e-88	406.218	440.116	440.699	65.168	70.849	60.106	RecName: Full=NAC domain-containing protein 72; Short=ANAC072; AltName: Full=Protein RESPONSIVE TO DESICCATION 26 [Arabidopsis thaliana]
TR12637|c0_g1_i1	2.49788	9.45378	3.86914e-90	8.36879e-88	1166.14	1205.36	1275.92	218.272	231.086	195.393	RecName: Full=Probable phospholipid hydroperoxide glutathione peroxidase; Short=PHGPx; AltName: Full=Salt-associated protein [Citrus sinensis]
TR3040|c0_g1_i1	1.73629	10.1433	1.45836e-89	3.13582e-87	646.747	672.874	674.194	188.955	200.603	210.537	RecName: Full=Next to BRCA1 gene 1 protein; AltName: Full=Neighbor of BRCA1 gene 1 protein [Pongo abelii]
TR15924|c0_g2_i1	3.12358	7.94715	2.44778e-89	5.23251e-87	362.246	403.306	401.578	38.48	42.111	54.273	RecName: Full=Cytochrome P450 CYP736A12 [Panax ginseng]
TR11061|c0_g1_i2	4.83433	6.57775	3.31669e-89	7.04874e-87	178.816	202.976	215.825	5.039	6.651	9.998	RecName: Full=25.3 kDa heat shock protein, chloroplastic; Short=AtHsp25.3; Flags: Precursor [Arabidopsis thaliana]
TR21121|c0_g1_i1	4.82557	6.72665	4.73228e-89	9.99907e-87	299.895	354.129	300.683	13.437	10.269	9.043	RecName: Full=Uncharacterized protein YraH [Bacillus subtilis subsp. subtilis str. 168]
TR2349|c0_g1_i1	10.6718	6.14421	1.11219e-88	2.33649e-86	201.594	242.743	213.881	0	0	0	NA
TR13773|c1_g2_i1	3.80125	7.15003	4.058e-88	8.47634e-86	179.044	174.413	194.684	15.126	8.532	13.199	RecName: Full=Serine/threonine-protein kinase CTR1 [Arabidopsis thaliana]
TR17270|c0_g1_i1	-7.7507	6.76482	2.19107e-87	4.55071e-85	1.459	0	2.719	330.403	399.837	289.608	RecName: Full=Protein GAST1; Flags: Precursor [Solanum lycopersicum]
TR4191|c1_g1_i1	3.12182	7.86279	2.76821e-87	5.7169e-85	383.873	424.357	372.378	41.322	45.756	49.06	NA
TR6558|c0_g1_i1	-3.0813	8.32669	7.16869e-87	1.47216e-84	68.368	61.773	77.156	501.068	629.663	636.522	RecName: Full=Gibberellin-regulated protein 14; AltName: Full=GAST1 protein homolog 14; Flags: Precursor [Arabidopsis thaliana]
TR11172|c1_g1_i1	4.8367	6.57503	8.44821e-87	1.72523e-84	159.832	146.069	178.659	6.642	2.637	7.35	RecName: Full=Dehydration-responsive element-binding protein 2D; Short=Protein DREB2D [Arabidopsis thaliana]
TR2491|c0_g1_i1	10.5648	6.03568	7.18546e-86	1.45921e-83	79.557	92.452	99.5	0	0	0	NA
TR6282|c1_g1_i1	2.57739	8.90096	2.88598e-85	5.8284e-83	787.402	865.013	833.299	133.305	154.864	128.55	RecName: Full=Transcription factor MYB1R1; AltName: Full=Myb-related protein R1; Short=StMYB1R-1 [Solanum tuberosum]
TR11683|c0_g1_i1	-2.91925	8.73957	4.26345e-85	8.56298e-83	54.626	48.854	54.192	418.391	400.791	373.456	RecName: Full=S-adenosylmethionine decarboxylase proenzyme; Short=AdoMetDC; Short=SAMDC; Contains: RecName: Full=S-adenosylmethionine decarboxylase alpha chain; Contains: RecName: Full=S-adenosylmethionine decarboxylase beta chain; Flags: Precursor [Catharanthus roseus]
TR2730|c0_g1_i1	3.66269	7.03772	7.89948e-85	1.57791e-82	245.873	230.837	229.25	18.646	21.609	15.026	RecName: Full=Ferritin-3, chloroplastic; AltName: Full=SFerH-3; Flags: Precursor [Glycine max]
TR21848|c0_g1_i1	8.00862	5.92496	1.73042e-84	3.4377e-82	175.101	191.104	179.709	0.755	0.9	0	RecName: Full=17.6 kDa class II heat shock protein; AltName: Full=17.6 kDa heat shock protein; Short=AtHsp17.6 [Arabidopsis thaliana]
TR8598|c0_g1_i1	5.82635	5.99001	2.4843e-84	4.90871e-82	110.835	116.517	116.288	1.383	2.196	2.355	RecName: Full=Peroxidase 43; Short=Atperox P43; Flags: Precursor [Arabidopsis thaliana]
TR19346|c0_g1_i1	2.97302	8.39416	1.24588e-83	2.44849e-81	573.537	601.622	559.658	60.332	87.688	74.47	NA
TR8830|c0_g1_i2	2.16475	9.7778	1.72573e-83	3.37338e-81	734.281	748.105	761.02	174.347	163.027	162.34	RecName: Full=Protein ABSCISIC ACID-INSENSITIVE 5; AltName: Full=Dc3 promoter-binding factor 1; Short=AtDPBF1; AltName: Full=Protein GROWTH-INSENSITIVITY TO ABA 1; AltName: Full=bZIP transcription factor 39; Short=AtbZIP39 [Arabidopsis thaliana]
TR12799|c0_g2_i1	3.74676	6.79136	1.83223e-83	3.56251e-81	111.337	110.478	119.865	7.813	10.683	6.629	RecName: Full=Transcription factor bHLH130; AltName: Full=Basic helix-loop-helix protein 130; Short=AtbHLH130; Short=bHLH 130; AltName: Full=Transcription factor EN 69; AltName: Full=bHLH transcription factor bHLH130 [Arabidopsis thaliana]
TR20705|c0_g1_i1	-3.01165	7.95823	2.16542e-83	4.18809e-81	18.174	18.992	16.061	144.503	140.068	145.068	RecName: Full=Alpha-xylosidase 1; Flags: Precursor [Arabidopsis thaliana]
TR16197|c1_g1_i2	3.65374	7.86508	1.05896e-82	2.03732e-80	263.09	222.175	253.657	10.282	13.86	20.281	RecName: Full=Cytochrome P450 71A26 [Arabidopsis thaliana]
TR5860|c0_g1_i1	-1.94985	10.7118	1.07876e-82	2.06456e-80	295.588	317.641	314.538	1198.58	1205.78	1183.36	RecName: Full=Probable mediator of RNA polymerase II transcription subunit 37e; AltName: Full=Heat shock 70 kDa protein 1; AltName: Full=Heat shock cognate 70 kDa protein 1; AltName: Full=Heat shock cognate protein 70-1; Short=AtHsc70-1; AltName: Full=Heat shock protein 70-1; Short=AtHsp70-1; AltName: Full=Protein EARLY-RESPONSIVE TO DEHYDRATION 2 [Arabidopsis thaliana]
TR24334|c0_g1_i1	-3.52705	7.78726	1.1011e-82	2.09633e-80	14.209	13.758	20.508	194.893	184.016	182.035	RecName: Full=Granule-bound starch synthase 1, chloroplastic/amyloplastic; AltName: Full=Granule-bound starch synthase I; Short=GBSS-I; Flags: Precursor [Antirrhinum majus]
TR8974|c0_g1_i1	-3.86792	7.32209	3.27756e-82	6.20767e-80	20.579	20.453	30.083	346.021	380.1	324.111	RecName: Full=Pathogen-related protein [Hordeum vulgare]
TR8349|c2_g1_i1	-4.68781	6.8475	5.91308e-82	1.11416e-79	10.962	10.019	12.531	243.578	313.185	323.457	RecName: Full=Transcription factor PRE3; AltName: Full=Basic helix-loop-helix protein 135; Short=AtbHLH135; Short=bHLH 135; AltName: Full=Protein ACTIVATION-TAGGED BRI1 SUPPRESSOR 1; Short=ATBS1; AltName: Full=Protein PACLOBUTRAZOL RESISTANCE 3; AltName: Full=Protein TARGET OF MOOPTEROS 7; AltName: Full=Transcription factor EN 67; AltName: Full=bHLH transcription factor bHLH135 [Arabidopsis thali…
TR5852|c0_g1_i1	3.0202	7.60993	1.15286e-81	2.16111e-79	213.148	229.261	228.821	29.08	29.673	23.399	RecName: Full=LanC-like protein GCL2; AltName: Full=G protein-coupled receptor 2-like protein 2; Short=Protein GCR2-like 2 [Arabidopsis thaliana]
TR7279|c0_g1_i1	5.53773	6.74174	3.15508e-81	5.88422e-79	164.288	189.413	223.98	4.174	7.731	0	RecName: Full=Probable aquaporin TIP3-2; AltName: Full=Beta-tonoplast intrinsic protein; Short=Beta-TIP; AltName: Full=Tonoplast intrinsic protein 3-2; Short=AtTIP3;2; Contains: RecName: Full=Probable aquaporin TIP3-2, N-terminally processed [Arabidopsis thaliana]
TR5971|c0_g1_i1	-10.9244	6.47978	1.64781e-80	3.05756e-78	0	0	0	161.494	170.488	127.687	RecName: Full=Naringenin,2-oxoglutarate 3-dioxygenase; AltName: Full=FHT; AltName: Full=Flavanone-3-hydroxylase; Short=F3H [Malus domestica]
TR11091|c2_g1_i1	-4.81145	7.14387	1.865e-80	3.44309e-78	7.327	6.603	14.642	280.615	236.162	301.114	RecName: Full=Copper transport protein ATX1; AltName: Full=Copper chaperone ATX1 [Arabidopsis thaliana]
TR19011|c0_g1_i1	3.53929	8.86185	3.43431e-80	6.30842e-78	953.718	826.765	850.338	75.772	91.972	58.002	RecName: Full=Superoxide dismutase [Mn], mitochondrial; Flags: Precursor [Capsicum annuum]
TR17373|c0_g1_i1	2.55702	7.8626	4.46219e-80	8.15555e-78	140.222	147.185	143.986	23.515	23.787	26.106	RecName: Full=Peroxisome biogenesis protein 5; AltName: Full=Peroxin-5; Short=AtPEX5; AltName: Full=Peroxisomal targeting signal type 1 receptor; AltName: Full=Pex5p [Arabidopsis thaliana]
TR17186|c0_g1_i1	-10.9037	6.46012	1.07902e-79	1.96231e-77	0	0	0	204.945	310.386	257.762	RecName: Full=14 kDa proline-rich protein DC2.15; Flags: Precursor [Daucus carota]
TR14432|c1_g1_i1	2.30883	8.38385	2.30965e-79	4.17955e-77	350.954	360.398	368.11	72.209	68.158	77.571	RecName: Full=Serpin-ZX; AltName: Full=ArathZx; AltName: Full=AtSerpin1; AltName: Full=Serpin-1 [Arabidopsis thaliana]
TR16385|c0_g1_i1	1.86429	9.21232	3.83755e-79	6.91024e-77	453.096	459.177	472.94	125.102	130.69	124.829	RecName: Full=Eukaryotic translation initiation factor 5; Short=eIF-5 [Phaseolus vulgaris]
TR9617|c0_g2_i1	7.19226	5.97849	3.99543e-79	7.15927e-77	304.92	291.148	256.34	0	0	5.841	RecName: Full=60S ribosomal protein L37-2 [Arabidopsis thaliana]
TR2534|c0_g1_i1	2.44071	9.18731	2.68194e-78	4.78222e-76	321.021	326.441	346.648	66.05	57.87	58.513	RecName: Full=P-loop NTPase domain-containing protein LPA1 homolog 1; AltName: Full=Protein LOW PHYTIC ACID 1 homolog 1 [Arabidopsis thaliana]
TR16526|c0_g1_i1	2.30117	9.0001	1.27343e-77	2.25966e-75	580.761	564.34	621.195	108.542	136.342	114.403	NA
TR22966|c0_g1_i1	7.32029	5.73254	3.24438e-77	5.72923e-75	245.622	266.324	267.715	1.247	1.458	1.576	NA
TR15508|c3_g1_i2	-10.7824	6.34332	3.52481e-77	6.19451e-75	0	0	0	119.002	97.732	109.668	RecName: Full=Protein TRANSPARENT TESTA 12; AltName: Full=MATE efflux family protein TT12; AltName: Full=Protein DTX41 [Arabidopsis thaliana]
TR13716|c0_g1_i1	2.48459	7.83245	3.96397e-77	6.93296e-75	344.778	371.062	373.272	41.534	51.093	48.716	RecName: Full=Probable bifunctional TENA-E protein; AltName: Full=Aminopyrimidine aminohydrolase; AltName: Full=Formylaminopyrimidine amidohydrolase; AltName: Full=Formylaminopyrimidine deformylase; AltName: Full=Seed maturation protein PM36 [Glycine max]
TR24825|c0_g1_i1	3.13533	6.96216	4.37053e-77	7.60764e-75	218.401	227.443	229.358	24.525	26.748	25.427	NA
TR21067|c0_g1_i1	2.71329	8.12046	6.6503e-77	1.15211e-74	399.165	435.423	469.375	59.586	76.978	62.62	RecName: Full=Dehydration-responsive element-binding protein 2G; Short=Protein DREB2G [Arabidopsis thaliana]
TR13836|c0_g1_i2	1.99522	11.1018	1.1402e-76	1.96598e-74	4802.47	4840.09	5119.59	1223.17	1318.78	1151.25	RecName: Full=ADP-ribosylation factor [Vigna unguiculata]
TR13749|c0_g1_i2	-10.5077	6.08041	2.17662e-76	3.73541e-74	0	0	0	231.125	254.378	212.758	NA
TR15130|c0_g1_i1	-4.1169	7.2796	6.31198e-76	1.07817e-73	4.045	4.808	5.878	84.603	72.37	76.816	RecName: Full=Major facilitator superfamily domain-containing protein 12 [Homo sapiens]
TR1276|c0_g1_i1	3.32151	7.49151	7.71468e-76	1.31164e-73	180.365	164.394	194.923	19.511	20.331	13.543	RecName: Full=Aspartic proteinase; Flags: Precursor [Cucurbita pepo]
TR10007|c0_g1_i1	2.80433	9.19827	8.19436e-76	1.38674e-73	740.661	766.2	768.353	118.256	115.579	90.644	RecName: Full=SNF1-related protein kinase regulatory subunit gamma-like PV42a; Short=AtPV42a; AltName: Full=AKIN subunit gamma-like PV42a; AltName: Full=CBS domain-containing protein CBSCBS4 [Arabidopsis thaliana]
TR4849|c0_g1_i1	2.7138	7.58434	7.47691e-75	1.2595e-72	166.68	162.058	157.639	24.499	25.47	24.061	NA
TR13029|c0_g1_i1	2.79007	7.53143	8.66683e-75	1.45325e-72	175.944	186.791	197.343	24.05	31.572	25.511	NA
TR10793|c0_g2_i1	-3.40736	7.99235	1.03366e-74	1.72532e-72	9.503	7.431	10.564	103.393	87.319	101.941	RecName: Full=Alpha-glucan water dikinase, chloroplastic; AltName: Full=Starch-related protein R1; Flags: Precursor [Citrus reticulata]
TR16295|c1_g1_i13	-7.13924	6.83892	1.42741e-74	2.3717e-72	3.931	0	1.824	330.861	260.444	222.253	RecName: Full=Xyloglucan endotransglucosylase/hydrolase 2; AltName: Full=Brassinosteroid-regulated protein BRU1; Flags: Precursor [Glycine max]
TR10269|c0_g1_i1	3.3488	9.78605	3.2433e-74	5.3645e-72	3712.09	3570.69	3956.86	269.698	463.666	378.224	NA
TR22803|c0_g1_i1	3.22125	9.71035	3.85768e-74	6.35197e-72	7161.77	7184.8	7515.19	623.421	984.437	740.693	NA
TR2362|c0_g1_i1	2.82724	7.5772	6.95344e-74	1.1398e-71	171.09	173.182	164.34	25.475	23.715	22.058	RecName: Full=Scopoletin glucosyltransferase; AltName: Full=Phenylpropanoid:glucosyltransferase 1 [Nicotiana tabacum]
TR13886|c0_g1_i2	2.8201	8.30109	1.19865e-73	1.95604e-71	683.381	601.599	668.912	128.775	91.783	89.153	RecName: Full=Polyubiquitin 4; Contains: RecName: Full=Ubiquitin; Flags: Precursor [Arabidopsis thaliana]
TR15925|c2_g1_i2	2.74098	8.2346	1.35138e-73	2.19549e-71	460.012	485.761	425.807	56.456	67.789	72.886	RecName: Full=Bifunctional epoxide hydrolase 2; Includes: RecName: Full=Cytosolic epoxide hydrolase 2; Short=CEH; AltName: Full=Epoxide hydratase; AltName: Full=Soluble epoxide hydrolase; Short=SEH; Includes: RecName: Full=Lipid-phosphate phosphatase [Sus scrofa]
TR13995|c1_g1_i1	4.9182	6.0719	5.5947e-73	9.04906e-71	157.2	136.142	146.466	6.252	4.725	2.9	RecName: Full=Galactinol synthase 2; Short=GolS-2; Short=SlGolS2 [Solanum lycopersicum]
TR15719|c0_g1_i3	3.22668	7.97234	1.15963e-72	1.86737e-70	343.457	362.572	387.414	36.537	32.805	26.508	NA
TR2300|c0_g1_i1	-4.00038	6.74129	1.98917e-72	3.18913e-70	7.475	8.282	7.583	109.815	139.051	128.248	NA
TR10499|c0_g1_i1	1.34566	10.4157	5.64177e-72	9.00565e-70	697.533	685.976	730.985	261.079	279.668	293.53	RecName: Full=AP2-like ethylene-responsive transcription factor AIL5; AltName: Full=Protein AINTEGUMENTA-LIKE 5 [Arabidopsis thaliana]
TR20994|c0_g1_i1	5.75604	5.78552	1.01645e-71	1.61545e-69	37.705	43.367	45.631	0.78	0.702	0.754	RecName: Full=Vicilin GC72-A; AltName: Full=Alpha-globulin A; Flags: Precursor [Gossypium hirsutum]
TR15564|c1_g1_i4	2.33873	11.2008	1.16729e-71	1.84715e-69	1510.9	1533.31	1626.35	331.294	304.23	287.278	RecName: Full=Putative poly [ADP-ribose] polymerase 3; Short=PARP-3; AltName: Full=NAD(+) ADP-ribosyltransferase 3; Short=ADPRT-3; AltName: Full=Poly[ADP-ribose] synthase 3 [Medicago truncatula]
TR15991|c2_g1_i1	2.05609	8.70223	1.96687e-71	3.09901e-69	262.862	278.368	283.597	65.516	62.551	68.93	RecName: Full=Protein ETHYLENE INSENSITIVE 3 [Arabidopsis thaliana]
TR5100|c0_g2_i1	10.9215	6.39615	2.20545e-71	3.45999e-69	74.384	121.785	124.349	0	0	0	NA
TR12873|c0_g2_i1	3.07466	11.0981	2.73731e-71	4.27606e-69	4443.03	4776.42	5520.62	495.333	728.223	530.24	RecName: Full=Protein SLE3; AltName: Full=Soybean group-1 late embryogenesis abundant protein 3; AltName: Full=Soybean group-1 lea protein 3; Short=Sle3 [Glycine max]
TR14373|c0_g1_i2	2.02597	10.6834	8.76376e-71	1.36319e-68	2384.29	2609.64	2461.36	669.816	571.091	521.901	RecName: Full=Low-temperature-induced 65 kDa protein; AltName: Full=Desiccation-responsive protein 29B [Arabidopsis thaliana]
TR16151|c4_g1_i2	2.35056	8.36791	1.23148e-70	1.90743e-68	479.827	467.966	529.444	59.679	53.172	49.697	RecName: Full=Lysine-specific demethylase JMJ25; AltName: Full=Jumonji domain-containing protein 25; AltName: Full=Lysine-specific histone demethylase JMJ25; AltName: Full=Protein INCREASE IN BONSAI METHYLATION 1; AltName: Full=Protein JUMONJI 25 [Arabidopsis thaliana]
TR24368|c0_g1_i1	2.26908	8.33931	2.1099e-70	3.25424e-68	501.523	480.573	528.526	109.145	104.284	98.983	NA
TR22571|c0_g1_i1	-5.72176	8.44461	2.92684e-70	4.49528e-68	14.243	17.796	11.446	1008.94	713.643	561.667	RecName: Full=Non-specific lipid-transfer protein 1; Short=LTP 1; Flags: Precursor [Solanum lycopersicum]
TR15246|c1_g1_i1	-3.66602	6.9693	2.94928e-70	4.5108e-68	13.298	16.553	11.852	177.265	186.671	165.76	NA
TR13651|c0_g1_i1	3.52409	6.5823	9.78726e-70	1.49068e-67	71.387	72.655	77.907	6.778	7.362	4.886	RecName: Full=IST1 homolog [Bos taurus]
TR9956|c0_g2_i2	-10.1841	5.77317	1.07607e-69	1.63214e-67	0	0	0	54.157	54.9	56.552	RecName: Full=L-ascorbate oxidase homolog; Flags: Precursor [Brassica napus]
TR14100|c1_g1_i2	2.96737	7.67	1.45978e-69	2.20499e-67	136.337	136.602	153.859	20.368	14.364	19.435	NA
TR10293|c0_g1_i4	1.99937	10.3612	2.01067e-69	3.02461e-67	2339.98	2340.03	2687.52	572.276	701.043	627.773	NA
TR12491|c0_g1_i1	-4.23887	6.69852	2.18268e-69	3.26991e-67	4.33	4.9	5.318	97.548	94.015	85.004	RecName: Full=L-ascorbate oxidase homolog; Flags: Precursor [Brassica napus]
TR20715|c0_g1_i1	-4.11619	7.12372	2.73675e-69	4.08323e-67	31.905	37.225	35.472	602.239	700.08	520.175	RecName: Full=Non-specific lipid-transfer protein 1; Short=LTP 1; Flags: Precursor [Prunus dulcis]
TR12873|c1_g1_i1	2.1577	8.25473	3.76633e-69	5.59652e-67	245.782	251.865	258.594	56.557	59.076	53.619	RecName: Full=Chlorophyll synthase, chloroplastic; AltName: Full=Polyprenyl transferase; AltName: Full=Protein G4; Short=AtG4; Flags: Precursor [Arabidopsis thaliana]
TR24205|c0_g1_i1	2.29619	8.68604	6.43462e-69	9.52272e-67	407.904	409.195	399.349	69.172	89.92	90.393	RecName: Full=ACT domain-containing protein ACR9; AltName: Full=Protein ACT DOMAIN REPEATS 9 [Arabidopsis thaliana]
TR21000|c0_g1_i1	2.64753	8.50957	9.98255e-69	1.47138e-66	577.263	545.854	487.975	87.699	84.754	84.686	RecName: Full=Transmembrane protein 205 [Xenopus laevis]
TR22428|c0_g1_i1	10.0814	5.54788	1.28095e-68	1.88047e-66	266.828	246.263	285.683	0	0	0	RecName: Full=12 kDa heat shock protein; AltName: Full=Glucose and lipid-regulated protein [Saccharomyces cerevisiae S288c]
TR13137|c0_g1_i1	4.48374	6.36392	2.81488e-68	4.11581e-66	131.198	106.428	111.245	4.097	4.446	7.006	RecName: Full=Zinc finger CCCH domain-containing protein 11; Short=OsC3H11 [Oryza sativa Japonica Group]
TR14027|c0_g1_i3	2.70845	7.37068	1.17139e-67	1.70594e-65	245.178	276.999	274.38	35.383	43.254	46.671	RecName: Full=DnaJ homolog subfamily B member 8 [Homo sapiens]
TR17517|c0_g1_i1	2.62583	8.79131	1.41578e-67	2.05366e-65	1046.13	996.876	1095.6	144.554	207.722	158.142	NA
TR1689|c0_g2_i1	10.1067	5.57339	1.98694e-67	2.87077e-65	75.17	81.788	94.314	0	0	0	RecName: Full=Uncharacterized lactate 2-monooxygenase PB1A11.03 [Schizosaccharomyces pombe 972h-]
TR5516|c0_g1_i1	-4.60673	6.77293	3.28759e-67	4.73129e-65	12.181	11.273	10.254	301.654	288.317	235.637	NA
TR13073|c1_g1_i1	3.49541	7.29225	3.65927e-67	5.24552e-65	585.136	707.464	719.932	58.475	43.29	77.076	RecName: Full=Actin-1; AltName: Full=OsRAC1 [Oryza sativa Japonica Group]
TR15372|c0_g1_i1	-3.20185	7.77353	1.22707e-66	1.75213e-64	27.826	19.809	22.13	229.411	199.838	207.176	RecName: Full=Pol polyprotein; Contains: RecName: Full=Protease; Contains: RecName: Full=Reverse transcriptase/ribonuclease H; Short=RT; Contains: RecName: Full=Integrase; Short=IN [AKR (endogenous) murine leukemia virus]
TR5513|c0_g1_i1	3.04867	7.42973	1.8822e-66	2.66899e-64	265.836	308.323	302.925	41.076	31.059	32.693	NA
TR8524|c0_g1_i1	3.53363	7.39012	1.88378e-66	2.66899e-64	130.537	138.201	130.072	14.837	8.1	10.895	RecName: Full=Chitin-inducible gibberellin-responsive protein 1 [Oryza sativa Japonica Group]
TR1725|c0_g1_i1	-2.8481	7.7861	2.07813e-66	2.93297e-64	17.32	18.98	14.213	121.785	121.654	120.354	RecName: Full=Formin-like protein 1; Short=AtFH1; Short=AtFORMIN-8; Flags: Precursor [Arabidopsis thaliana]
TR17198|c0_g1_i1	2.21215	8.59521	2.1363e-66	3.00347e-64	558.632	530.59	543.776	110.918	132.175	109.853	RecName: Full=DNA-damage-repair/toleration protein DRT102 [Arabidopsis thaliana]
TR14547|c0_g1_i1	3.99303	6.27775	2.77784e-66	3.89046e-64	70.464	68.813	81.603	3.308	6.084	4.551	RecName: Full=Ferredoxin--nitrite reductase, chloroplastic; Flags: Precursor [Betula pendula]
TR4307|c1_g1_i1	3.27172	6.84976	3.77669e-66	5.2692e-64	192.25	161.886	192.347	15.482	20.034	21.463	NA
TR11013|c0_g1_i2	2.91749	7.24739	5.39831e-66	7.50304e-64	281.789	240.039	267.107	27.087	37.809	36.715	NA
TR1727|c0_g1_i1	2.44874	8.87497	8.46778e-66	1.17247e-63	983.412	909.428	986.085	187.869	184.772	152.795	NA
TR3062|c0_g1_i1	-7.09976	6.14357	1.06756e-65	1.47258e-63	0	0.736	0.334	59.611	46.971	53.057	RecName: Full=Subtilisin-like protease SBT1.7; AltName: Full=Cucumisin-like serine protease; AltName: Full=Subtilase subfamily 1 member 7; Short=AtSBT1.7; AltName: Full=Subtilisin-like serine protease 1; Short=At-SLP1; Flags: Precursor [Arabidopsis thaliana]
TR10143|c0_g1_i1	2.24835	8.72245	1.47628e-65	2.02873e-63	493.865	553.481	510.928	111.766	126.604	108.554	RecName: Full=NAC domain-containing protein 2; Short=ANAC002 [Arabidopsis thaliana]
TR8582|c0_g1_i1	4.19736	7.05873	2.40042e-65	3.28632e-63	589.945	547.108	414.193	31.371	28.251	23.876	RecName: Full=Oleosin 16 kDa [Bromus secalinus]
TR13572|c1_g2_i1	5.79874	7.53565	2.49563e-65	3.40392e-63	143.595	125.708	133.112	1.765	0	5.699	NA
TR4191|c0_g1_i1	3.1308	6.99245	2.89974e-65	3.94041e-63	241.11	226.995	216.302	25.399	22.356	30.463	RecName: Full=Protein indeterminate-domain 2 [Arabidopsis thaliana]
TR11899|c0_g1_i1	2.36193	8.34865	3.14536e-65	4.25836e-63	298.972	303.998	291.049	62.012	56.547	54.776	RecName: Full=Ras-related protein Rab11D [Lotus japonicus]
TR3867|c1_g1_i1	2.5453	7.90163	4.94653e-65	6.67215e-63	142.433	142.227	153.489	27.418	25.47	21.622	RecName: Full=Zinc-binding alcohol dehydrogenase domain-containing protein 2 [Mus musculus]
TR22829|c0_g1_i1	-5.67782	6.22688	5.44569e-65	7.31845e-63	0.9	0.932	2.134	58.678	70.534	84.292	RecName: Full=Cyclin-D1-1; AltName: Full=Cyclin-delta-1; Short=Cyclin-d1; AltName: Full=G1/S-specific cyclin-D1-1; Short=CycD1;1 [Arabidopsis thaliana]
TR728|c0_g1_i1	2.41726	7.56998	5.54483e-65	7.42438e-63	167.649	179.912	174.045	32.321	33.381	31.804	RecName: Full=Protein kinase APK1A, chloroplastic; Flags: Precursor [Arabidopsis thaliana]
TR20683|c0_g1_i1	-2.39567	9.56831	4.62726e-64	6.17316e-62	154.397	155.824	159.618	791.151	947.186	738.908	RecName: Full=Calreticulin; Flags: Precursor [Prunus armeniaca]
TR16337|c0_g1_i1	2.59667	7.42189	6.87915e-64	9.14401e-62	467.703	423.275	467.598	70.003	84.574	70.037	NA
TR11959|c0_g3_i1	2.96319	7.04858	1.82443e-63	2.41631e-61	195.771	178.14	175.047	25.17	22.743	22.41	RecName: Full=KH domain-containing protein At4g26480; AltName: Full=Quaking-like protein 1 [Arabidopsis thaliana]
TR8421|c0_g2_i1	3.71418	6.29658	2.24325e-63	2.96028e-61	110.665	114.607	125.744	5.972	10.278	10.836	RecName: Full=Uncharacterized GPI-anchored protein At5g19250; Flags: Precursor [Arabidopsis thaliana]
TR8615|c0_g1_i1	2.82728	7.80477	2.88519e-63	3.79371e-61	381.583	394.321	350.284	57.626	55.215	44.878	RecName: Full=Haloacid dehalogenase-like hydrolase domain-containing protein 3 [Xenopus laevis]
TR23518|c0_g1_i1	-4.71157	6.71188	3.9235e-63	5.14049e-61	11.246	10.123	13.128	279.776	375.105	263.812	RecName: Full=pEARLI1-like lipid transfer protein 3; Flags: Precursor [Arabidopsis thaliana]
TR11611|c0_g2_i1	-8.34331	6.04162	4.32733e-63	5.64933e-61	0.524	0	0	82.754	68.797	64.103	RecName: Full=Protein ASPARTIC PROTEASE IN GUARD CELL 2; Short=AtASPG2; Flags: Precursor [Arabidopsis thaliana]
TR15513|c0_g1_i3	2.22942	8.41404	6.82882e-63	8.88329e-61	274.234	297.142	294.113	60.774	65.908	54.6	RecName: Full=Uncharacterized membrane protein At3g27390 [Arabidopsis thaliana]
TR13575|c0_g3_i1	3.34005	6.39903	7.0329e-63	9.11633e-61	134.776	127.491	139.766	12.377	14.22	12.982	RecName: Full=Dof zinc finger protein DOF3.4; Short=AtDOF3.4; AltName: Full=OBF-binding protein 1 [Arabidopsis thaliana]
TR8336|c0_g1_i1	3.03389	7.39905	1.38819e-62	1.79308e-60	265.016	292.483	292.229	40.21	35.901	26.273	RecName: Full=E3 ubiquitin-protein ligase RNF4; AltName: Full=RING finger protein 4 [Mus musculus]
TR24740|c0_g1_i1	-8.22333	5.92762	2.13992e-62	2.75432e-60	0.672	0	0	88.827	94.168	72.584	NA
TR10680|c1_g1_i1	3.54848	6.27849	1.46497e-61	1.87896e-59	95.35	98.698	100.061	9.696	7.443	7.526	RecName: Full=Protein LAZ1 homolog 2; AltName: Full=Lazarus1 homolog 2 [Arabidopsis thaliana]
TR4322|c0_g1_i1	-5.52268	6.77766	2.46931e-61	3.15605e-59	3.772	4.647	2.838	205.548	180.407	135.095	RecName: Full=Expansin-A1; Short=AtEXPA1; AltName: Full=Alpha-expansin-1; Short=At-EXP1; Short=AtEx1; AltName: Full=Ath-ExpAlpha-1.2; Flags: Precursor [Arabidopsis thaliana]
TR16364|c0_g1_i1	-6.86083	5.91815	3.2422e-61	4.12946e-59	3.384	0	0	142.653	158.428	125.826	RecName: Full=Glutathione S-transferase U17; Short=AtGSTU17; AltName: Full=GST class-tau member 17; AltName: Full=Glutathione S-transferase 30; AltName: Full=Protein EARLY RESPONSIVE TO DEHYDRATION 9 [Arabidopsis thaliana]
TR11352|c1_g1_i1	2.36488	7.78754	4.83602e-61	6.13805e-59	289.218	312.855	325.174	64.226	56.781	58.128	NA
TR4198|c0_g1_i1	2.7103	7.63934	5.51237e-61	6.97229e-59	279.476	269.085	252.06	36.826	40.167	41.844	RecName: Full=F-box protein At1g67340 [Arabidopsis thaliana]
TR8344|c0_g1_i1	2.08158	8.06045	6.64527e-61	8.37625e-59	111.884	109.12	114.512	22.913	27.981	28.854	NA
TR16299|c4_g1_i1	2.46431	7.95133	6.69314e-61	8.4076e-59	327.39	315.708	343.452	65.541	63.226	53.996	RecName: Full=Cannabidiolic acid synthase; AltName: Full=CBDA synthase.; Flags: Precursor [Cannabis sativa]
TR22618|c0_g1_i1	3.23271	7.30041	8.73551e-61	1.09355e-58	506.081	505.11	450.452	36.732	67.042	53.351	RecName: Full=Multiprotein-bridging factor 1c [Arabidopsis thaliana]
TR15764|c8_g1_i1	-5.59499	5.81906	1.23205e-60	1.53708e-58	0.832	3.439	1.574	94.333	98.128	98.522	RecName: Full=Peroxidase 12; Short=Atperox P12; AltName: Full=ATP4a; AltName: Full=PRXR6; Flags: Precursor [Arabidopsis thaliana]
TR22481|c0_g1_i1	5.1787	5.58569	1.31592e-60	1.63613e-58	156.915	169.835	186.839	3.699	5.454	4.702	RecName: Full=17.3 kDa class I heat shock protein; AltName: Full=HSP 17.3 [Glycine max]
TR1747|c0_g1_i1	2.82983	6.99419	1.34537e-60	1.66708e-58	131.961	145.425	139.98	15.813	21.159	22.234	RecName: Full=F-box protein SKIP22; AltName: Full=SKP1-interacting partner 22 [Arabidopsis thaliana]
TR11558|c1_g1_i1	2.52234	7.31535	1.84323e-60	2.27627e-58	153.987	155.168	167.75	27.087	31.32	24.362	RecName: Full=Putative oxidoreductase C1F5.03c [Schizosaccharomyces pombe 972h-]
TR17297|c0_g1_i1	1.95406	8.44674	2.78559e-60	3.42843e-58	259.216	261.746	280.211	70.818	66.304	69.299	NA
TR2406|c0_g1_i1	2.25928	7.90768	3.07866e-60	3.77642e-58	286.78	312.107	325.806	59.679	72.604	61.094	RecName: Full=DnaJ homolog subfamily B member 13; AltName: Full=Testis and spermatogenesis cell-related protein 6; AltName: Full=Testis spermatocyte apoptosis-related gene 6 protein; AltName: Full=Testis spermatogenesis apoptosis-related gene 3 protein; AltName: Full=Testis spermatogenesis apoptosis-related gene 6 protein [Mus musculus]
TR6065|c0_g1_i1	3.22068	6.90546	3.13742e-60	3.83563e-58	367.875	433.318	402.866	52.095	36.918	38.97	RecName: Full=UPF0098 protein MTH_273 [Methanothermobacter thermautotrophicus str. Delta H]
TR24612|c0_g1_i1	-3.69502	7.44436	3.78719e-60	4.61457e-58	18.744	17.738	24.669	209.645	326.883	265.011	NA
TR24354|c0_g1_i1	-8.70823	6.38776	5.86691e-60	7.12489e-58	0	0	1.753	224.465	415.362	374.947	NA
TR12579|c0_g1_i1	-5.42504	5.98997	1.04744e-59	1.26782e-57	0.923	0.943	2.17	50.823	68.347	63.022	RecName: Full=Remorin; AltName: Full=pp34 [Solanum tuberosum]
TR14606|c0_g1_i1	-3.77591	6.49793	1.56013e-59	1.88215e-57	11.133	6.718	13.08	128.028	152.623	138.095	RecName: Full=MADS-box transcription factor 8; AltName: Full=MADS-box protein 24; AltName: Full=OsMADS24; AltName: Full=OsMADS8 [Oryza sativa Japonica Group]
TR24904|c0_g1_i1	2.97651	7.15766	1.6294e-59	1.95924e-57	145.76	118.231	128.343	14.158	17.568	18.446	RecName: Full=Peptidyl-prolyl cis-trans isomerase FKBP65; Short=PPIase FKBP65; AltName: Full=70 kDa peptidyl-prolyl isomerase; AltName: Full=FK506-binding protein 65; Short=AtFKBP65; AltName: Full=Immunophilin FKBP65; AltName: Full=Peptidyl-prolyl isomerase ROF2; AltName: Full=Protein ROTAMASE FKBP 2; AltName: Full=Rotamase [Arabidopsis thaliana]
TR3073|c0_g1_i1	2.07334	8.1948	1.85852e-59	2.22742e-57	251.901	225.465	255.35	57.762	57.492	58.781	RecName: Full=OBERON-like protein; AltName: Full=Potyvirus VPg-interacting protein; Short=PVIPp, partial [Pisum sativum]
TR22850|c0_g1_i1	2.87372	7.36863	2.78968e-59	3.33249e-57	277.003	281.371	299.562	34.527	50.607	31.93	RecName: Full=Coiled-coil domain-containing protein 124 [Bos taurus]
TR3838|c0_g2_i1	-2.79656	7.41811	3.30842e-59	3.93928e-57	28.566	33.486	31.883	228.953	212.834	210.839	RecName: Full=Fructose-bisphosphate aldolase cytoplasmic isozyme; AltName: Full=Gravity-specific protein GSC 233 [Oryza sativa Japonica Group]
TR17357|c0_g1_i1	2.79249	7.15396	3.36941e-59	3.99887e-57	220.326	257.294	234.854	36.418	32.364	33.464	RecName: Full=Probable esterase KAI2; AltName: Full=Protein DWARF-14-like; Short=Protein D14-like; AltName: Full=Protein HYPOSENSITIVE TO LIGHT; AltName: Full=Protein KARRIKIN INSENSITIVE 2 [Arabidopsis thaliana]
TR15677|c2_g1_i5	2.4656	7.3972	3.58819e-59	4.24475e-57	123.632	137.027	145.954	23.931	25.299	24.379	NA
TR23125|c0_g1_i1	-3.71123	6.44649	3.98988e-59	4.70471e-57	6.541	7.201	4.841	75.619	88.57	80.395	RecName: Full=24-methylenesterol C-methyltransferase 2; Short=24-sterol C-methyltransferase 2; Short=Sterol-C-methyltransferase 2; AltName: Full=Protein COTYLEDON VASCULAR PATTERN 1 [Arabidopsis thaliana]
TR10802|c0_g1_i1	3.05581	7.26845	4.89758e-59	5.75647e-57	195.987	197.466	175.941	19.545	29.331	19.736	RecName: Full=Fructose-bisphosphate aldolase, cytoplasmic isozyme [Cicer arietinum]
TR3153|c0_g2_i1	4.19331	5.99854	5.58563e-59	6.54413e-57	372.98	383.796	323.838	21.683	18.531	16.711	NA
TR3625|c0_g1_i1	2.80381	6.72051	5.66825e-59	6.61972e-57	565.674	581.054	601.652	84.034	72.262	76.557	RecName: Full=Putative cytochrome c oxidase subunit 5C-4; AltName: Full=Cytochrome c oxidase polypeptide Vc-4 [Arabidopsis thaliana]
TR12040|c0_g1_i1	5.62906	5.51371	6.18241e-59	7.19719e-57	164.003	134.83	140.397	2.265	4.293	0.955	NA
TR4298|c0_g1_i1	2.80121	6.79057	6.52985e-59	7.57752e-57	155.4	156.1	164.638	22.48	25.803	19.669	NA
TR734|c0_g1_i1	2.45289	7.57482	2.93796e-58	3.39855e-56	307.415	275.849	342.403	51.663	55.692	62.209	RecName: Full=Hypersensitive-induced response protein 4; Short=AtHIR4 [Arabidopsis thaliana]
TR5578|c0_g1_i1	3.34223	6.67525	3.14818e-58	3.63024e-56	217.056	255.592	255.303	17.246	30.654	24.496	RecName: Full=Heme-binding-like protein At3g10130, chloroplastic; Flags: Precursor [Arabidopsis thaliana]
TR17540|c0_g1_i1	-4.87741	6.07843	3.69337e-58	4.24552e-56	1.629	4.486	1.538	71.165	84.322	71.528	RecName: Full=Trans-cinnamate 4-monooxygenase; AltName: Full=Cinnamic acid 4-hydroxylase; Short=C4H; Short=CA4H; AltName: Full=Cytochrome P450 73; AltName: Full=Cytochrome P450C4H [Vigna radiata var. radiata]
TR13123|c0_g1_i1	2.22936	7.89469	5.31432e-58	6.08964e-56	400.316	394.321	451.895	78.894	100.846	86.84	RecName: Full=Non-specific lipid transfer protein GPI-anchored 1; Short=AtLTPG-1; Short=Protein LTP-GPI-ANCHORED 1; Flags: Precursor [Arabidopsis thaliana]
TR962|c0_g1_i1	-3.9353	6.74973	6.52577e-58	7.45447e-56	3.567	4.785	3.362	65.855	52.992	60.374	RecName: Full=ATPase 10, plasma membrane-type; AltName: Full=Proton pump 10 [Arabidopsis thaliana]
TR19212|c0_g1_i1	2.52739	9.20647	2.67878e-57	3.05047e-55	925.323	891.436	901.918	124.559	193.781	156.667	NA
TR22426|c0_g1_i1	1.83815	8.85464	3.70397e-57	4.20481e-55	371.408	391.204	379.938	95.538	116.56	108.839	RecName: Full=THO complex subunit 4A; AltName: Full=ALYREF homolog 1; Short=AtALY1 [Arabidopsis thaliana]
TR20989|c0_g1_i1	1.88807	9.02641	4.82232e-57	5.45743e-55	542.042	547.35	516.531	133.101	159.409	142.939	RecName: Full=Tubulin alpha-6 chain; AltName: Full=Alpha-6-tubulin [Zea mays]
TR11416|c0_g1_i1	2.15244	7.9879	7.50227e-57	8.46414e-55	212.213	211.5	230.645	50.322	52.2	44.174	RecName: Full=Internal alternative NAD(P)H-ubiquinone oxidoreductase A2, mitochondrial; AltName: Full=Internal alternative NADH dehydrogenase NDA2; AltName: Full=NADH:ubiquinone reductase (non-electrogenic) NDA2; Flags: Precursor [Arabidopsis thaliana]
TR16533|c0_g1_i1	3.09869	6.72769	7.84032e-57	8.81831e-55	204.955	232.367	198.703	25.568	22.95	25.36	RecName: Full=Ganglioside-induced differentiation-associated protein 2 [Xenopus (Silurana) tropicalis]
TR10069|c0_g1_i1	4.92063	5.62752	8.26425e-57	9.26661e-55	62.978	73.667	64.517	2.112	1.26	3.151	RecName: Full=Heat shock factor protein HSF24; AltName: Full=Heat shock transcription factor 24; Short=HSTF 24; AltName: Full=Heat stress transcription factor [Solanum peruvianum]
TR14372|c0_g1_i1	1.81506	8.64286	1.1e-56	1.22964e-54	174.554	182.707	198.405	64.498	68.842	63.072	RecName: Full=ATP-dependent zinc metalloprotease FTSH, chloroplastic; AltName: Full=DS9; Flags: Precursor [Nicotiana tabacum]
TR15461|c0_g1_i1	1.98333	10.3759	1.14799e-56	1.27937e-54	339.776	334.09	331.088	83.576	81.658	80.848	RecName: Full=Pentatricopeptide repeat-containing protein At3g22690 [Arabidopsis thaliana]
TR13294|c0_g1_i1	2.25834	8.89467	2.17249e-56	2.41377e-54	469.378	492.514	507.076	108.339	109.792	87.896	RecName: Full=Annexin-like protein RJ4 [Fragaria x ananassa]
TR22675|c0_g1_i1	2.49749	7.79451	2.75739e-56	3.05435e-54	262.931	290.148	255.279	44.045	55.188	44.199	NA
TR13572|c1_g1_i1	3.79615	6.88912	3.14702e-56	3.47541e-54	66.009	79.936	81.091	4.852	8.352	3.118	NA
TR15343|c0_g1_i1	-5.66396	5.88417	3.91053e-56	4.30559e-54	5.549	2.853	1.3	169.63	186.374	149.225	NA
TR13874|c0_g1_i2	-5.34218	5.76138	6.4671e-56	7.09905e-54	0.98	1.346	0.715	43.51	57.537	49.58	RecName: Full=Basic helix-loop-helix protein A [Pisum sativum]
TR15491|c0_g1_i1	-6.47144	5.55241	8.00118e-56	8.75674e-54	0	1.162	0.537	53.3	54.423	56.167	RecName: Full=Ethylene-responsive transcription factor CRF2; AltName: Full=Protein CYTOKININ RESPONSE FACTOR 2 [Arabidopsis thaliana]
TR17504|c0_g1_i1	2.83808	6.68008	1.23581e-55	1.34848e-53	93.721	102	105.176	11.588	15.219	15.554	RecName: Full=Ankyrin repeat-containing protein At2g01680 [Arabidopsis thaliana]
TR13507|c0_g1_i1	3.03228	6.97011	1.62326e-55	1.76598e-53	51.994	64.487	60.189	8.169	6.948	6.269	RecName: Full=T-complex protein 11-like protein 1 [Homo sapiens]
TR9253|c0_g3_i1	10.236	5.70401	1.91128e-55	2.07315e-53	157.223	260.101	232.517	0	0	0	NA
TR15301|c0_g1_i2	2.94732	6.5401	1.91711e-55	2.07332e-53	83.238	87.793	88.626	11.554	10.602	11.431	RecName: Full=ACT domain-containing protein ACR1; AltName: Full=Protein ACT DOMAIN REPEATS 1 [Arabidopsis thaliana]
TR4083|c0_g1_i1	1.71227	11.1644	2.39504e-55	2.58255e-53	2183.23	2219.42	2282.84	587.622	757.41	705.444	RecName: Full=DnaJ protein homolog; AltName: Full=DNAJ-1; Flags: Precursor [Cucumis sativus]
TR2091|c0_g1_i1	1.90167	9.24888	3.40386e-55	3.65955e-53	394.858	390.491	378.209	105.828	108.559	96.997	RecName: Full=4-hydroxyphenylpyruvate dioxygenase; AltName: Full=4-hydroxyphenylpyruvic acid oxidase; Short=4HPPD; Short=HPD; Short=HPPDase [Arabidopsis thaliana]
TR10764|c0_g1_i2	-2.63346	8.02294	3.42139e-55	3.66761e-53	54.295	54.664	46.918	342.212	331.095	295.223	RecName: Full=Glutamine synthetase cytosolic isozyme; AltName: Full=GS1; AltName: Full=Glutamate--ammonia ligase [Lotus japonicus]
TR5856|c0_g1_i1	3.02785	7.74544	3.60763e-55	3.85594e-53	305.478	269.557	342.212	38.191	46.026	27.505	NA
TR7219|c0_g1_i2	-3.59903	6.44124	3.91603e-55	4.17337e-53	8.124	5.786	7.714	89.065	91.801	82.247	NA
TR11662|c2_g1_i1	1.56778	10.1895	6.01026e-55	6.3866e-53	1507.77	1552.75	1637.57	500.551	576.545	510.411	RecName: Full=Annexin D2; AltName: Full=AnnAt2 [Arabidopsis thaliana]
TR11008|c0_g1_i1	-3.16881	7.18064	6.02843e-55	6.38734e-53	10.061	12.193	11.876	111.825	91.549	103.567	RecName: Full=Probable galactinol--sucrose galactosyltransferase 1; AltName: Full=Protein SEED IMBIBITION 1; AltName: Full=Raffinose synthase 1 [Arabidopsis thaliana]
TR10396|c0_g1_i2	2.32654	7.40462	6.67908e-55	7.05628e-53	185.801	173.826	188.818	42.289	37.368	34.788	RecName: Full=AP2-like ethylene-responsive transcription factor At2g41710 [Arabidopsis thaliana]
TR9126|c0_g1_i1	3.27296	6.53064	6.99375e-55	7.36742e-53	384.967	307.564	374	32.338	36.333	41.14	RecName: Full=16.9 kDa class I heat shock protein 1; AltName: Full=16.9 kDa heat shock protein 1; Short=OsHsp16.9A [Oryza sativa Japonica Group]
TR16162|c1_g1_i1	-10.4	5.97771	7.53999e-55	7.92002e-53	0	0	0	94.952	171.55	143.333	RecName: Full=Beta-glucosidase 12; Short=Os4bglu12; Flags: Precursor [Oryza sativa Japonica Group]
TR8044|c0_g2_i1	3.11755	6.48157	8.83763e-55	9.25647e-53	155.252	137.487	139.861	16.44	17.406	15.747	NA
TR19499|c0_g1_i1	-4.43937	6.71146	9.626e-55	1.00534e-52	10.836	10.031	11.16	214.082	295.841	193.189	RecName: Full=Early nodulin-like protein 2; AltName: Full=Phytocyanin-like protein; Flags: Precursor [Arabidopsis thaliana]
TR11032|c0_g4_i1	9.71874	5.18302	1.16897e-54	1.2174e-52	70.009	74.035	84.179	0	0	0	RecName: Full=Probable xyloglucan endotransglucosylase/hydrolase protein 23; Short=At-XTH23; Short=XTH-23; Flags: Precursor [Arabidopsis thaliana]
TR6482|c0_g4_i1	-4.8999	5.99625	1.33977e-54	1.3913e-52	2.871	8.846	6.689	176.739	212.888	170.428	RecName: Full=Protodermal factor 1; Flags: Precursor [Arabidopsis thaliana]
TR22587|c0_g1_i1	-3.15451	6.57643	1.63246e-54	1.69045e-52	10.984	8.213	11.768	87.377	98.722	92.111	RecName: Full=Ethylene-responsive transcription factor CRF4; AltName: Full=Protein CYTOKININ RESPONSE FACTOR 4 [Arabidopsis thaliana]
TR12952|c0_g1_i2	1.78478	8.41982	2.74197e-54	2.83135e-52	140.758	141.249	151.343	41.763	40.158	43.512	RecName: Full=U2 snRNP-associated SURP motif-containing protein; AltName: Full=140 kDa Ser/Arg-rich domain protein; AltName: Full=U2-associated protein SR140 [Pongo abelii]
TR22843|c0_g1_i1	-4.59776	5.91014	2.75755e-54	2.83942e-52	3.35	4.302	4.71	90.694	113.653	102.36	NA
TR10915|c0_g1_i1	5.57795	5.46993	4.42111e-54	4.53959e-52	50.25	50.902	65.745	0	1.53	2.053	RecName: Full=UPF0481 protein At3g47200 [Arabidopsis thaliana]
TR15260|c0_g1_i1	2.14027	8.06636	4.94922e-54	5.06761e-52	205.32	229.721	244.202	44.028	54.576	56.326	NA
TR13909|c0_g2_i1	2.35826	7.75459	1.23005e-53	1.25596e-51	99.748	103.369	96.746	18.307	17.379	23.139	RecName: Full=B3 domain-containing transcription factor ABI3; AltName: Full=Protein ABSCISIC ACID-INSENSITIVE 3 [Arabidopsis thaliana]
TR20674|c0_g1_i1	-3.46762	6.74022	1.73689e-53	1.76853e-51	15.041	11.791	14.141	132.779	180.263	144.565	RecName: Full=Ocs element-binding factor 1; Short=OCSBF-1 [Zea mays]
TR5966|c0_g1_i1	-4.16722	6.15479	1.76331e-53	1.79045e-51	1.424	4.026	3.029	49.347	55.98	48.616	RecName: Full=ATP-dependent DNA helicase DDM1; AltName: Full=Protein CHROMATIN REMODELING 1; Short=AtCHR1; Short=CHR01; AltName: Full=Protein DECREASED DNA METHYLATION 1; Short=AtDDM1; AltName: Full=Protein SOMNIFEROUS 1; AltName: Full=SWI/SNF2-related matrix-associated actin-dependent regulator of chromatin DDM1 [Arabidopsis thaliana]
TR14832|c1_g2_i1	2.5154	8.28271	1.83125e-53	1.85428e-51	371.066	364.839	339.851	66.848	51.669	54.072	RecName: Full=Diacylglycerol O-acyltransferase 2 [Arabidopsis thaliana]
TR10455|c0_g1_i1	3.61984	6.58734	1.95372e-53	1.97283e-51	176.035	136.498	185.611	9.348	14.904	17.7	RecName: Full=Caffeoylshikimate esterase; AltName: Full=Lysophospholipase 2; Short=LysoPL2 [Arabidopsis thaliana]
TR14464|c0_g1_i2	3.30298	6.33353	2.53012e-53	2.54783e-51	94.063	92.003	90.665	7.177	8.478	12.001	RecName: Full=Solute carrier family 35 member F5; AltName: Full=Hepatitis C virus NS5A-transactivated protein 3; Short=HCV NS5A-transactivated protein 3 [Homo sapiens]
TR13019|c0_g2_i1	3.83907	5.93444	2.58481e-53	2.59575e-51	79.295	80.005	99.059	5.701	5.445	6.797	RecName: Full=3-oxo-Delta(4,5)-steroid 5-beta-reductase; AltName: Full=Delta(4)-3-oxosteroid 5-beta-reductase; AltName: Full=Delta-4,5-steroid 5-beta-reductase; Short=At5beta-StR; AltName: Full=Progesterone 5-beta-reductase; Short=5beta-POR [Digitalis lanata]
TR11189|c0_g3_i1	-5.5988	6.15399	2.64993e-53	2.6466e-51	5.002	0	2.564	124.737	113.608	167.578	NA
TR6088|c0_g1_i1	-5.42885	5.84043	2.64737e-53	2.6466e-51	2.108	2.163	1.323	84.043	90.694	72.593	NA
TR9318|c1_g1_i1	4.10185	5.86847	3.12133e-53	3.10892e-51	69.53	74.081	89.425	4.25	5.922	3.168	NA
TR19014|c0_g1_i1	-5.09655	5.82794	3.20562e-53	3.18419e-51	1.003	2.565	1.407	60.943	56.205	56.46	RecName: Full=Cytochrome P450 78A5; AltName: Full=Protein KLUH [Arabidopsis thaliana]
TR1629|c0_g1_i1	-6.48974	5.56948	3.33633e-53	3.30505e-51	0	0.736	0.346	35.748	32.499	37.352	RecName: Full=Subtilisin-like protease SBT1.7; AltName: Full=Cucumisin-like serine protease; AltName: Full=Subtilase subfamily 1 member 7; Short=AtSBT1.7; AltName: Full=Subtilisin-like serine protease 1; Short=At-SLP1; Flags: Precursor [Arabidopsis thaliana]
TR22647|c0_g1_i1	2.43104	8.60358	3.53038e-53	3.48782e-51	513.305	488.108	524.556	72.319	114.553	98.455	RecName: Full=CAX-interacting protein 4 [Arabidopsis thaliana]
TR14471|c1_g1_i1	2.13435	9.46153	3.89019e-53	3.83294e-51	6730.56	7629.77	8035.4	1473.15	1813.78	1796.62	NA
TR17350|c0_g1_i1	1.77352	8.34164	8.38645e-53	8.24081e-51	178.189	184.271	190.893	54.233	52.461	55.069	RecName: Full=Probable WRKY transcription factor 19; AltName: Full=WRKY DNA-binding protein 19 [Arabidopsis thaliana]
TR2411|c0_g1_i1	-4.70738	6.33114	1.00282e-52	9.8276e-51	9.799	3.359	7.142	174.72	214.652	151.345	RecName: Full=Probable chalcone--flavonone isomerase 3; Short=Chalcone isomerase 3; AltName: Full=Chalcone isomerase-like 1 [Arabidopsis thaliana]
TR12339|c1_g2_i1	-1.47878	10.8249	1.1773e-52	1.15067e-50	532.619	554.562	527.191	1427.14	1589.78	1495.72	RecName: Full=Nucleolin 2; AltName: Full=Protein NUCLEOLIN LIKE 2 [Oryza sativa Japonica Group]
TR18892|c0_g1_i1	-6.92188	5.48307	1.24085e-52	1.20954e-50	0.706	0.725	0	64.082	60.193	69.073	RecName: Full=DNA-damage-repair/toleration protein DRT100; Flags: Precursor [Arabidopsis thaliana]
TR10983|c0_g1_i1	3.30931	6.25658	2.17234e-52	2.1119e-50	147.378	123.534	130.74	13.819	13.05	15.32	RecName: Full=Lysine-specific demethylase PHF2; AltName: Full=GRC5; AltName: Full=PHD finger protein 2 [Homo sapiens]
TR15545|c1_g1_i1	2.453	7.17885	3.75808e-52	3.64384e-50	159.308	145.137	165.973	24.762	34.65	27.807	NA
TR20724|c0_g1_i1	2.29348	8.79978	3.88364e-52	3.75563e-50	186.04	210.188	196.354	44.647	36.486	39.297	RecName: Full=Probable E3 ubiquitin ligase SUD1; AltName: Full=Protein ECERIFERUM 9; AltName: Full=Protein SUPPRESSOR OF DRY2 DEFFECTS 1; Short=AtSUD1; AltName: Full=RING/U-box domain-containing protein [Arabidopsis thaliana]
TR16267|c9_g2_i1	1.73111	10.3693	4.20896e-52	4.05948e-50	1738.78	1740.52	1854.8	523.065	626.774	512.607	RecName: Full=Protein DJ-1 homolog D; Short=AtDJ1D; AltName: Full=Lactoylglutathione lyase DJ1D [Arabidopsis thaliana]
TR4187|c0_g1_i1	2.4055	7.15729	5.98964e-52	5.76172e-50	211.997	203.447	223.002	32.508	45.711	43.227	RecName: Full=Trihelix transcription factor ASIL2; AltName: Full=6B-interacting protein 1-like 2; AltName: Full=Trihelix DNA-binding protein ASIL2 [Arabidopsis thaliana]
TR2374|c0_g1_i1	2.0678	7.71856	6.03413e-52	5.78928e-50	171.569	168.201	170.862	39.37	37.548	44.87	NA
TR17384|c0_g1_i1	2.9367	6.65199	6.12573e-52	5.86177e-50	131.745	132.23	119.186	13.497	17.856	19.116	NA
TR15098|c2_g2_i1	-6.03756	5.50834	6.67698e-52	6.37259e-50	1.595	0	0.501	47.955	47.529	53.175	RecName: Full=Copper transport protein CCH; AltName: Full=Copper chaperone CCH [Arabidopsis thaliana]
TR12673|c0_g1_i1	2.1841	8.11784	8.03635e-52	7.65002e-50	612.096	584.344	683.697	127.188	158.473	121.485	RecName: Full=Protein translation factor SUI1 homolog 1 [Arabidopsis thaliana]
TR15980|c1_g1_i2	3.93134	5.97674	1.27861e-51	1.21398e-49	58.648	59.299	66.818	5.981	3.825	1.785	RecName: Full=Bifunctional epoxide hydrolase 2; Includes: RecName: Full=Cytosolic epoxide hydrolase 2; Short=CEH; AltName: Full=Epoxide hydratase; AltName: Full=Soluble epoxide hydrolase; Short=SEH; Includes: RecName: Full=Lipid-phosphate phosphatase [Homo sapiens]
TR12773|c0_g1_i1	2.81301	6.66141	1.41101e-51	1.33622e-49	445.598	411.991	494.211	69.096	62.389	59.368	RecName: Full=Glyceraldehyde-3-phosphate dehydrogenase, cytosolic [Antirrhinum majus]
TR14471|c0_g2_i1	2.32378	8.82688	1.71469e-51	1.61961e-49	1498.87	1660.33	1611.08	352.239	264.404	333.279	NA
TR7491|c0_g2_i1	-3.87106	6.44123	1.92451e-51	1.8131e-49	7.236	4.785	6.331	95.351	96.868	78.023	RecName: Full=Phosphoethanolamine N-methyltransferase 1; Short=AtNMT1; Short=PEAMT 1; AltName: Full=Protein XIPOTL 1 [Arabidopsis thaliana]
TR15716|c1_g1_i1	3.28128	6.16661	3.55279e-51	3.33853e-49	44.359	46.531	52.761	5.344	4.095	5.347	RecName: Full=Cadmium/zinc-transporting ATPase HMA2; AltName: Full=Cadmium/zinc-transporting ATPase 3; AltName: Full=Protein HEAVY METAL ATPASE 2 [Arabidopsis thaliana]
TR16181|c2_g1_i1	2.12041	8.27642	3.82447e-51	3.58461e-49	232.621	275.412	279.531	66.797	64.765	61.094	RecName: Full=Probable nucleoredoxin 1; Short=AtNrx1 [Arabidopsis thaliana]
TR14996|c2_g2_i1	-6.0213	5.49365	3.90636e-51	3.652e-49	0.98	0.506	0.465	40.685	50.004	44.56	RecName: Full=Calcium-dependent protein kinase SK5; Short=CDPK [Glycine max]
TR20617|c0_g2_i1	-4.53062	5.93196	4.46829e-51	4.16668e-49	2.256	1.737	4.781	58.848	77.626	74.009	RecName: Full=Copper transport protein ATX1; AltName: Full=Copper chaperone ATX1 [Arabidopsis thaliana]
TR8532|c0_g1_i1	-4.1211	5.9321	9.72705e-51	9.04739e-49	4.341	3.854	3.064	66.22	68.851	63.734	RecName: Full=Flavonoid 3'-monooxygenase; AltName: Full=Cytochrome P450 75B2; AltName: Full=Flavonoid 3'-hydroxylase [Petunia x hybrida]
TR16160|c0_g1_i1	-7.57019	5.31293	9.84e-51	9.12922e-49	0	0	0.632	46.132	45.621	44.685	RecName: Full=Glutamate decarboxylase 1; Short=GAD 1 [Arabidopsis thaliana]
TR17236|c0_g1_i1	2.87936	6.46529	1.14147e-50	1.05634e-48	84.104	77.751	86.42	12.122	11.601	9.646	RecName: Full=TLD domain-containing protein 1; AltName: Full=TBC/LysM-associated domain-containing protein 1 [Mus musculus]
TR24299|c0_g1_i1	-9.82455	5.43482	3.9819e-50	3.67561e-48	0	0	0	37.089	30.393	32.198	RecName: Full=Phenylalanine ammonia-lyase 1 [Prunus avium]
TR5952|c1_g1_i1	2.37817	9.01858	4.07485e-50	3.75194e-48	681.786	711.72	869.165	113.938	161.02	162.969	RecName: Full=Histone H2B.2; AltName: Full=HTB8 [Arabidopsis thaliana]
TR13909|c0_g1_i1	2.0066	7.83248	4.17796e-50	3.83721e-48	97.151	104.968	101.277	25.755	25.029	24.463	RecName: Full=B3 domain-containing transcription factor ABI3; AltName: Full=Protein ABSCISIC ACID-INSENSITIVE 3 [Arabidopsis thaliana]
TR19189|c0_g1_i1	-1.84984	8.38581	5.67113e-50	5.19555e-48	70.453	75.715	71.981	249.491	255.161	283.976	RecName: Full=Phospho-2-dehydro-3-deoxyheptonate aldolase 2, chloroplastic; AltName: Full=3-deoxy-D-arabino-heptulosonate 7-phosphate synthase 2; AltName: Full=DAHP synthase 2; AltName: Full=Phospho-2-keto-3-deoxyheptonate aldolase 2; Flags: Precursor [Solanum lycopersicum]
TR12432|c1_g1_i1	1.67116	8.51824	6.68826e-50	6.11207e-48	349.359	352.933	359.525	110.29	115.561	107.515	RecName: Full=Ninja-family protein AFP3; AltName: Full=ABI five-binding protein 3; Short=ABI5-binding protein 3 [Arabidopsis thaliana]
TR20636|c0_g1_i1	-2.32582	8.79537	8.33623e-50	7.59907e-48	99.122	98.894	95.59	542.873	462.532	464.1	RecName: Full=ADP,ATP carrier protein 1, mitochondrial; AltName: Full=ADP/ATP translocase 1; AltName: Full=Adenine nucleotide translocator 1; Short=ANT 1; Flags: Precursor [Gossypium hirsutum]
TR3058|c0_g1_i1	1.95679	7.86967	1.48081e-49	1.34651e-47	226.844	229.261	250.975	63.556	58.986	58.983	RecName: Full=StAR-related lipid transfer protein 7, mitochondrial; AltName: Full=START domain-containing protein 7; Short=StARD7; Flags: Precursor [Mus musculus]
TR11202|c0_g2_i1	2.21269	7.51069	1.65144e-49	1.49793e-47	236.028	260.584	246.11	54.844	56.385	49.052	RecName: Full=F-box protein At2g02240 [Arabidopsis thaliana]
TR17462|c0_g1_i1	-3.42067	6.21504	2.48951e-49	2.25251e-47	6.29	4.981	8.215	67.331	68.671	75.543	RecName: Full=Ethylene-responsive transcription factor RAP2-4; AltName: Full=Ethylene-responsive transcription factor ERF059; AltName: Full=Protein RELATED TO APETALA2 4 [Arabidopsis thaliana]
TR23009|c0_g1_i1	-3.36165	6.38501	2.69988e-49	2.43683e-47	11.36	10.997	9.431	113.234	111.916	102.302	RecName: Full=Adenosine kinase 2; Short=AK 2; AltName: Full=Adenosine 5'-phosphotransferase 2 [Arabidopsis thaliana]
TR12621|c0_g2_i1	2.89644	6.62664	2.86711e-49	2.58139e-47	169.643	205.61	206.524	21.632	29.403	27.497	RecName: Full=Serine/arginine-rich splicing factor RS31; Short=At-RSp31; Short=AtRS31 [Arabidopsis thaliana]
TR7905|c0_g1_i1	7.17936	5.09166	2.98731e-49	2.683e-47	153.736	139.408	129.273	2.095	0	0	NA
TR11604|c0_g1_i1	-3.80481	6.17066	3.06055e-49	2.74204e-47	4.307	2.956	7.226	70.47	68.95	66.735	NA
TR8481|c0_g1_i1	-5.58066	5.60362	3.71849e-49	3.32337e-47	0.672	0.69	0.632	35.451	33.129	30.748	RecName: Full=DNA replication licensing factor MCM3; AltName: Full=Minichromosome maintenance protein 3; Short=AtMCM3 [Arabidopsis thaliana]
TR6161|c0_g1_i1	3.48536	5.86411	4.15882e-49	3.70784e-47	62.796	68.053	72.363	5.438	5.733	6.948	RecName: Full=Protein kinase APK1A, chloroplastic; Flags: Precursor [Arabidopsis thaliana]
TR22824|c0_g1_i1	2.53759	7.29804	7.11159e-49	6.32499e-47	470.814	558.623	588.072	78.19	108.784	92.681	NA
TR17285|c0_g1_i1	1.81107	8.67604	7.4678e-49	6.62568e-47	307.131	294.553	321.501	74.118	96.688	93.896	RecName: Full=Pre-mRNA-splicing factor SLU7-A [Arabidopsis thaliana]
TR15043|c2_g2_i1	2.0934	8.99316	8.23042e-49	7.28462e-47	844.182	893.76	775.829	165.702	213.797	214.015	NA
TR11375|c1_g1_i1	1.8797	8.04919	9.39275e-49	8.2933e-47	300.339	321.506	325.937	81.608	94.6	81.535	NA
TR15033|c1_g1_i1	2.95094	6.45903	1.04855e-48	9.23585e-47	120.885	117.702	117.564	17.297	17.325	11.607	RecName: Full=2-alkenal reductase (NADP(+)-dependent); AltName: Full=Alkenal double bound reductase; AltName: Full=Allyl-alcohol dehydrogenase; AltName: Full=Allylic alcohol dehydrogenase 1; Short=allyl-ADH1; AltName: Full=Flavin-free double bond reductase; Short=NtDBR; AltName: Full=Pulegone reductase; Short=NtRed-1 [Nicotiana tabacum]
TR3060|c0_g2_i1	3.25586	6.08256	1.2803e-48	1.125e-46	193.139	225.913	221.321	20.385	25.047	21.052	RecName: Full=Bet1-like SNARE 1-1; Short=AtBET11; AltName: Full=Bet1/Sft1-like SNARE 14a; Short=AtBS14a [Arabidopsis thaliana]
TR14220|c0_g1_i2	2.69347	7.41141	1.95906e-48	1.71731e-46	173.358	181.982	182.94	31.719	30.681	20.616	RecName: Full=Phosphoglucan, water dikinase, chloroplastic; Flags: Precursor [Arabidopsis thaliana]
TR10269|c0_g4_i1	3.23897	6.19614	4.11838e-48	3.60151e-46	2335.94	2547.2	1968.74	202.095	258.752	255.834	NA
TR11274|c0_g1_i1	3.20718	8.0141	5.67814e-48	4.95367e-46	321.909	329.397	337.145	45.97	36.135	23.524	RecName: Full=Putative transferase CAF17 homolog, mitochondrial; AltName: Full=Iron-sulfur cluster assembly factor homolog; Flags: Precursor [Mus musculus]
TR22820|c0_g1_i1	-3.5507	6.11409	6.44768e-48	5.61163e-46	9.013	8.432	10.779	109.9	118.621	105.671	RecName: Full=NADP-dependent D-sorbitol-6-phosphate dehydrogenase; AltName: Full=Aldose-6-phosphate reductase [NADPH]; AltName: Full=NADP-S6PDH [Malus domestica]
TR11584|c1_g1_i1	10.0055	5.47268	6.86451e-48	5.96022e-46	67.832	40.699	71.492	0	0	0	RecName: Full=Putative clathrin assembly protein At2g25430 [Arabidopsis thaliana]
TR12398|c0_g2_i1	-3.92339	5.99222	6.94367e-48	6.01467e-46	2.53	2.335	1.431	32.372	33.318	30.22	RecName: Full=Histidine kinase 4; AltName: Full=Arabidopsis histidine kinase 4; Short=AtHK4; AltName: Full=Cytokinin receptor CYTOKININ RESPONSE 1; Short=AtCRE1; Short=Cytokinin receptor CRE1; AltName: Full=Phosphoprotein phosphatase AHK4; AltName: Full=Protein AUTHENTIC HIS-KINASE 4; AltName: Full=Protein ROOT AS IN WOL 1; AltName: Full=Protein WOODEN LEG [Arabidopsis thaliana]
TR10090|c1_g3_i1	2.59915	6.84305	8.01074e-48	6.92257e-46	104.078	101.033	104.449	19.647	16.839	14.012	RecName: Full=Protein winged eye [Drosophila melanogaster]
TR10254|c0_g2_i1	1.7224	9.11747	1.0409e-47	8.97384e-46	351.353	350.528	336.882	99.762	115.903	99.796	RecName: Full=Zinc finger CCCH domain-containing protein 20; Short=AtC3H20 [Arabidopsis thaliana]
TR14567|c0_g1_i7	2.58019	8.38247	1.07502e-47	9.24619e-46	387.69	385.706	347.792	69.63	63.262	51.08	RecName: Full=Serine/arginine-rich splicing factor SR45a; Short=At-SR45A; Short=AtSR45a; AltName: Full=Protein TRANSFORMER2-like; Short=atTra2 [Arabidopsis thaliana]
TR12218|c1_g1_i1	2.14316	7.80942	1.16284e-47	9.97804e-46	115.427	117.794	122.715	28.571	22.905	28.561	RecName: Full=ATP-dependent RNA helicase DHX36; AltName: Full=DEAH box protein 36; AltName: Full=G4-resolvase 1; Short=G4R1; AltName: Full=MLE-like protein 1; AltName: Full=RNA helicase associated with AU-rich element ARE [Homo sapiens]
TR7941|c0_g1_i1	3.00534	6.23687	1.41243e-47	1.20913e-45	105.742	97.433	107.823	14.04	10.233	14.054	NA
TR19007|c0_g1_i1	2.938	6.23181	1.59492e-47	1.36217e-45	143.037	146.126	162.432	16.11	21.861	21.27	RecName: Full=Umecyanin; Short=UMC [Armoracia rusticana]
TR7366|c0_g1_i1	2.73602	8.65068	1.89038e-47	1.61075e-45	227.118	257.708	250.569	45.275	30.996	33.103	RecName: Full=Pyrophosphate-energized vacuolar membrane proton pump 1; AltName: Full=Pyrophosphate-energized inorganic pyrophosphatase 1; Short=H(+)-PPase 1; AltName: Full=Vacuolar proton pyrophosphatase 1; AltName: Full=Vacuolar proton pyrophosphatase 3 [Arabidopsis thaliana]
TR2933|c0_g2_i1	-3.27314	6.24852	2.03806e-47	1.73254e-45	6.939	5.832	5.187	57.626	56.637	59.921	RecName: Full=Probable inactive receptor kinase At5g67200; Flags: Precursor [Arabidopsis thaliana]
TR13079|c1_g1_i1	2.8661	6.61319	2.16607e-47	1.83709e-45	111.644	90.773	106.201	11.104	15.948	15.504	NA
TR12568|c2_g1_i1	2.68213	6.76351	2.31689e-47	1.96045e-45	173.153	162.887	157.603	27.155	28.107	21.027	RecName: Full=Protein-L-isoaspartate O-methyltransferase 1; Short=AtPIMT1; AltName: Full=L-isoaspartyl protein carboxyl methyltransferase; AltName: Full=Protein L-isoaspartyl methyltransferase; AltName: Full=Protein-beta-aspartate methyltransferase [Arabidopsis thaliana]
TR13295|c1_g1_i1	-2.51255	7.24862	2.83685e-47	2.39488e-45	15.759	17.508	13.688	86.562	84.205	97.743	RecName: Full=Beta-galactosidase 3; Short=Lactase 3; Flags: Precursor [Oryza sativa Japonica Group]
TR8184|c0_g1_i1	2.39286	8.65439	4.4036e-47	3.70897e-45	162.271	185.169	171.076	36.223	26.964	35.266	RecName: Full=Alpha,alpha-trehalose-phosphate synthase [UDP-forming] 6; AltName: Full=Trehalose-6-phosphate synthase 6; Short=AtTPS6 [Arabidopsis thaliana]
TR23051|c0_g1_i1	-5.49533	5.52547	4.44066e-47	3.73159e-45	0.604	1.864	1.133	52.367	64.603	52.848	RecName: Full=Fasciclin-like arabinogalactan protein 1; Flags: Precursor [Arabidopsis thaliana]
TR14582|c0_g1_i1	-4.28608	6.0783	7.55708e-47	6.33581e-45	2.598	1.91	3.16	57.185	44.415	50.166	RecName: Full=Endoglucanase 6; AltName: Full=Endo-1,4-beta glucanase 6; Flags: Precursor [Arabidopsis thaliana]
TR4098|c0_g1_i1	2.30123	7.22725	7.92517e-47	6.62922e-45	121.125	116.011	111.531	23.727	25.569	21.253	NA
TR15816|c1_g1_i2	3.95625	5.64106	1.13669e-46	9.48645e-45	81.255	71.194	67.808	7.016	5.175	6.839	RecName: Full=Plant intracellular Ras-group-related LRR protein 3 [Arabidopsis thaliana]
TR10328|c0_g1_i1	-4.6091	5.91882	1.37336e-46	1.14355e-44	8.067	14.851	23.93	400.805	574.727	607.24	NA
TR755|c0_g6_i1	4.63084	8.77396	1.9023e-46	1.58038e-44	528.425	511.655	512.454	20.411	9.09	33.757	RecName: Full=Galactinol synthase 1; Short=AtGolS1; Short=GolS-1 [Arabidopsis thaliana]
TR3399|c0_g1_i1	6.07148	5.40388	2.05671e-46	1.70478e-44	26.31	35.051	44.629	0	0.504	1.081	RecName: Full=Potassium transporter 5; Short=AtHAK1; Short=AtHAK5; Short=AtPOT5 [Arabidopsis thaliana]
TR272|c0_g1_i1	2.20765	9.19139	2.14848e-46	1.77682e-44	1599.61	1692.66	1876.15	383.203	421.087	311.674	RecName: Full=Indole-3-acetic acid-induced protein ARG2 [Vigna radiata var. radiata]
TR3880|c0_g1_i1	2.50754	6.72484	2.99207e-46	2.4689e-44	81.472	88.598	87.267	16.449	14.481	13.929	RecName: Full=Asparagine synthetase [glutamine-hydrolyzing]; Short=AS [Asparagus officinalis]
TR844|c0_g1_i1	2.53269	6.80738	3.65252e-46	3.00707e-44	90.405	104.91	103.185	17.713	18.657	14.876	RecName: Full=Lecithin-cholesterol acyltransferase-like 4 [Arabidopsis thaliana]
TR3377|c0_g1_i1	-4.63257	5.64204	4.07794e-46	3.34977e-44	1.641	3.382	4.626	71.284	83.764	93.385	RecName: Full=Cysteine proteinase 15A; AltName: Full=Turgor-responsive protein 15A; Flags: Precursor [Pisum sativum]
TR13574|c1_g1_i1	-6.96551	5.52414	4.43123e-46	3.63182e-44	3.817	3.934	0	275.059	367.248	438.296	NA
TR10732|c0_g1_i1	2.52706	6.84129	5.34565e-46	4.37148e-44	115.086	112.479	115.335	23.159	17.397	18.228	RecName: Full=Ent-kaurene oxidase, chloroplastic; Short=AtKO1; AltName: Full=Cytochrome P450 701A3 [Arabidopsis thaliana]
TR15527|c0_g1_i2	3.19368	6.33995	6.75645e-46	5.51284e-44	65.519	50.672	55.777	5.964	5.625	6.872	NA
TR13935|c0_g1_i1	3.02463	6.22294	7.86347e-46	6.40181e-44	50.296	50.384	58.842	6.456	5.004	8.003	RecName: Full=Probable serine/threonine-protein kinase WNK4; Short=AtWNK4; AltName: Full=Protein kinase with no lysine 4 [Arabidopsis thaliana]
TR14044|c1_g1_i2	2.40834	7.14508	8.63141e-46	7.01139e-44	190.86	174.217	166.796	34.544	35.262	30.07	RecName: Full=Protein DEHYDRATION-INDUCED 19 homolog 3; Short=AtDi19-3 [Arabidopsis thaliana]
TR25232|c0_g1_i1	5.64278	4.97113	9.18199e-46	7.44209e-44	105.89	107.36	117.815	3.614	1.062	1.148	NA
TR19236|c0_g1_i1	-2.15064	7.99909	1.16755e-45	9.44219e-44	264.207	272.099	265.092	1079.43	1351.28	1137.5	NA
TR8044|c1_g1_i1	2.64255	6.46104	1.34937e-45	1.08885e-43	97.663	100.458	94.147	15.635	15.174	15.756	NA
TR9617|c0_g1_i1	6.2318	5.01566	1.4336e-45	1.15427e-43	160.767	140.03	188.735	2.579	3.015	0	RecName: Full=60S ribosomal protein L37-2 [Arabidopsis thaliana]
TR16044|c0_g1_i3	2.67596	6.71751	1.4625e-45	1.17495e-43	119.404	117.725	116.229	21.692	19.611	13.903	RecName: Full=MATE efflux family protein 9; AltName: Full=Protein DETOXIFICATION 1-like 5; AltName: Full=Protein DTX6 [Arabidopsis thaliana]
TR5972|c0_g1_i1	-3.03129	9.95322	1.4882e-45	1.19298e-43	719.832	766.281	954.524	4751.19	8238.52	7071.92	NA
TR7654|c0_g1_i1	2.91311	7.51267	1.71832e-45	1.37443e-43	142.342	161.817	172.447	26.951	15.993	19.116	RecName: Full=Protein decapping 5 [Arabidopsis thaliana]
TR2971|c0_g1_i1	1.92662	7.86301	1.85252e-45	1.47854e-43	137.442	145.333	154.05	40.567	36.108	37.796	RecName: Full=Coronatine-insensitive protein 1; AltName: Full=COI-1; AltName: Full=F-box/LRR-repeat protein 2; Short=AtCOI1; Short=AtFBL2 [Arabidopsis thaliana]
TR12088|c0_g1_i2	3.47461	5.9649	1.96148e-45	1.56209e-43	69.541	88.23	76.989	6.71	7.479	6.487	NA
TR15923|c8_g1_i1	2.50805	6.88438	2.12729e-45	1.69046e-43	361.05	374.927	349.843	59.951	53.226	78.493	NA
TR15211|c0_g1_i1	2.58322	6.9075	2.2035e-45	1.74722e-43	87.682	86.562	89.795	20.131	23.832	16.032	RecName: Full=Histone-lysine N-methyltransferase EZA1; AltName: Full=CURLY LEAF-like 1; AltName: Full=Protein SET DOMAIN GROUP 10; AltName: Full=Protein SWINGER [Arabidopsis thaliana]
TR9643|c1_g1_i1	2.31104	6.97305	2.31936e-45	1.8351e-43	169.814	163.232	155.802	29.386	35.991	33.48	RecName: Full=Homocysteine S-methyltransferase 3; AltName: Full=S-methylmethionine:homocysteine methyltransferase 3; Short=AtHMT-3; Short=SMM:Hcy S-methyltransferase 3 [Arabidopsis thaliana]
TR15138|c2_g1_i2	2.15108	7.38368	2.36221e-45	1.86497e-43	109.958	108.879	116.789	25.237	27.99	21.546	RecName: Full=Telomere repeat-binding protein 5; AltName: Full=Protein TRF-LIKE 2 [Arabidopsis thaliana]
TR1826|c0_g1_i1	-2.11275	7.5066	3.54682e-45	2.79419e-43	35.301	30.254	36.283	130.548	157.168	155.477	RecName: Full=La-related protein 6B; Short=AtLARP6b; AltName: Full=VirF-interacting protein FIP1 [Arabidopsis thaliana]
TR19241|c0_g1_i1	5.53406	5.25308	3.74423e-45	2.94337e-43	164.459	118.484	134.758	5.65	0	2.388	NA
TR10309|c0_g1_i2	1.81645	7.59289	4.09778e-45	3.21438e-43	72.755	72.183	74.676	20.394	21.483	21.161	RecName: Full=Splicing factor, suppressor of white-apricot homolog; AltName: Full=Splicing factor, arginine/serine-rich 8; AltName: Full=Suppressor of white apricot protein homolog [Mus musculus]
TR7262|c0_g1_i1	-5.57153	5.36124	4.31567e-45	3.37805e-43	0.467	0.955	0.882	37.64	38.358	47.585	RecName: Full=Lysine histidine transporter-like 8; AltName: Full=Amino acid transporter-like protein 1 [Arabidopsis thaliana]
TR13087|c0_g2_i1	6.14093	4.92675	4.56873e-45	3.56849e-43	80.731	78.913	72.959	3.3	0.711	0.83	RecName: Full=Probable NAD(P)H dehydrogenase (quinone) FQR1-like 3 [Arabidopsis thaliana]
TR765|c0_g1_i2	3.59978	5.97548	5.03193e-45	3.9219e-43	477.719	458.119	395.819	22.09	55.611	44.719	RecName: Full=Low temperature-induced protein lt101.2 [Hordeum vulgare]
TR10925|c0_g1_i1	9.48446	4.94815	7.2815e-45	5.65721e-43	41.944	45.611	38.93	0	0	0	RecName: Full=Elongation factor 1-alpha; Short=EF-1-alpha [Aspergillus oryzae RIB40]
TR6482|c0_g2_i1	-10.4629	6.0365	7.28934e-45	5.65721e-43	0	0	0	239.201	250.067	480.048	NA
TR20707|c0_g1_i1	-2.65496	6.84522	8.89865e-45	6.89155e-43	37.625	44.058	50.937	292.229	280.766	264.315	RecName: Full=Protein DOWNSTREAM OF FLC; Short=AtDFC; AltName: Full=Pollen allergen-like protein; Flags: Precursor [Arabidopsis thaliana]
TR12483|c0_g1_i3	-3.9658	5.91439	1.00125e-44	7.73781e-43	4.945	1.691	2.719	54.292	55.233	49.906	RecName: Full=AP2-like ethylene-responsive transcription factor AIL1; AltName: Full=Protein AINTEGUMENTA-LIKE 1 [Arabidopsis thaliana]
TR14205|c0_g1_i1	-4.71823	5.8296	1.35242e-44	1.04296e-42	4.763	3.98	3.625	115.694	117.568	87.862	NA
TR14218|c0_g1_i1	-4.72788	5.61555	1.36707e-44	1.05204e-42	1.937	0.667	0.918	32.83	28.944	33.095	RecName: Full=Oxysterol-binding protein-related protein 2A; AltName: Full=OSBP-related protein 2A [Arabidopsis thaliana]
TR8979|c0_g2_i1	-4.90391	5.51533	1.78273e-44	1.36903e-42	4.113	3.244	0	73.43	72.613	80.948	RecName: Full=GDSL esterase/lipase At5g45670; AltName: Full=Extracellular lipase At5g45670; Flags: Precursor [Arabidopsis thaliana]
TR15404|c1_g2_i1	2.63499	6.64621	2.36004e-44	1.80479e-42	104.762	92.705	90.045	16.415	13.473	15.32	RecName: Full=Polyol transporter 5; AltName: Full=Protein POLYOL TRANSPORTER 5; Short=AtPLT5; AltName: Full=Sugar-proton symporter PLT5 [Arabidopsis thaliana]
TR15916|c1_g1_i1	2.10707	7.26346	2.35516e-44	1.80479e-42	131.334	130.24	133.16	33.008	28.575	29.525	RecName: Full=Uncharacterized WD repeat-containing protein C2A9.03 [Schizosaccharomyces pombe 972h-]
TR12941|c0_g1_i2	2.91862	6.68418	2.436e-44	1.85899e-42	121.945	101.839	133.744	13.242	10.755	19.56	RecName: Full=Probable inactive poly [ADP-ribose] polymerase SRO5; AltName: Full=Protein SIMILAR TO RCD ONE 5 [Arabidopsis thaliana]
TR15730|c0_g1_i1	1.8741	8.06077	2.59952e-44	1.97964e-42	859.849	1024.38	1160.37	275.28	275.762	236.441	NA
TR15533|c0_g1_i1	2.9072	6.21584	3.93796e-44	2.99268e-42	100.808	96.34	119.675	14.277	13.617	14.071	RecName: Full=ETHYLENE INSENSITIVE 3-like 5 protein [Arabidopsis thaliana]
TR8447|c0_g1_i1	2.5959	7.16642	4.03127e-44	3.05724e-42	72.105	93.395	93.98	14.286	15.948	12.412	RecName: Full=U4/U6 small nuclear ribonucleoprotein Prp3; AltName: Full=Pre-mRNA-splicing factor 3 [Bos taurus]
TR6237|c0_g1_i1	-2.92155	6.33175	5.72096e-44	4.32969e-42	9.515	11.423	10.958	78.699	85.438	78.669	RecName: Full=Tubulin beta-6 chain; AltName: Full=Beta-6-tubulin [Gossypium hirsutum]
TR16053|c1_g1_i3	3.34231	6.15136	1.14932e-43	8.68022e-42	226.479	197.305	202.924	27.927	17.595	12.898	RecName: Full=18.5 kDa class I heat shock protein; AltName: Full=HSP 18.5 [Glycine max]
TR22457|c0_g1_i1	1.20999	10.4155	1.19087e-43	8.97546e-42	875.551	874.722	877.654	353.868	403.293	382.448	RecName: Full=FRIGIDA-like protein 4a [Arabidopsis thaliana]
TR5326|c0_g1_i1	1.80471	8.10759	1.43393e-43	1.07852e-41	242.717	269.902	253.288	72.845	70.39	76.079	RecName: Full=Selenium-binding protein 2; AltName: Full=Protein EMBRYO SAC DEVELOPMENT ARREST 38 [Arabidopsis thaliana]
TR13162|c0_g2_i1	2.55094	6.64191	1.46082e-43	1.09649e-41	112.351	107.682	106.583	19.418	20.493	15.311	RecName: Full=Protein REVEILLE 3; AltName: Full=Myb transcription factor LHY-CCA1-like3; AltName: Full=Myb-related protein ASG4; AltName: Full=Protein ALTERED SEED GERMINATION 4; AltName: Full=Transcription factor ASG4 [Arabidopsis thaliana]
TR8551|c0_g1_i1	-4.93984	5.54879	1.58495e-43	1.18722e-41	1.664	2.14	0	38.98	36.144	42.892	RecName: Full=Probable auxin efflux carrier component 1c; AltName: Full=OsPIN1c [Oryza sativa Japonica Group]
TR8749|c1_g1_i1	-6.31095	5.40448	1.68303e-43	1.25811e-41	1.288	0	0	40.847	37.188	32.55	RecName: Full=E3 ubiquitin-protein ligase ORTHRUS 2; AltName: Full=Protein VARIANT IN METHYLATION 1 [Arabidopsis thaliana]
TR24454|c0_g1_i1	-3.47486	6.72912	2.11747e-43	1.57963e-41	13.867	22.282	13.02	152.816	223.634	172.925	RecName: Full=EID1-like F-box protein 3 [Arabidopsis thaliana]
TR6202|c0_g2_i1	3.62206	5.62071	2.42458e-43	1.80506e-41	86.269	89.093	83.654	8.678	4.293	7.467	RecName: Full=Feruloyl CoA ortho-hydroxylase 2 [Arabidopsis thaliana]
TR15647|c0_g1_i1	-3.48193	5.97726	2.71196e-43	2.0149e-41	4.25	4.371	3.005	41.737	46.854	41.769	RecName: Full=Probable LRR receptor-like serine/threonine-protein kinase At5g45780; Flags: Precursor [Arabidopsis thaliana]
TR24972|c0_g5_i1	5.35276	5.75998	3.28193e-43	2.43342e-41	73.814	85.423	69.501	0	5.562	0	RecName: Full=LanC-like protein GCL1; AltName: Full=G protein-coupled receptor 2-like protein 1; Short=Protein GCR2-like 1 [Arabidopsis thaliana]
TR15542|c0_g1_i4	2.62922	6.66285	3.77501e-43	2.79335e-41	172.07	141.168	183.357	25.738	33.084	21.178	RecName: Full=Bifunctional nuclease 1; Short=AtBBD1 [Arabidopsis thaliana]
TR13789|c0_g1_i1	2.36298	6.78283	5.04189e-43	3.72326e-41	43.083	47.601	51.771	8.356	10.503	8.867	RecName: Full=Pumilio homolog 5; Short=APUM-5; Short=AtPUM5 [Arabidopsis thaliana]
TR2025|c0_g1_i1	3.51035	5.69687	5.14654e-43	3.79288e-41	49.965	59.863	56.791	5.285	3.861	5.255	RecName: Full=BTB/POZ domain-containing protein At1g63850 [Arabidopsis thaliana]
TR13545|c0_g1_i1	-6.03766	5.50949	5.26348e-43	3.87125e-41	0.866	1.795	0.823	94.019	77.545	69.827	RecName: Full=Aquaporin TIP1-1; AltName: Full=Aquaporin TIP; AltName: Full=Gamma-tonoplast intrinsic protein; Short=Gamma-TIP; AltName: Full=Tonoplast intrinsic protein 1-1; Short=AtTIP1;1; AltName: Full=Tonoplast intrinsic protein, root-specific RB7; Contains: RecName: Full=Aquaporin TIP1-1, N-terminally processed [Arabidopsis thaliana]
TR10542|c0_g1_i2	-4.21923	6.08205	5.53864e-43	4.06545e-41	2.564	1.058	1.944	40.168	30.672	33.682	RecName: Full=Probable LRR receptor-like serine/threonine-protein kinase At4g20940 [Arabidopsis thaliana]
TR20940|c0_g1_i1	-3.86942	5.93969	5.94161e-43	4.35249e-41	1.196	4.521	4.149	42.331	52.875	51.264	RecName: Full=Probable serine/threonine-protein kinase At1g18390; Flags: Precursor [Arabidopsis thaliana]
TR428|c0_g1_i1	2.79413	6.44635	9.7609e-43	7.136e-41	119.712	126.973	135.616	15.957	24.048	14.607	RecName: Full=Cyclin-dependent kinase inhibitor 3; AltName: Full=Inhibitor/interactor of CDK protein 6; AltName: Full=KIP-related protein 3 [Arabidopsis thaliana]
TR17226|c0_g1_i1	-2.7017	6.74613	1.56346e-42	1.14073e-40	7.304	8.593	8.382	56.21	49.608	52.194	RecName: Full=LRR receptor-like serine/threonine-protein kinase ERECTA; AltName: Full=Protein QUANTITATIVE RESISTANCE TO PLECTOSPHAERELLA 1; AltName: Full=Protein QUANTITATIVE RESISTANCE TO RALSTONIA SOLANACEARUM 1; AltName: Full=Protein TRANSPIRATION EFFICIENCY 1; Flags: Precursor [Arabidopsis thaliana]
TR11567|c1_g1_i1	2.5954	6.55666	1.81136e-42	1.31898e-40	94.929	99.308	99.608	19.07	14.706	14.155	RecName: Full=UDP-glucose 4-epimerase GEPI48; AltName: Full=Galactowaldenase; AltName: Full=UDP-galactose 4-epimerase [Cyamopsis tetragonoloba]
TR7957|c0_g1_i1	1.9472	8.00104	2.2822e-42	1.65852e-40	254.396	252.704	287.174	74.533	67.672	62.678	RecName: Full=SNF1-related protein kinase regulatory subunit gamma-1-like; AltName: Full=AKIN subunit gamma-1-like; AltName: Full=CBS domain-containing protein CBSCBS2 [Arabidopsis thaliana]
TR10859|c0_g1_i1	-1.69331	9.13461	2.4473e-42	1.77497e-40	200.443	207.577	189.224	584.059	713.877	641.475	NA
TR4149|c0_g1_i1	-7.42485	5.17817	2.74704e-42	1.98842e-40	0	0	0.787	65.889	63.55	55.245	RecName: Full=Thermospermine synthase ACAULIS5 [Arabidopsis thaliana]
TR20839|c0_g1_i1	-4.1546	6.08973	4.18788e-42	3.02537e-40	9.309	7.661	4.364	107.855	159.184	116.574	NA
TR10290|c0_g1_i2	2.70415	6.53728	5.39433e-42	3.88923e-40	74.384	70.607	84.692	11.834	8.784	13.937	RecName: Full=F-box/LRR-repeat protein 4; Short=AtFBL4 [Arabidopsis thaliana]
TR11805|c0_g1_i1	-5.73053	5.22397	6.13211e-42	4.41247e-40	0.479	0.495	0.894	35.825	38.313	32.978	RecName: Full=DELLA protein GAI; AltName: Full=GRAS family protein 3; Short=AtGRAS-3; AltName: Full=Gibberellic acid-insensitive mutant protein; AltName: Full=Restoration of growth on ammonia protein 2 [Arabidopsis thaliana]
TR12710|c0_g1_i2	2.56139	6.82223	7.45339e-42	5.35268e-40	72.367	73.472	61.346	12.216	12.105	10.233	RecName: Full=Adagio protein 1; AltName: Full=Clock-associated PAS protein ZTL; AltName: Full=F-box only protein 2b; Short=FBX2b; AltName: Full=Flavin-binding kelch repeat F-box protein 1-like protein 2; Short=FKF1-like protein 2; AltName: Full=LOV kelch protein 1; AltName: Full=Protein ZEITLUPE [Arabidopsis thaliana]
TR3838|c0_g1_i1	-10.5929	6.16387	9.31704e-42	6.67794e-40	0	0	0	120.843	124.084	55.496	RecName: Full=Fructose-bisphosphate aldolase cytoplasmic isozyme; AltName: Full=Gravity-specific protein GSC 233 [Oryza sativa Japonica Group]
TR12827|c0_g1_i1	2.49466	6.76125	9.67991e-42	6.92445e-40	173.46	191.771	169.359	29.555	37.521	27.664	RecName: Full=Probable nitronate monooxygenase; AltName: Full=Nitroalkane oxidase [Staphylococcus aureus subsp. aureus MSSA476]
TR16374|c0_g1_i1	2.6382	6.93342	1.01901e-41	7.27517e-40	133.055	143.285	126.924	25.288	22.086	16.585	RecName: Full=Probable mitochondrial saccharopine dehydrogenase-like oxidoreductase At5g39410; Short=SDH [Arabidopsis thaliana]
TR12553|c3_g1_i1	-4.77135	5.38764	1.10555e-41	7.87763e-40	0.365	1.127	1.717	29.123	33.399	29.022	NA
TR14185|c2_g1_i1	1.90308	7.61303	1.14588e-41	8.14913e-40	183.499	181.58	177.336	45.64	53.037	44.736	RecName: Full=3-oxo-Delta(4,5)-steroid 5-beta-reductase; AltName: Full=Delta(4)-3-oxosteroid 5-beta-reductase; AltName: Full=Delta-4,5-steroid 5-beta-reductase; Short=At5beta-StR; AltName: Full=Progesterone 5-beta-reductase; Short=5beta-POR; AltName: Full=Protein VEIN PATTERNING 1 [Arabidopsis thaliana]
TR24648|c0_g1_i1	3.5566	5.86033	1.20624e-41	8.5617e-40	132.303	135.037	113.153	14.396	8.541	8.406	RecName: Full=BI1-like protein [Arabidopsis thaliana]
TR11540|c0_g1_i1	2.93239	6.41891	1.52695e-41	1.08171e-39	83.534	106.175	103.364	13.828	9.909	14.633	RecName: Full=Mannan endo-1,4-beta-mannosidase 7; AltName: Full=Beta-mannanase 7; AltName: Full=Endo-beta-1,4-mannanase 7; Short=AtMAN7; Flags: Precursor [Arabidopsis thaliana]
TR14977|c0_g3_i1	2.17316	6.97574	1.63839e-41	1.15841e-39	117.706	104.059	115.096	21.632	27.531	25.896	RecName: Full=FHA domain-containing protein DDL; AltName: Full=Protein DAWDLE [Arabidopsis thaliana]
TR11348|c1_g1_i1	2.74171	6.35179	2.64779e-41	1.86848e-39	586.663	564.57	689.527	78.368	102.286	95.329	NA
TR8690|c0_g1_i1	-2.85258	7.54822	2.76067e-41	1.94438e-39	54.387	70.975	54.68	330.743	519.493	468.299	NA
TR13702|c1_g1_i1	2.07493	8.46802	3.11365e-41	2.18878e-39	228.143	232.033	235.164	63.056	50.373	50.644	RecName: Full=Glyoxysomal fatty acid beta-oxidation multifunctional protein MFP-a; Includes: RecName: Full=Enoyl-CoA hydratase/3-2-trans-enoyl-CoA isomerase/3-hydroxybutyryl-CoA epimerase; Includes: RecName: Full=3-hydroxyacyl-CoA dehydrogenase [Cucumis sativus]
TR16062|c4_g1_i2	3.20627	5.77512	4.67181e-41	3.2778e-39	47.014	48.406	54.49	5.438	4.005	6.327	RecName: Full=Probable receptor protein kinase TMK1; Flags: Precursor [Arabidopsis thaliana]
TR11536|c0_g1_i1	-9.31671	4.96358	5.2337e-41	3.66499e-39	0	0	0	21.038	23.967	24.002	RecName: Full=Subtilisin-like protease SBT1.6; AltName: Full=Subtilase subfamily 1 member 6; Short=AtSBT1.6; AltName: Full=Subtilisin-like serine protease 2; Short=At-SLP2; Flags: Precursor [Arabidopsis thaliana]
TR4230|c0_g1_i1	6.91262	4.82967	5.70012e-41	3.98398e-39	133.796	122.2	157.889	1.239	0	1.567	NA
TR16232|c10_g1_i1	2.94687	6.00957	6.55748e-41	4.57181e-39	229.351	256.834	285.528	32.279	31.059	36.514	NA
TR3089|c0_g1_i1	1.9455	8.29059	6.56618e-41	4.57181e-39	282.689	296.083	284.956	67.306	89.308	68.344	RecName: Full=F-box protein CPR30; AltName: Full=Protein CONSTITUTIVE EXPRESSER OF PR GENES 30 [Arabidopsis thaliana]
TR7405|c0_g1_i1	2.31498	6.84371	7.99878e-41	5.55869e-39	130.73	156.974	143.915	25.534	31.545	29.759	RecName: Full=3-deoxy-manno-octulosonate cytidylyltransferase, mitochondrial; AltName: Full=CMP-2-keto-3-deoxyoctulosonic acid synthase; Short=AtCKS; Short=CMP-KDO synthase; Flags: Precursor [Arabidopsis thaliana]
TR7131|c0_g2_i1	2.28519	6.71064	1.06434e-40	7.3825e-39	64.824	63.797	63.647	13.123	11.673	14.515	RecName: Full=CBL-interacting protein kinase 5; AltName: Full=OsCIPK05 [Oryza sativa Japonica Group]
TR16157|c0_g1_i1	-2.2247	7.01853	1.13402e-40	7.85096e-39	28.167	25.756	24.121	108.882	129.511	128.29	RecName: Full=Ribosomal L1 domain-containing protein 1; AltName: Full=CATX-11; AltName: Full=Cellular senescence-inhibited gene protein; AltName: Full=Protein PBK1 [Homo sapiens]
TR12162|c1_g1_i1	2.02424	8.95366	1.4656e-40	1.01082e-38	353.643	385.061	370.459	93.688	102.277	76.305	RecName: Full=Heat shock cognate 70 kDa protein [Petunia x hybrida]
TR13024|c0_g1_i5	2.0884	8.57923	1.46399e-40	1.01082e-38	352.538	344.719	405.31	86.987	100.306	80.412	RecName: Full=Uncharacterized WD repeat-containing protein C2A9.03 [Schizosaccharomyces pombe 972h-]
TR8708|c0_g2_i1	-4.88237	5.48409	1.47104e-40	1.01266e-38	0.706	0	2.313	33.644	31.284	29.5	RecName: Full=Probable inactive receptor kinase At1g48480; Flags: Precursor [Arabidopsis thaliana]
TR11315|c0_g1_i2	3.17929	5.75599	1.57318e-40	1.08094e-38	115.838	130.148	128.414	9.696	14.004	16.216	RecName: Full=Zinc finger A20 and AN1 domain-containing stress-associated protein 3; Short=AtSAP3 [Arabidopsis thaliana]
TR8119|c0_g1_i1	2.56074	8.43734	1.70515e-40	1.16942e-38	1844.13	1824.58	1960.01	328.52	390.279	229.863	NA
TR14123|c0_g2_i2	3.12471	5.90115	1.95879e-40	1.34085e-38	66.203	72.494	66.306	6.693	6.822	9.73	RecName: Full=Lipase; AltName: Full=Triacylglycerol lipase; Flags: Precursor [Thermomyces lanuginosus]
TR24206|c0_g1_i1	-1.34451	9.02912	1.99065e-40	1.36011e-38	162.282	152.246	170.134	400.933	410.511	421.409	RecName: Full=T-complex protein 1 subunit epsilon; Short=TCP-1-epsilon; AltName: Full=CCT-epsilon; AltName: Full=Chaperonin CCT5 [Arabidopsis thaliana]
TR14318|c0_g1_i1	-3.98725	5.99644	5.42886e-40	3.70236e-38	2.587	2.473	1.264	36.639	28.224	34.511	RecName: Full=Protein STICHEL-like 2 [Arabidopsis thaliana]
TR2233|c0_g2_i1	-1.96118	7.85227	5.58614e-40	3.80253e-38	64.061	68.813	77.621	283.534	276.428	258.658	RecName: Full=Alpha-1,4-glucan-protein synthase [UDP-forming]; AltName: Full=Reversibly glycosylated polypeptide 1; AltName: Full=UDP-glucose:protein transglucosylase; Short=UPTG [Pisum sativum]
TR3862|c0_g1_i1	-2.55136	6.95524	7.14347e-40	4.85358e-38	26.549	21.051	17.718	124.262	138.34	120.982	RecName: Full=Enolase; AltName: Full=2-phospho-D-glycerate hydro-lyase; AltName: Full=2-phosphoglycerate dehydratase; AltName: Full=OSE1 [Oryza sativa Japonica Group]
TR5419|c0_g1_i1	4.85951	8.09615	7.83837e-40	5.31584e-38	428.688	436.389	479.545	5.514	12.042	30.321	NA
TR14782|c0_g1_i3	2.62849	6.32468	7.99155e-40	5.40969e-38	86.223	100.481	94.373	16.788	18.684	12.336	RecName: Full=Oxidation resistance protein 1 [Xenopus laevis]
TR6763|c1_g1_i1	1.90561	7.30873	8.45521e-40	5.71297e-38	63.593	62.359	65.054	15.914	15.84	19.393	RecName: Full=Inhibitor of Bruton tyrosine kinase; Short=IBtk [Xenopus laevis]
TR15655|c4_g1_i1	-3.1018	6.18521	1.00541e-39	6.78074e-38	10.392	8.904	8.704	85.621	79.084	76.205	RecName: Full=Glucan endo-1,3-beta-glucosidase 7; AltName: Full=(1->3)-beta-glucan endohydrolase 7; Short=(1->3)-beta-glucanase 7; AltName: Full=Beta-1,3-endoglucanase 7; Short=Beta-1,3-glucanase 7; Flags: Precursor [Arabidopsis thaliana]
TR12044|c0_g2_i1	9.27143	4.73555	1.12061e-39	7.5438e-38	72.869	69.756	67.081	0	0	0	RecName: Full=Protein translation factor SUI1 homolog; AltName: Full=Protein GOS2 [Zea mays]
TR15043|c3_g1_i1	2.16898	8.61056	1.17275e-39	7.88026e-38	685.739	676.9	769.724	153.8	127.423	193.952	NA
TR3750|c0_g1_i1	-4.34071	5.37795	1.23777e-39	8.30192e-38	6.37	2.623	5.95	101.171	109.387	101.916	NA
TR4490|c0_g1_i1	3.19069	5.86293	1.31856e-39	8.82758e-38	80.389	74.576	99.763	8.602	8.793	10.459	RecName: Full=LanC-like protein GCR2; AltName: Full=G-protein coupled receptor 2 [Arabidopsis thaliana]
TR6575|c0_g1_i1	-2.68685	6.45911	1.40902e-39	9.41598e-38	11.566	14.379	10.91	72.26	78.229	87.87	RecName: Full=Protein IQ-DOMAIN 1 [Arabidopsis thaliana]
TR6287|c0_g1_i2	3.02461	5.93595	1.62708e-39	1.08533e-37	69.667	76.784	74.044	9.747	6.534	11.951	RecName: Full=Protein phosphatase 2C 7; Short=AtPP2C07; AltName: Full=Protein HYPERSENSITIVE TO ABA 2; AltName: Full=Protein phosphatase 2C HAB2; Short=PP2C HAB2; Flags: Precursor [Arabidopsis thaliana]
TR6278|c0_g1_i1	-1.57365	8.94341	1.77895e-39	1.18448e-37	112.693	125.305	121.487	362.885	359.886	347.551	RecName: Full=ATP synthase subunit beta, mitochondrial; Flags: Precursor [Nicotiana plumbaginifolia]
TR12049|c0_g1_i4	1.64571	7.84688	2.03835e-39	1.35473e-37	321.795	316.387	313.405	97.658	99.739	98.539	RecName: Full=Serine/arginine-rich splicing factor RS2Z33; AltName: Full=RS-containing zinc finger protein 33; Short=At-RS2Z33; Short=At-RSZ33; Short=AtRSZ33 [Arabidopsis thaliana]
TR5178|c0_g1_i1	3.62581	5.33612	2.12404e-39	1.40911e-37	115.496	124.96	133.971	9.315	11.988	8.615	RecName: Full=E3 ubiquitin-protein ligase RING1-like; AltName: Full=RING finger protein 1 [Arabidopsis thaliana]
TR5464|c0_g1_i1	1.78039	7.52216	2.15024e-39	1.42391e-37	172.173	177.093	174.606	47.837	55.683	49.177	RecName: Full=Transcription factor HBP-1b(c1), partial [Triticum aestivum]
TR14197|c0_g1_i1	2.46009	6.43641	3.63528e-39	2.40297e-37	80.856	73.034	81.258	15.041	12.204	15.177	RecName: Full=B3 domain-containing protein Os07g0679700 [Oryza sativa Japonica Group]
TR8479|c0_g1_i1	5.53985	4.87435	4.15899e-39	2.74419e-37	60.984	74.254	63.838	1.162	1.377	1.483	NA
TR3960|c1_g1_i1	-4.25987	6.3546	5.26641e-39	3.46862e-37	24.931	17.105	11.554	425.016	330.222	269.897	NA
TR2368|c0_g1_i1	2.78333	6.01525	6.31921e-39	4.15454e-37	97.321	101.724	97.318	11.995	13.761	17.591	RecName: Full=Phosphosulfolactate synthase; AltName: Full=(2R)-phospho-3-sulfolactate synthase; Short=PSL synthase [Methanothermobacter thermautotrophicus str. Delta H]
TR13188|c0_g1_i1	2.34964	6.76929	7.1799e-39	4.71192e-37	67.901	59.184	59.831	12.844	11.025	12.663	RecName: Full=Protein EARLY FLOWERING 3; AltName: Full=Nematode-responsive protein [Arabidopsis thaliana]
TR8700|c0_g1_i2	3.63369	5.92366	7.2146e-39	4.72621e-37	85.824	86.298	81.067	3.147	6.588	11.708	NA
TR17367|c0_g1_i1	-7.19484	4.96829	7.49789e-39	4.903e-37	0.672	0	0	40.092	42.372	43.42	RecName: Full=Shikimate O-hydroxycinnamoyltransferase; AltName: Full=Hydroxycinnamoyl transferase; AltName: Full=Hydroxycinnamoyl-Coenzyme A shikimate/quinate hydroxycinnamoyltransferase [Arabidopsis thaliana]
TR8102|c0_g1_i1	-2.45706	6.7993	9.74522e-39	6.36119e-37	9.856	9.858	10.075	54.937	48.807	60.265	RecName: Full=Leucine-rich repeat receptor-like serine/threonine-protein kinase BAM1; AltName: Full=Protein BARELY ANY MERISTEM 1; Flags: Precursor [Arabidopsis thaliana]
TR12712|c0_g2_i1	3.45331	6.04104	1.01884e-38	6.63865e-37	76.219	66.167	90.582	9.739	4.266	6.646	RecName: Full=HVA22-like protein a; Short=AtHVA22a [Arabidopsis thaliana]
TR5389|c0_g1_i1	-2.53451	6.74893	1.14344e-38	7.43723e-37	11.623	17.704	15.023	75.059	89.569	93.854	NA
TR16126|c1_g1_i1	-7.34731	5.10877	1.18288e-38	7.68009e-37	0.308	0	0	28.758	17.055	22.452	NA
TR15359|c0_g1_i2	-4.5817	5.4851	1.315e-38	8.5228e-37	3.669	4.716	1.717	86.121	86.275	71.285	RecName: Full=Delta-9 acyl-lipid desaturase 1 [Arabidopsis thaliana]
TR15762|c0_g1_i1	3.4427	5.72315	1.38715e-38	8.97449e-37	65.827	79.637	80.459	8.958	4.491	4.366	RecName: Full=SNF1-related protein kinase regulatory subunit gamma-1; Short=AKIN subunit gamma-1; Short=AKING1; Short=AKINgamma1; AltName: Full=CBS domain-containing protein CBSCBS1 [Arabidopsis thaliana]
TR13507|c1_g1_i1	2.74654	6.53102	1.49127e-38	9.63107e-37	176.844	298.303	276.61	20.478	59.967	14.532	RecName: Full=Putative lipase C4A8.10 [Schizosaccharomyces pombe 972h-]
TR12124|c0_g1_i1	-4.6593	5.55054	1.59074e-38	1.02554e-36	2.131	2.186	3.339	71.216	72.874	54.792	RecName: Full=Probable cinnamyl alcohol dehydrogenase 9; Short=AtCAD9 [Arabidopsis thaliana]
TR17607|c0_g1_i1	-2.11638	7.83135	1.6496e-38	1.06161e-36	125.523	130.631	140.874	535.527	669.669	521.08	RecName: Full=60S ribosomal protein L35a-3 [Arabidopsis thaliana]
TR22968|c0_g1_i1	-3.0258	6.67969	1.72678e-38	1.10933e-36	17.149	10.733	25.933	147.166	157.168	137.978	RecName: Full=Adenosine kinase 2; Short=AK 2; AltName: Full=Adenosine 5'-phosphotransferase 2 [Arabidopsis thaliana]
TR7550|c0_g1_i1	2.07541	6.9588	2.38744e-38	1.53106e-36	128.463	124.799	148.97	30.192	34.848	30.354	RecName: Full=Tobamovirus multiplication protein 3; Short=AtTOM3 [Arabidopsis thaliana]
TR11396|c0_g1_i1	-4.95715	5.69589	2.40146e-38	1.53736e-36	1.846	1.265	2.897	76.858	64.117	51.583	RecName: Full=Cyclin-D3-1; AltName: Full=Cyclin-delta-3; Short=Cyclin-d3; AltName: Full=G1/S-specific cyclin-D3-1; Short=CycD3;1 [Arabidopsis thaliana]
TR10498|c0_g1_i1	-3.12184	5.99236	2.90839e-38	1.85538e-36	5.743	8.374	5.866	55.692	62.704	56.225	RecName: Full=ATP sulfurylase 2; Flags: Precursor [Arabidopsis thaliana]
TR2483|c0_g2_i1	1.86724	7.53138	2.90755e-38	1.85538e-36	139.971	147.84	159.046	39.701	45.945	36.757	NA
TR22499|c0_g1_i1	-3.70371	6.2084	3.26195e-38	2.07731e-36	12.523	9.375	15.989	142.45	212.069	147.507	NA
TR24913|c0_g1_i1	2.43343	6.39666	4.53787e-38	2.88482e-36	98.689	102.207	120.64	18.001	19.647	22.024	RecName: Full=Acyl-CoA-binding domain-containing protein 3; Short=Acyl-CoA binding protein 3; Flags: Precursor [Arabidopsis thaliana]
TR12627|c0_g1_i1	1.44324	8.43785	4.88835e-38	3.10223e-36	214.629	228.939	234.103	82.16	84.277	82.792	RecName: Full=Acyl-coenzyme A oxidase, peroxisomal; Short=AOX; AltName: Full=Long-chain acyl-CoA oxidase; Flags: Precursor [Cucurbita maxima]
TR15759|c2_g1_i1	-6.55441	5.1415	5.25071e-38	3.32642e-36	0	0.541	0.489	38.005	30.888	42.154	RecName: Full=Glucan endo-1,3-beta-glucosidase 1; AltName: Full=(1->3)-beta-glucan endohydrolase 1; Short=(1->3)-beta-glucanase 1; AltName: Full=Beta-1,3-endoglucanase 1; Short=Beta-1,3-glucanase 1; Flags: Precursor [Arabidopsis thaliana]
TR7675|c0_g1_i1	-5.54286	5.57256	6.39855e-38	4.04658e-36	1.698	2.611	0.799	101.001	73.63	69.081	RecName: Full=14-3-3-like protein [Pisum sativum]
TR8370|c0_g2_i1	4.79406	5.96284	6.44484e-38	4.06882e-36	1093.12	932.952	1705.69	27.469	58.905	46.68	NA
TR14588|c0_g1_i1	2.22218	6.99406	7.69386e-38	4.84899e-36	72.253	74.932	67.105	14.184	18.045	13.736	RecName: Full=E3 SUMO-protein ligase pli1 [Schizosaccharomyces pombe 972h-]
TR24423|c0_g1_i1	1.94931	8.59335	8.01547e-38	5.04299e-36	558.803	585.667	515.148	139.642	164.116	126.497	NA
TR9544|c0_g1_i1	1.89183	7.09603	8.33819e-38	5.23701e-36	108.42	108.223	123.502	29.462	31.554	30.832	RecName: Full=ATP-dependent 6-phosphofructokinase 3; Short=ATP-PFK 3; Short=Phosphofructokinase 3; AltName: Full=Phosphohexokinase 3 [Arabidopsis thaliana]
TR4290|c0_g1_i1	-3.05681	6.42501	8.94458e-38	5.60824e-36	11.281	17.151	16.395	115.846	148.465	111.546	RecName: Full=Heat stress transcription factor C-1; Short=AtHsfC1; AltName: Full=AtHsf-08 [Arabidopsis thaliana]
TR12007|c0_g1_i1	-7.19351	4.96763	9.22283e-38	5.7728e-36	0	0.391	0	21.276	24.696	26.499	RecName: Full=Beta-xylosidase/alpha-L-arabinofuranosidase 2; AltName: Full=Xylan 1,4-beta-xylosidase/Alpha-L-arabinofuranosidase 2; Short=MsXyl2; Includes: RecName: Full=Beta-xylosidase; AltName: Full=1,4-beta-D-xylan xylohydrolase; AltName: Full=Xylan 1,4-beta-xylosidase; Includes: RecName: Full=Alpha-L-arabinofuranosidase; Short=Arabinosidase; Flags: Precursor [Medicago sativa subsp. x varia]
TR11503|c0_g1_i1	1.94906	7.93383	1.08347e-37	6.77011e-36	251.103	247.954	251.165	50.39	74.872	70.975	RecName: Full=THO complex subunit 4D; AltName: Full=ALYREF homolog 4; Short=AtALY4 [Arabidopsis thaliana]
TR15500|c0_g1_i9	2.71787	6.07471	1.15189e-37	7.18537e-36	68.812	64.177	81.472	7.313	10.935	12.194	RecName: Full=Phosphatidylinositol:ceramide inositolphosphotransferase 1; AltName: Full=Inositol-phosphorylceramide synthase 1; Short=AtIPCS1; Short=IPC synthase 1; AltName: Full=Protein ERH1-like2; AltName: Full=Sphingolipid synthase 1 [Arabidopsis thaliana]
TR1634|c0_g1_i1	-1.87207	7.54674	1.36408e-37	8.4945e-36	191.977	217.205	214.644	705.564	830.392	754.479	NA
TR24343|c0_g1_i1	-2.44339	6.50092	1.49068e-37	9.26709e-36	18.015	17.335	17.515	86.512	104.545	98.313	RecName: Full=Protein STRICTOSIDINE SYNTHASE-LIKE 3; Short=AtSSL3; AltName: Full=Strictosidine synthase 9; Short=AtSS9; Flags: Precursor [Arabidopsis thaliana]
TR11783|c0_g1_i1	-3.39838	5.72749	1.52853e-37	9.48621e-36	2.746	4.245	2.921	31.532	37.8	36.112	RecName: Full=Uncharacterized protein sll0103 [Synechocystis sp. PCC 6803 substr. Kazusa]
TR945|c0_g1_i1	-3.36943	6.56363	1.64437e-37	1.01878e-35	11.417	15.667	7.094	103.86	144.298	106.693	RecName: Full=Cysteine proteinase RD19a; Short=RD19; Flags: Precursor [Arabidopsis thaliana]
TR24264|c0_g1_i1	-1.65644	9.30502	1.74514e-37	1.07939e-35	238.512	276.321	269.873	770.384	925.838	783.493	RecName: Full=Glycine-rich protein 2 [Nicotiana sylvestris]
TR11768|c0_g2_i1	2.60877	6.00732	2.38221e-37	1.47093e-35	191.088	192.899	193.373	27.146	31.455	27.857	RecName: Full=Cytochrome b5 [Brassica oleracea var. botrytis]
TR13317|c1_g1_i2	-4.46634	5.25348	2.84301e-37	1.7525e-35	2.233	3.071	2.099	52.604	58.932	52.404	RecName: Full=Glucan endo-1,3-beta-glucosidase 11; AltName: Full=(1->3)-beta-glucan endohydrolase 11; Short=(1->3)-beta-glucanase 11; AltName: Full=Beta-1,3-endoglucanase 11; Short=Beta-1,3-glucanase 11; Flags: Precursor [Arabidopsis thaliana]
TR14523|c1_g1_i1	4.74993	4.9292	2.87089e-37	1.76671e-35	110.266	115.7	121.141	6.956	4.68	0	RecName: Full=Pyrophosphate-energized vacuolar membrane proton pump 1; AltName: Full=Pyrophosphate-energized inorganic pyrophosphatase 1; Short=H(+)-PPase 1; AltName: Full=Vacuolar proton pyrophosphatase 1; AltName: Full=Vacuolar proton pyrophosphatase 3 [Arabidopsis thaliana]
TR12059|c1_g1_i1	-3.81457	5.89416	4.05147e-37	2.48904e-35	9.036	7.443	5.938	122.336	94.546	99.444	RecName: Full=Xyloglucan endotransglucosylase/hydrolase protein 9; Short=At-XTH9; Short=XTH-9; Flags: Precursor [Arabidopsis thaliana]
TR14413|c1_g2_i2	-3.61149	6.35167	4.14002e-37	2.53916e-35	2.917	6.614	6.689	76.442	58.419	59.259	RecName: Full=Auxin efflux carrier component 1; AltName: Full=Protein PIN-FORMED; Short=AtPIN1 [Arabidopsis thaliana]
TR360|c0_g1_i1	-5.98385	5.10221	5.04477e-37	3.08888e-35	0.467	0.483	0.441	25.891	33.858	37.57	RecName: Full=Probable GMP synthase [glutamine-hydrolyzing]; AltName: Full=GMP synthetase; AltName: Full=Glutamine amidotransferase [Helicobacter hepaticus ATCC 51449]
TR2293|c0_g1_i1	1.82925	7.60542	5.46796e-37	3.34241e-35	328.541	325.394	389.512	86.512	108.28	99.863	NA
TR13030|c0_g1_i1	2.1211	6.8978	5.88189e-37	3.58943e-35	123.711	135.129	156.899	31.557	31.095	32.617	RecName: Full=Polyadenylate-binding protein RBP45; Short=Poly(A)-binding protein RBP45; AltName: Full=RNA-binding protein 45; Short=NplRBP45 [Nicotiana plumbaginifolia]
TR25079|c0_g1_i1	-4.23517	5.48386	7.19378e-37	4.38269e-35	8.364	1.725	12.46	122.506	156.565	165.274	NA
TR14500|c0_g1_i1	1.62448	8.23459	7.85362e-37	4.77673e-35	348.55	366.541	363.066	110.519	130.852	108.721	NA
TR14322|c0_g2_i1	4.81484	5.2267	9.41783e-37	5.71859e-35	43.493	37.133	29.01	1.781	0.612	1.299	RecName: Full=External alternative NAD(P)H-ubiquinone oxidoreductase B3, mitochondrial; AltName: Full=External alternative NADH dehydrogenase NDB3; AltName: Full=NADH:ubiquinone reductase (non-electrogenic) NDB3; Flags: Precursor [Arabidopsis thaliana]
TR8414|c0_g2_i1	-1.49509	8.5748	1.04253e-36	6.31986e-35	498.617	506.421	486.377	1265.19	1490.71	1463.12	RecName: Full=40S ribosomal protein S24-2 [Arabidopsis thaliana]
TR10311|c0_g1_i1	-2.21705	6.66219	1.22527e-36	7.41533e-35	31.096	29.529	32.217	140.617	150.157	142.353	RecName: Full=Soluble inorganic pyrophosphatase 4; AltName: Full=Pyrophosphate phospho-hydrolase 4; Short=PPase 4 [Arabidopsis thaliana]
TR11402|c0_g1_i1	3.24274	5.42391	1.3451e-36	8.12709e-35	66.693	61.75	66.187	5.921	7.056	7.559	RecName: Full=Dihydroflavonol-4-reductase; Short=DFR; AltName: Full=Dihydrokaempferol 4-reductase; AltName: Full=Protein TRANSPARENT TESTA 3 [Arabidopsis thaliana]
TR10029|c0_g1_i1	2.42966	6.43814	1.60936e-36	9.70766e-35	135.926	139.846	159.093	29.225	28.773	21.865	RecName: Full=Tetraketide alpha-pyrone reductase 1; AltName: Full=Protein DIHYDROFLAVONOL 4-REDUCTASE-LIKE 1 [Arabidopsis thaliana]
TR15072|c2_g1_i1	-2.4258	9.11121	1.68179e-36	1.01278e-34	699.493	688.001	635.598	2816.84	4564.86	3532.55	NA
TR20642|c0_g1_i1	-1.55421	8.83031	1.90105e-36	1.14294e-34	93.481	97.755	111.936	283.856	323.922	283.959	RecName: Full=Luminal-binding protein 5; Short=BiP 5; AltName: Full=78 kDa glucose-regulated protein homolog 5; Short=GRP-78-5; Flags: Precursor [Nicotiana tabacum]
TR8386|c0_g2_i1	2.39527	6.89899	2.01453e-36	1.20918e-34	151.856	133.128	159.129	31.269	31.32	20.96	RecName: Full=Ubiquinol oxidase, mitochondrial; AltName: Full=Alternative oxidase; Flags: Precursor [Mangifera indica]
TR14823|c1_g1_i1	-2.47232	6.71041	2.79317e-36	1.6738e-34	41.055	29.161	31.168	174.134	209.045	182.026	RecName: Full=Expansin-A8; Short=AtEXPA8; AltName: Full=Alpha-expansin-8; Short=At-EXP8; Short=AtEx8; AltName: Full=Ath-ExpAlpha-1.11; Flags: Precursor [Arabidopsis thaliana]
TR15148|c1_g4_i1	2.82083	6.09214	3.5848e-36	2.14466e-34	173.084	149.497	174.439	20.928	30.744	17.683	NA
TR24284|c0_g1_i1	-0.943106	10.9439	3.60047e-36	2.15052e-34	518.797	513.611	562.055	949.082	1038.23	1087.21	RecName: Full=DEAD-box ATP-dependent RNA helicase 7 [Spinacia oleracea]
TR16034|c0_g1_i2	2.66267	6.2067	3.9221e-36	2.3388e-34	92.114	92.625	109.349	16.941	17.307	11.314	RecName: Full=Two-pore potassium channel 1; Short=AtTPK1; AltName: Full=Calcium-activated outward-rectifying potassium channel 1; Short=AtKCO1 [Arabidopsis thaliana]
TR13680|c0_g1_i1	2.74578	6.22208	5.22464e-36	3.11045e-34	130.115	125.72	128.76	12.547	25.677	19.854	RecName: Full=Uncharacterized protein YwbO [Bacillus subtilis subsp. subtilis str. 168]
TR15583|c2_g3_i1	-9.25545	4.90728	5.87246e-36	3.49044e-34	0	0	0	21.53	17.865	21.865	RecName: Full=Zinc finger CCCH domain-containing protein 22; Short=OsC3H22 [Oryza sativa Japonica Group]
TR7598|c0_g2_i1	-3.92042	7.24832	5.98247e-36	3.55005e-34	5.868	3.566	3.911	85.01	45.279	71.771	RecName: Full=ABC transporter B family member 19; Short=ABC transporter ABCB.19; Short=AtABCB19; AltName: Full=Multidrug resistance protein 11; AltName: Full=P-glycoprotein 19 [Arabidopsis thaliana]
TR8180|c0_g1_i1	-9.19545	4.85216	6.03103e-36	3.57307e-34	0	0	0	26.646	32.868	28.494	RecName: Full=Cytochrome P450 71A1; AltName: Full=ARP-2; AltName: Full=CYPLXXIA1 [Persea americana]
TR13756|c0_g1_i2	2.49302	7.76062	6.12253e-36	3.62141e-34	265.882	293.104	299.765	43.968	64.117	34.679	NA
TR755|c0_g5_i1	3.86274	7.77228	6.30169e-36	3.72136e-34	279.282	283.234	192.574	23.38	18.918	8.682	RecName: Full=Galactinol synthase 1; Short=AtGolS1; Short=GolS-1 [Arabidopsis thaliana]
TR13238|c1_g1_i1	-2.80111	6.1836	7.00765e-36	4.13157e-34	6.427	6.614	6.713	39.158	52.254	47.669	RecName: Full=Auxilin-like protein 1 [Arabidopsis thaliana]
TR17466|c0_g1_i1	2.63139	6.33212	7.10333e-36	4.18124e-34	118.276	152.557	141.697	20.156	25.776	20.574	RecName: Full=Desiccation-related protein PCC13-62; Flags: Precursor [Craterostigma plantagineum]
TR3489|c0_g1_i1	-7.11222	4.89276	8.26379e-36	4.85651e-34	2.484	0	0	127.121	149.599	164.192	NA
TR19175|c0_g1_i1	1.73773	7.80092	8.48574e-36	4.97894e-34	185.231	184.007	192.097	49.745	65.827	53.326	RecName: Full=Metal tolerance protein 1; Short=AtMTP1; AltName: Full=ZAT1p; AltName: Full=Zinc transporter ZAT-1; Contains: RecName: Full=Metal tolerance protein 1 short form [Arabidopsis thaliana]
TR24716|c0_g1_i1	1.59074	8.45764	8.61958e-36	5.04936e-34	717.382	684.918	674.647	225.11	250.022	214.828	RecName: Full=Oleosin 16 kDa [Bromus secalinus]
TR19093|c0_g1_i1	-1.89472	8.97892	8.65451e-36	5.06171e-34	181.038	177.139	215.455	613.954	840.616	687.082	NA
TR6861|c1_g1_i1	4.09641	5.15	9.06241e-36	5.29181e-34	92.809	80.166	87.959	4.581	8.532	1.668	NA
TR16162|c0_g2_i2	-2.99827	6.01004	9.13573e-36	5.32611e-34	12.5	11.354	9.682	84.789	84.367	76.255	RecName: Full=Beta-glucosidase 24; Short=Os6bglu24; Flags: Precursor [Oryza sativa Japonica Group]
TR16255|c1_g3_i1	3.27371	5.94279	1.37754e-35	8.01825e-34	41.636	35.925	51.843	2.927	6.003	4.383	RecName: Full=YTH domain-containing family protein 1; AltName: Full=Dermatomyositis associated with cancer putative autoantigen 1 homolog; Short=DACA-1 homolog [Mus musculus]
TR6443|c0_g1_i1	2.27365	6.41138	1.38705e-35	8.06079e-34	196.329	190.736	190.499	41.118	42.093	35.492	NA
TR15382|c1_g1_i1	2.35951	6.94557	1.42434e-35	8.26436e-34	201.537	211.074	216.409	27.986	51.165	44.962	NA
TR2945|c0_g1_i1	1.81515	7.18863	1.76707e-35	1.02367e-33	209.262	207.404	231.671	56.812	68.194	59.494	RecName: Full=F-box protein FBW2; AltName: Full=SKP1-interacting partner 18 [Arabidopsis thaliana]
TR13974|c1_g1_i1	1.96016	7.06357	1.86457e-35	1.07844e-33	62.329	66.132	69.167	17.908	14.634	18.286	RecName: Full=Chaperone protein ClpB4, mitochondrial; AltName: Full=ATP-dependent Clp protease ATP-binding subunit ClpB homolog 4; AltName: Full=Casein lytic proteinase B4; Flags: Precursor [Arabidopsis thaliana]
TR14170|c0_g1_i4	2.04393	6.9287	2.01748e-35	1.16504e-33	153.793	155.801	173.139	40.914	47.034	36.288	RecName: Full=Probable protein phosphatase 2C 60; Short=AtPP2C60 [Arabidopsis thaliana]
TR12672|c1_g1_i1	-4.12303	5.28812	2.13756e-35	1.23243e-33	3.464	2.669	4.877	68.112	63.442	65.511	RecName: Full=Transcription factor bHLH147; AltName: Full=ATBS1 interacting factor 3; AltName: Full=Basic helix-loop-helix protein 147; Short=AtbHLH147; Short=bHLH 147; AltName: Full=Transcription factor EN 142; AltName: Full=bHLH transcription factor bHLH147 [Arabidopsis thaliana]
TR18107|c0_g1_i1	-2.27138	6.91573	2.19343e-35	1.26265e-33	40.018	41.17	44.534	183.831	235.622	190.449	RecName: Full=Uncharacterized protein At2g39795, mitochondrial; Flags: Precursor [Arabidopsis thaliana]
TR3918|c0_g1_i1	2.52764	6.76098	2.45881e-35	1.4132e-33	132.178	140.306	165.329	18.451	33.489	24.597	RecName: Full=Heavy metal-associated isoprenylated plant protein 26; Short=AtHIPP26; AltName: Full=Farnesylated protein 6; Short=AtFP6; Flags: Precursor [Arabidopsis thaliana]
TR10785|c0_g1_i1	-2.26144	6.95748	6.87167e-35	3.94328e-33	11.235	10.111	11.506	56.82	51.237	49.387	RecName: Full=Transcription factor LHW; AltName: Full=BHLH transcription factor delta; Short=bHLH delta; AltName: Full=Basic helix-loop-helix protein 156; Short=AtbHLH156; Short=bHLH 156; AltName: Full=Protein LONESOME HIGHWAY; AltName: Full=bHLH transcription factor bHLH156 [Arabidopsis thaliana]
TR802|c0_g1_i1	2.14067	7.43427	7.10313e-35	4.06971e-33	196.762	226.799	182.785	46.428	49.752	41.115	RecName: Full=Sorbitol dehydrogenase; AltName: Full=L-iditol 2-dehydrogenase [Arabidopsis thaliana]
TR5979|c0_g1_i1	-3.13754	6.88085	7.65999e-35	4.3819e-33	9.959	8.777	9.062	100.687	76.483	66.399	RecName: Full=Sucrose synthase; AltName: Full=Nodulin-100; Short=N-100; AltName: Full=Sucrose-UDP glucosyltransferase [Glycine max]
TR13538|c0_g2_i1	-9.13028	4.7925	9.06713e-35	5.17875e-33	0	0	0	35.265	42.777	40.713	RecName: Full=Expansin-A4; Short=AtEXPA4; AltName: Full=Alpha-expansin-4; Short=At-EXP4; Short=AtEx4; AltName: Full=Ath-ExpAlpha-1.6; Flags: Precursor [Arabidopsis thaliana]
TR15178|c12_g1_i2	-2.66254	6.04329	1.08085e-34	6.16371e-33	10.62	17.439	8.358	53.902	94.402	68.83	RecName: Full=Ethylene-responsive transcription factor RAP2-7; AltName: Full=Protein RELATED TO APETALA2 7; AltName: Full=Protein TARGET OF EAT 1 [Arabidopsis thaliana]
TR24307|c0_g1_i1	2.2821	6.68744	1.18904e-34	6.77014e-33	175.249	194.992	176.907	38.615	42.66	30.522	RecName: Full=Glutathione S-transferase L3; Short=AtGSTL3; AltName: Full=GST class-lambda member 3 [Arabidopsis thaliana]
TR22872|c0_g1_i1	-2.4825	6.53248	1.22474e-34	6.96253e-33	9.287	12.124	11.136	63.335	61.507	57.097	RecName: Full=BTB/POZ domain-containing protein NPY2; AltName: Full=Protein NAKED PINS IN YUC MUTANTS 2 [Arabidopsis thaliana]
TR308|c0_g1_i1	2.27465	6.68608	1.27205e-34	7.22025e-33	85.688	105.048	109.921	18.858	23.418	19.971	NA
TR17381|c0_g1_i1	3.05845	5.55872	1.32077e-34	7.48516e-33	75.33	73.23	87.088	10.867	8.442	8.439	NA
TR16035|c1_g1_i4	2.14815	6.44941	1.68222e-34	9.51888e-33	86.838	80.995	94.707	22.387	26.82	21.027	RecName: Full=Flavonoid 3'-monooxygenase; AltName: Full=Cytochrome P450 75B1; AltName: Full=Flavonoid 3'-hydroxylase; Short=AtF3'H; AltName: Full=Protein TRANSPARENT TESTA 7 [Arabidopsis thaliana]
TR8595|c1_g2_i1	2.21756	7.04624	1.9147e-34	1.08176e-32	191.908	235.369	264.293	44.8	55.818	48.197	NA
TR3085|c0_g1_i1	2.29475	6.50474	2.09151e-34	1.17983e-32	122.321	129.527	112.998	25.042	25.947	23.072	RecName: Full=Transcription factor PCF1 [Oryza sativa Japonica Group]
TR13623|c0_g1_i1	2.38024	6.52901	2.27157e-34	1.27943e-32	150.489	161.472	140.576	28.071	33.408	23.792	RecName: Full=NEP1-interacting protein-like 2; AltName: Full=RING-H2 finger protein ATL24 [Arabidopsis thaliana]
TR5273|c0_g1_i1	-5.09358	5.15954	2.30856e-34	1.29826e-32	1.322	0.909	0.417	31.719	34.956	27.061	RecName: Full=Monocopper oxidase-like protein SKU5; AltName: Full=Skewed roots; Flags: Precursor [Arabidopsis thaliana]
TR7549|c0_g1_i1	1.86883	7.22194	2.92582e-34	1.64287e-32	62.534	55.055	69.191	15.787	17.982	17.465	RecName: Full=tRNA:m(4)X modification enzyme TRM13 homolog; AltName: Full=Coiled-coil domain-containing protein 76 [Homo sapiens]
TR19003|c0_g1_i1	-2.86512	6.27772	3.3743e-34	1.89178e-32	17.149	16.599	26.47	126.128	171.685	146.861	RecName: Full=Chalcone--flavonone isomerase; Short=Chalcone isomerase [Pyrus communis]
TR14937|c0_g1_i1	1.80571	8.2424	3.83364e-34	2.14602e-32	280.057	240.672	258.403	76.451	70.642	66.282	RecName: Full=Growth-regulating factor 6; Short=OsGRF6; AltName: Full=Transcription activator GRF6 [Oryza sativa Japonica Group]
TR8018|c0_g1_i1	2.12608	8.17285	4.43961e-34	2.48143e-32	824.275	949.183	1074.38	176.332	266.825	211.861	NA
TR16381|c0_g1_i1	-1.76492	7.78778	4.64229e-34	2.59075e-32	136.929	163.013	145.477	482.753	547.133	486.309	RecName: Full=40S ribosomal protein S18 [Arabidopsis thaliana]
TR15343|c2_g3_i1	3.39855	5.2566	4.84376e-34	2.69887e-32	22.869	24.491	26.923	2.859	1.926	2.062	RecName: Full=Plasma membrane ATPase 1; AltName: Full=Proton pump 1 [Solanum lycopersicum]
TR15570|c0_g2_i1	-3.32262	5.61249	4.8508e-34	2.69887e-32	3.464	3.37	3.16	32.677	37.116	32.131	RecName: Full=Pleiotropic drug resistance protein 2; AltName: Full=NpPDR2 [Nicotiana plumbaginifolia]
TR14534|c0_g2_i1	3.44968	5.17541	5.30692e-34	2.94816e-32	57.212	55.849	57.053	5.404	5.364	4.978	RecName: Full=RING finger protein 141 [Danio rerio]
TR16235|c1_g1_i1	-4.44358	5.36463	5.38911e-34	2.98928e-32	5.23	4.659	0	65.643	55.467	59.561	RecName: Full=BAHD acyltransferase At5g47980 [Arabidopsis thaliana]
TR14514|c0_g1_i1	2.30941	6.94467	5.83578e-34	3.23214e-32	94.849	83.848	100.156	22.082	18.738	14.725	RecName: Full=Cytochrome P450 714B2; AltName: Full=GA 13-oxidase 2; AltName: Full=Gibberellin 13 oxidase 2 [Oryza sativa Japonica Group]
TR16040|c2_g1_i10	2.0624	6.62717	6.39479e-34	3.53639e-32	159.639	160.494	225.673	50.526	41.589	57.105	RecName: Full=Senescence-associated protein 13; AltName: Full=Tropinone reductase homolog SAG13 [Arabidopsis thaliana]
TR7877|c1_g1_i1	2.07387	6.75386	6.74454e-34	3.72417e-32	126.97	125.639	151.892	27.553	33.345	35.71	RecName: Full=Putative glucose-6-phosphate 1-epimerase; AltName: Full=Putative D-hexose-6-phosphate mutarotase; AltName: Full=Putative apospory-associated protein C [Cenchrus ciliaris]
TR12139|c0_g1_i2	2.24012	6.69657	7.88119e-34	4.34523e-32	83.819	82.973	79.97	19.393	16.101	14.633	NA
TR15605|c0_g1_i1	2.22273	7.39342	9.08136e-34	4.9994e-32	104.944	112.985	106.523	29.275	19.512	22.183	RecName: Full=Diacylglycerol kinase 1; Short=AtDGK1; Short=DAG kinase 1; AltName: Full=Diglyceride kinase 1; Short=DGK 1 [Arabidopsis thaliana]
TR8772|c0_g1_i1	-3.6429	5.79578	1.00425e-33	5.52023e-32	4.957	5.66	3.625	56.49	72.019	50.56	RecName: Full=Enoyl-[acyl-carrier-protein] reductase [NADH], chloroplastic; Short=ENR; AltName: Full=NADH-dependent enoyl-ACP reductase 1; AltName: Full=Protein MOSAIC DEATH 1; Flags: Precursor [Arabidopsis thaliana]
TR11435|c0_g1_i2	2.66835	6.27731	1.12852e-33	6.194e-32	85.163	61.612	85.61	11.597	9.63	7.869	RecName: Full=Thioredoxin-like 1-1, chloroplastic; AltName: Full=Atypical cysteine/histidine-rich thioredoxin 4; Short=AtACHT4; AltName: Full=Lilium-type thioredoxin 1-1; Flags: Precursor [Arabidopsis thaliana]
TR14239|c3_g1_i1	-1.64258	8.81604	1.13114e-33	6.19908e-32	147.526	144.01	129.678	429.597	476.599	411.705	NA
TR19149|c0_g1_i1	2.21108	7.01124	1.23683e-33	6.7681e-32	221.056	266.761	247.851	46.021	65.845	47.384	RecName: Full=Probable F-box protein At5g04010; AltName: Full=Non-specific F-box protein [Arabidopsis thaliana]
TR8424|c0_g1_i1	-5.45414	4.97402	1.3287e-33	7.25998e-32	1.026	0.529	0.489	31.88	33.93	29.55	RecName: Full=Auxin transporter-like protein 5; AltName: Full=AUX1-like protein 5; AltName: Full=MtLAX5 [Medicago truncatula]
TR14876|c3_g2_i1	2.14251	7.59787	1.34892e-33	7.35946e-32	247.275	238.164	219.831	62.326	50.832	45.565	RecName: Full=Probable aldo-keto reductase 2 [Oryza sativa Japonica Group]
TR10295|c0_g1_i1	-3.44767	5.89632	1.6417e-33	8.94349e-32	2.45	3.244	5.294	42.738	33.993	44.752	RecName: Full=WRKY transcription factor 44; AltName: Full=Protein TRANSPARENT TESTA GLABRA 2; AltName: Full=WRKY DNA-binding protein 44 [Arabidopsis thaliana]
TR13162|c0_g1_i1	9.44716	4.90924	2.22454e-33	1.21006e-31	28.498	52.455	35.734	0	0	0	RecName: Full=Protein REVEILLE 3; AltName: Full=Myb transcription factor LHY-CCA1-like3; AltName: Full=Myb-related protein ASG4; AltName: Full=Protein ALTERED SEED GERMINATION 4; AltName: Full=Transcription factor ASG4 [Arabidopsis thaliana]
TR15737|c0_g1_i4	1.83042	7.44907	2.25174e-33	1.22303e-31	136.508	128.768	137.917	35.909	34.155	42.808	RecName: Full=E3 ubiquitin-protein ligase MBR2; AltName: Full=HAL3-interacting protein 1 homolog; Short=AtHIP1; AltName: Full=MED25-binding RING-H2 protein 2; AltName: Full=RING-H2 finger MBR2 [Arabidopsis thaliana]
TR4312|c0_g1_i1	1.57471	8.26134	2.41536e-33	1.30996e-31	550.121	523.055	630.113	188.14	177.796	206.221	RecName: Full=CBS domain-containing protein CBSX3, mitochondrial; Flags: Precursor [Arabidopsis thaliana]
TR9744|c0_g1_i1	1.40095	8.42514	2.58648e-33	1.40068e-31	244.756	250.346	263.315	95.606	100.819	90.586	RecName: Full=Eukaryotic peptide chain release factor subunit 1-3; Short=Eukaryotic release factor 1-3; Short=eRF1-3; AltName: Full=Omnipotent suppressor protein 1 homolog 3; Short=SUP1 homolog 3 [Arabidopsis thaliana]
TR20779|c0_g1_i1	2.19573	6.36829	2.61142e-33	1.4121e-31	155.685	139.777	156.208	33.407	30.942	33.941	RecName: Full=E3 ubiquitin-protein ligase RING1; AltName: Full=RING finger protein 1 [Gossypium hirsutum]
TR11398|c1_g1_i1	-2.8038	6.49479	3.01075e-33	1.62563e-31	5.766	5.66	7.679	50.466	38.88	44.182	RecName: Full=Scarecrow-like protein 6; Short=AtSCL6; AltName: Full=GRAS family protein 22; Short=AtGRAS-22; AltName: Full=SCL6-IV [Arabidopsis thaliana]
TR16153|c0_g1_i3	-2.56156	6.58568	3.23617e-33	1.74476e-31	10.46	16.105	12.913	68.968	73.927	80.822	RecName: Full=DNA topoisomerase 2; AltName: Full=DNA topoisomerase II [Arabidopsis thaliana]
TR16232|c9_g2_i1	2.40922	8.42523	3.53387e-33	1.90246e-31	263.911	293.219	274.344	46.301	70.363	40.294	RecName: Full=ATP-dependent 6-phosphofructokinase 2; Short=ATP-PFK 2; Short=Phosphofructokinase 2; AltName: Full=Phosphohexokinase 2 [Arabidopsis thaliana]
TR13153|c1_g1_i1	-4.24071	5.17921	3.81532e-33	2.05096e-31	1.983	2.554	0.942	30.599	38.295	36.606	RecName: Full=Serine/threonine-protein kinase WNK1; Short=AtWNK1; AltName: Full=Protein kinase with no lysine 1 [Arabidopsis thaliana]
TR11373|c1_g1_i1	1.58272	8.3683	3.91225e-33	2.09998e-31	440.368	380.943	458.036	131.795	157.051	139.126	RecName: Full=B2 protein [Daucus carota]
TR12973|c1_g1_i1	1.92307	6.9958	4.22599e-33	2.26506e-31	72.663	77.118	75.511	21.556	18.135	19.368	RecName: Full=WD and tetratricopeptide repeats protein 1 [Homo sapiens]
TR16298|c2_g2_i6	2.03364	7.22883	4.69766e-33	2.51418e-31	208.943	192.876	232.636	73.278	57.933	52.881	RecName: Full=Putative disease resistance protein At3g14460 [Arabidopsis thaliana]
TR16430|c0_g1_i1	1.49242	8.00885	4.96263e-33	2.6521e-31	95.145	88.759	97.879	34.077	33.372	32.55	RecName: Full=Splicing factor 3B subunit 1; AltName: Full=146 kDa nuclear protein; AltName: Full=Pre-mRNA-splicing factor SF3b 155 kDa subunit; Short=SF3b155; AltName: Full=Spliceosome-associated protein 155; Short=SAP 155 [Xenopus laevis]
TR5651|c0_g1_i1	2.02004	6.62367	5.14707e-33	2.74666e-31	141.464	142.089	161.168	33.449	40.95	35.374	NA
TR7836|c0_g1_i1	2.41418	9.27449	5.38785e-33	2.87095e-31	553.437	515.75	525.152	116.008	109.639	71.604	RecName: Full=Probable protein phosphatase 2C 24; Short=AtPP2C24 [Arabidopsis thaliana]
TR10506|c0_g1_i1	-4.98171	5.05099	5.63955e-33	3.0007e-31	0	0.541	2.468	29.589	34.659	38.986	NA
TR16077|c2_g1_i1	6.0643	4.48943	6.68031e-33	3.5493e-31	231.345	223.912	247.278	0	9.243	0	NA
TR23198|c0_g1_i1	3.18775	5.30599	7.08545e-33	3.7591e-31	217.649	192.496	203.09	19.104	22.212	25.98	NA
TR14405|c1_g4_i1	2.87279	6.35951	7.8699e-33	4.16922e-31	43.277	47.601	53.119	8.356	3.897	7.199	RecName: Full=Calcium permeable stress-gated cation channel 1; Short=AtCSC1 [Arabidopsis thaliana]
TR22461|c0_g1_i1	-1.73675	8.29227	8.51502e-33	4.50446e-31	64.676	67.34	58.782	217.11	221.312	197.706	RecName: Full=2,3-bisphosphoglycerate-independent phosphoglycerate mutase; Short=BPG-independent PGAM; Short=Phosphoglyceromutase; AltName: Full=PGAM-I [Mesembryanthemum crystallinum]
TR6392|c0_g1_i1	3.17669	5.61099	9.33485e-33	4.93101e-31	932.444	1247.81	1005.92	112.988	135.811	96.695	NA
TR16416|c0_g1_i1	-3.47463	5.58569	9.97374e-33	5.2609e-31	11.372	16.381	27.34	207.278	225.2	192.938	NA
TR13669|c0_g1_i4	-9.10517	4.76981	1.29252e-32	6.80792e-31	0	0	0	56.659	64.45	51.767	NA
TR17695|c0_g1_i1	1.75763	7.59352	1.45469e-32	7.65104e-31	452.72	449.986	500.077	117.382	163.333	136	NA
TR5953|c0_g1_i1	1.43068	11.4148	1.53343e-32	8.05357e-31	2856.18	2872.58	3027.09	974.88	1254.11	1029.77	RecName: Full=Translationally-controlled tumor protein homolog; Short=TCTP [Fragaria x ananassa]
TR12451|c0_g2_i1	-9.42131	5.06191	1.58405e-32	8.30753e-31	0	0	0	32.533	21.033	21.647	RecName: Full=Probable beta-D-xylosidase 7; Short=AtBXL7; Flags: Precursor [Arabidopsis thaliana]
TR17515|c0_g1_i1	-1.75234	7.67759	1.88598e-32	9.87678e-31	36.201	46.646	40.551	134.467	137.431	144.54	RecName: Full=Dolichyl-diphosphooligosaccharide--protein glycosyltransferase subunit 2; AltName: Full=Protein HAPLESS 6; AltName: Full=Ribophorin II; Short=RPN-II; AltName: Full=Ribophorin-2; Flags: Precursor [Arabidopsis thaliana]
TR24348|c0_g1_i1	1.26605	9.76201	1.89961e-32	9.91975e-31	371.157	376.975	366.595	157.134	152.236	154.421	RecName: Full=Heat shock 70 kDa protein 15; AltName: Full=Heat shock protein 70-15; Short=AtHsp70-15 [Arabidopsis thaliana]
TR8604|c0_g2_i1	2.76652	5.75607	1.89707e-32	9.91975e-31	156.254	144.021	135.986	20.165	19.908	24.144	RecName: Full=Thioredoxin-like protein CXXS1; Short=AtCXXS1; AltName: Full=Mono-cysteine thioredoxin 1 [Arabidopsis thaliana]
TR12393|c0_g1_i2	2.07983	6.68879	2.54639e-32	1.32783e-30	77.985	91.233	85.634	20.444	18.252	19.284	RecName: Full=Casein kinase I isoform delta-like; Short=CKI-delta [Arabidopsis thaliana]
TR16321|c8_g2_i1	-1.96287	6.95724	3.11832e-32	1.62375e-30	20.362	20.315	21.963	68.247	79.246	70.187	RecName: Full=Homeobox-leucine zipper protein ATHB-15; AltName: Full=HD-ZIP protein ATHB-15; AltName: Full=Homeodomain transcription factor ATHB-15; AltName: Full=Protein CORONA; AltName: Full=Protein INCURVATA 4 [Arabidopsis thaliana]
TR16287|c3_g1_i1	2.48553	6.38807	3.22011e-32	1.67437e-30	112.886	126.157	146.431	17.009	29.304	21.22	RecName: Full=Molybdopterin synthase catalytic subunit; AltName: Full=Molybdenum cofactor synthesis protein 2 large subunit; AltName: Full=Molybdenum cofactor synthesis protein 2B; Short=MOCS2B [Arabidopsis thaliana]
TR13974|c2_g1_i1	2.69544	6.08388	3.27991e-32	1.70304e-30	149.156	177.645	137.393	22.15	22.266	27.354	RecName: Full=Chaperone protein ClpB3, chloroplastic; AltName: Full=ATP-dependent Clp protease ATP-binding subunit ClpB homolog 3; AltName: Full=Casein lytic proteinase B3; AltName: Full=Protein ALBINO OR PALE GREEN 6; Flags: Precursor [Arabidopsis thaliana]
TR13900|c0_g1_i1	-6.21552	4.83195	3.3479e-32	1.73588e-30	0	0.472	0.429	26.391	24.39	26.416	NA
TR14548|c1_g1_i1	2.90586	5.61437	3.49211e-32	1.80808e-30	84.719	102.023	93.908	10.443	11.763	15.42	NA
TR16283|c8_g1_i1	2.74157	5.91155	4.12319e-32	2.13181e-30	112.488	108.982	109.063	10.706	22.266	17.071	RecName: Full=Heat stress transcription factor B-2b; Short=AtHsfB2b; AltName: Full=AtHsf-11; AltName: Full=Heat shock factor protein 7; Short=HSF 7; AltName: Full=Heat shock transcription factor 7; Short=HSTF 7 [Arabidopsis thaliana]
TR19510|c0_g1_i1	1.56387	8.47119	4.39948e-32	2.27145e-30	921.916	988.616	939.739	271.581	360.021	337.955	RecName: Full=Small ubiquitin-related modifier 2; Short=AtSUMO2 [Arabidopsis thaliana]
TR8480|c0_g1_i1	1.84997	6.93333	4.76767e-32	2.45807e-30	106.243	103.438	112.306	32.168	28.233	28.628	RecName: Full=Heat shock factor protein HSF30; AltName: Full=Heat shock transcription factor 30; Short=HSTF 30; AltName: Full=Heat stress transcription factor [Solanum peruvianum]
TR22632|c0_g1_i1	-4.30428	5.23208	4.89722e-32	2.52131e-30	3.134	2.416	2.945	53.249	68.77	50.845	RecName: Full=Glyoxylate/succinic semialdehyde reductase 1; Short=AtGLYR1; Short=AtGR1; Short=SSA reductase 1; AltName: Full=Gamma-hydroxybutyrate dehydrogenase; Short=AtGHBDH [Arabidopsis thaliana]
TR8946|c0_g1_i1	-3.09733	5.79822	5.78297e-32	2.97315e-30	6.882	4.705	4.912	39.981	53.235	55.563	NA
TR15241|c0_g1_i4	1.84721	7.2687	7.07486e-32	3.63223e-30	77.472	73.863	80.196	20.207	16.353	19.3	RecName: Full=Protein NLP8; Short=AtNLP8; AltName: Full=NIN-like protein 8; AltName: Full=Nodule inception protein-like protein 8 [Arabidopsis thaliana]
TR13246|c0_g1_i1	2.06698	6.83989	9.23227e-32	4.73319e-30	83.682	95.063	78.599	18.425	22.068	21.169	RecName: Full=Protein misato homolog 1 [Mus musculus]
TR17291|c0_g1_i1	-2.49632	6.7424	1.20315e-31	6.15966e-30	58.682	67.961	64.768	334.993	434.065	314.364	RecName: Full=60S ribosomal protein L34-1 [Arabidopsis thaliana]
TR5774|c0_g2_i1	-4.56307	5.05042	1.60555e-31	8.20829e-30	2.268	1.173	1.073	37.767	37.539	34.494	RecName: Full=Probable pectate lyase 12; Flags: Precursor [Arabidopsis thaliana]
TR15511|c2_g1_i1	1.56772	8.33865	1.69123e-31	8.63423e-30	530.465	524.113	571.617	155.76	212.897	182.546	RecName: Full=Protein DEHYDRATION-INDUCED 19 homolog 7; Short=AtDi19-7; AltName: Full=Protein HYPERSENSITIVE TO RED AND BLUE 1 [Arabidopsis thaliana]
TR14745|c0_g1_i1	2.17877	8.55904	1.90344e-31	9.70411e-30	356.412	354.9	389.977	100.407	68.482	72.274	RecName: Full=B2 protein [Daucus carota]
TR3006|c0_g1_i1	2.18338	6.70492	2.07296e-31	1.05536e-29	83.568	100.7	100.216	18.044	25.632	19.116	RecName: Full=Trihelix transcription factor GT-2; AltName: Full=Trihelix DNA-binding protein GT-2 [Arabidopsis thaliana]
TR15916|c5_g2_i1	-3.81238	5.52456	2.09068e-31	1.06291e-29	2.883	4.291	1.705	47.099	37.665	39.154	RecName: Full=Uncharacterized protein At3g61260 [Arabidopsis thaliana]
TR18932|c0_g1_i1	1.47224	7.73545	2.13028e-31	1.08153e-29	199.862	203.723	229	70.724	76.681	81.191	RecName: Full=Zinc finger protein 622; AltName: Full=Zinc finger-like protein 9 [Homo sapiens]
TR13296|c0_g1_i1	2.26746	7.02732	2.55932e-31	1.29755e-29	87.078	81.351	74.962	19.325	17.847	12.923	RecName: Full=GDP-mannose 3,5-epimerase 1; Short=GDP-Man 3,5-epimerase 1; AltName: Full=OsGME-1 [Oryza sativa Japonica Group]
TR15732|c0_g1_i1	-4.46448	5.25426	2.58195e-31	1.30721e-29	1.424	1.461	0.668	29.581	21.609	28.528	RecName: Full=Homeobox-leucine zipper protein GLABRA 2; AltName: Full=HD-ZIP protein ATHB-10; AltName: Full=Homeobox-leucine zipper protein ATHB-10 [Arabidopsis thaliana]
TR22409|c0_g1_i1	-2.30908	7.07651	2.62876e-31	1.32907e-29	49.726	66.995	58.711	295.614	325.398	248.132	RecName: Full=Peptidyl-prolyl cis-trans isomerase CYP19-4; Short=PPIase CYP19-4; AltName: Full=Cyclophilin of 19 kDa 4; AltName: Full=Cyclophilin-5; AltName: Full=Rotamase CYP19-4; Flags: Precursor [Arabidopsis thaliana]
TR7830|c1_g1_i1	1.38864	8.85828	2.6349e-31	1.33033e-29	288.933	318.48	308.278	119.749	117.343	112.35	NA
TR19020|c0_g1_i1	-2.18044	6.62259	3.07503e-31	1.55041e-29	18.414	24.675	21.545	97.039	102.664	93.569	RecName: Full=7-deoxyloganetin glucosyltransferase; AltName: Full=Genipin glucosyltransferase; AltName: Full=UDP-glucose glucosyltransferase 2; Short=GjUGT2; AltName: Full=UDP-glycosyltransferase 85A24 [Gardenia jasminoides]
TR10464|c0_g1_i1	-5.61623	5.12509	3.35712e-31	1.69031e-29	0	19.567	0	290.609	272.486	420.001	NA
TR3050|c0_g1_i1	-6.58642	5.17482	3.37108e-31	1.695e-29	1.345	0	0	60.129	49.806	35.232	RecName: Full=Mitochondrial uncoupling protein 5; Short=AtPUMP5; AltName: Full=Mitochondrial dicarboxylate carrier 1 [Arabidopsis thaliana]
TR13709|c0_g1_i2	2.68603	5.62686	3.75133e-31	1.8836e-29	41.112	37.708	41.362	5.081	7.047	6.864	RecName: Full=Heterogeneous nuclear ribonucleoprotein U-like protein 1 [Mus musculus]
TR637|c0_g1_i1	2.0733	7.06904	3.85285e-31	1.93192e-29	146.113	115.827	126.805	26.578	35.955	30.53	NA
TR7820|c1_g1_i1	-2.91622	5.7129	3.98521e-31	1.99555e-29	3.863	5.97	5.115	35.935	40.671	36.967	RecName: Full=Interactor of constitutive active ROPs 3; AltName: Full=ROP-interactive partner 5 [Arabidopsis thaliana]
TR13335|c0_g1_i1	2.07392	6.98793	4.40773e-31	2.20411e-29	112.943	93.384	99.012	26.764	22.059	23.265	RecName: Full=Molybdopterin biosynthesis protein CNX1; AltName: Full=Molybdenum cofactor biosynthesis enzyme CNX1; Includes: RecName: Full=Molybdopterin molybdenumtransferase; Short=MPT Mo-transferase; AltName: Full=Domain E; Includes: RecName: Full=Molybdopterin adenylyltransferase; Short=MPT adenylyltransferase; AltName: Full=Domain G [Arabidopsis thaliana]
TR24453|c0_g1_i1	1.91102	6.94695	4.75392e-31	2.37397e-29	175.466	145.172	167.773	41.754	46.719	41.35	RecName: Full=Serine acetyltransferase 5; Short=AtSAT-5; AltName: Full=AtSERAT1;1; AltName: Full=SAT-c [Arabidopsis thaliana]
TR8788|c1_g1_i1	1.42267	7.84046	4.89878e-31	2.44297e-29	221.967	217.067	241.627	75.958	90.721	88.231	RecName: Full=Protein BOBBER 1 [Arabidopsis thaliana]
TR11589|c0_g1_i1	3.03682	5.45552	5.27876e-31	2.62888e-29	42.194	47.888	41.183	6.227	4.401	5.07	NA
TR7968|c0_g1_i1	-3.22137	5.61462	5.47143e-31	2.72113e-29	3.316	4.877	5.807	46.479	40.095	45.289	RecName: Full=ACT domain-containing protein ACR8; AltName: Full=Protein ACT DOMAIN REPEATS 8 [Arabidopsis thaliana]
TR8390|c0_g2_i1	-5.72828	4.86921	5.84698e-31	2.90394e-29	1.607	0	0.751	43.188	42.219	53.627	RecName: Full=Fasciclin-like arabinogalactan protein 7; Flags: Precursor [Arabidopsis thaliana]
TR419|c0_g1_i1	-3.09376	5.68252	6.05294e-31	3.00216e-29	7.11	9.973	4.865	62.691	62.947	61.74	RecName: Full=NADH--cytochrome b5 reductase 1 [Arabidopsis thaliana]
TR5897|c0_g1_i1	-9.02984	4.7003	6.35628e-31	3.14834e-29	0	0	0	36.537	50.805	52.53	RecName: Full=Transcription factor MYB3; AltName: Full=Myb-related protein 3; Short=AtMYB3 [Arabidopsis thaliana]
TR5903|c0_g1_i1	-7.1268	4.90641	7.51199e-31	3.71574e-29	0.581	0	0	30.624	44.064	29.047	NA
TR16296|c0_g1_i1	-1.96044	6.83736	7.7282e-31	3.81752e-29	12.181	10.399	14.248	46.055	46.395	51.817	RecName: Full=Ribosome biogenesis protein BMS1 homolog; AltName: Full=Ribosome assembly protein BMS1 homolog [Homo sapiens]
TR6511|c0_g1_i1	-4.47179	6.03305	8.96125e-31	4.42064e-29	8.74	0	8.191	142.289	92.314	151.697	RecName: Full=Aquaporin TIP2-1; AltName: Full=Delta-tonoplast intrinsic protein; Short=Delta-TIP; AltName: Full=Tonoplast intrinsic protein 2-1; Short=AtTIP2;1; Contains: RecName: Full=Aquaporin TIP2-1, N-terminally processed [Arabidopsis thaliana]
TR10405|c0_g1_i1	-5.19394	5.01759	9.45501e-31	4.65793e-29	0	2.048	1.252	43.926	47.448	35.324	NA
TR15923|c7_g1_i1	1.68434	7.70199	1.02779e-30	5.05651e-29	135.892	113.043	125.314	35.019	42.93	38.945	RecName: Full=Outer envelope pore protein 37, chloroplastic; AltName: Full=Chloroplastic outer envelope pore protein of 37 kDa; Short=PsOEP37; Flags: Precursor [Pisum sativum]
TR11692|c0_g2_i1	2.34348	6.33077	1.03581e-30	5.0891e-29	113.741	107.935	93.396	19.766	22.284	19.912	RecName: Full=Universal stress protein A-like protein [Arabidopsis thaliana]
TR11288|c0_g2_i1	-1.62698	8.8034	1.13122e-30	5.55041e-29	260.185	300.351	278.923	839.471	967.787	788.077	RecName: Full=40S ribosomal protein S8 [Oryza sativa Japonica Group]
TR12667|c0_g1_i1	2.03547	6.76098	1.16327e-30	5.70002e-29	84.32	78.568	81.52	16.415	18.801	24.966	RecName: Full=Protein SGT1 homolog At5g65490 [Arabidopsis thaliana]
TR13447|c0_g1_i1	2.6429	5.79838	1.38973e-30	6.80055e-29	29.011	33.981	30.977	5.599	4.194	5.062	RecName: Full=G-type lectin S-receptor-like serine/threonine-protein kinase At5g24080; Flags: Precursor [Arabidopsis thaliana]
TR11970|c0_g2_i1	1.62562	8.24722	1.6252e-30	7.9316e-29	265.415	275.09	316.291	98.261	82.774	96.033	RecName: Full=Aspartic proteinase A1; Flags: Precursor [Arabidopsis thaliana]
TR16031|c2_g2_i1	-3.83652	5.39282	1.62498e-30	7.9316e-29	1.504	1.864	1.705	18.112	25.515	28.787	RecName: Full=Pentatricopeptide repeat-containing protein At4g01030, mitochondrial; Flags: Precursor [Arabidopsis thaliana]
TR4004|c0_g2_i1	3.15316	6.01202	1.69093e-30	8.24135e-29	136.154	126.157	147.337	11.367	25.353	9.227	RecName: Full=High mobility group B protein 1; AltName: Full=High mobility group protein A; Short=AtHMGalpha; Short=HMG alpha; AltName: Full=Nucleosome/chromatin assembly factor group D 01; Short=Nucleosome/chromatin assembly factor group D 1 [Arabidopsis thaliana]
TR22413|c0_g1_i1	-5.7739	4.91105	1.74627e-30	8.49975e-29	0.809	0.828	0.751	41.822	58.572	43.42	RecName: Full=BURP domain-containing protein 3; Short=OsBURP03; Flags: Precursor [Oryza sativa Japonica Group]
TR13629|c0_g1_i1	2.77704	5.56731	1.75253e-30	8.5189e-29	41.385	37.248	41.767	5.964	6.84	4.567	RecName: Full=Probable protein phosphatase 2C 71; Short=OsPP2C71 [Oryza sativa Japonica Group]
TR12540|c0_g1_i3	2.27877	6.5299	1.81637e-30	8.8175e-29	118.424	123.58	141.995	27.07	24.273	20.281	RecName: Full=Uncharacterized zinc finger protein At4g06634 [Arabidopsis thaliana]
TR22948|c0_g1_i1	2.74012	5.5129	1.85444e-30	8.99036e-29	143.515	142.779	139.646	22.811	18.27	22.024	RecName: Full=17.5 kDa class I heat shock protein; AltName: Full=HSP 17.5-M [Glycine max]
TR22369|c0_g1_i1	-2.74917	6.20133	1.89769e-30	9.18784e-29	14.653	8.904	16.919	98.753	86.572	88.331	RecName: Full=Fructokinase-2 [Solanum lycopersicum]
TR24353|c0_g1_i1	-1.33182	8.43456	1.95864e-30	9.47037e-29	148.153	141.56	141.268	349.694	379.227	358.052	RecName: Full=Putative glutathione-specific gamma-glutamylcyclotransferase 2; Short=Gamma-GCG 2; AltName: Full=Cation transport regulator-like protein 2 [Rattus norvegicus]
TR21659|c0_g1_i1	3.16061	5.20608	2.20674e-30	1.06559e-28	96.193	97.663	93.515	9.527	13.878	8.397	RecName: Full=VQ motif-containing protein 9; Short=AtVQ9 [Arabidopsis thaliana]
TR7251|c0_g1_i1	-5.72826	4.86711	2.25046e-30	1.08527e-28	0.296	0	0.548	16.288	14.76	19.376	RecName: Full=Protein QUIRKY [Arabidopsis thaliana]
TR11149|c0_g2_i1	7.5426	4.69587	2.3998e-30	1.15576e-28	54.99	54.158	33.373	0	0.549	0	RecName: Full=Ethylene-responsive transcription factor ERF110 [Arabidopsis thaliana]
TR12313|c0_g2_i1	-5.28083	4.81561	2.72817e-30	1.31218e-28	1.47	0	0.918	26.4	41.229	33.346	RecName: Full=Probable serine/threonine-protein kinase At1g01540 [Arabidopsis thaliana]
TR15741|c3_g1_i1	3.05707	5.35057	3.27945e-30	1.57526e-28	367.704	320.378	376.718	53.045	31.536	40.998	RecName: Full=Ubiquitin [Avena sativa]
TR13522|c0_g1_i1	-6.36303	4.96542	3.30357e-30	1.58476e-28	1.082	0	1.013	57.754	89.731	56.98	RecName: Full=Acid phosphatase 1; AltName: Full=Apase-1(1); Flags: Precursor [Solanum lycopersicum]
TR11940|c1_g1_i1	1.51875	7.62881	3.43413e-30	1.64523e-28	178.839	175.172	171.04	59.06	65.143	59.175	NA
TR8743|c0_g2_i1	-6.15719	4.77874	3.52805e-30	1.68801e-28	0	0.426	0.382	18.655	21.789	26.265	RecName: Full=9-cis-epoxycarotenoid dioxygenase NCED1, chloroplastic; AltName: Full=PvNCED1; Flags: Precursor [Phaseolus vulgaris]
TR8911|c0_g1_i1	1.65998	7.24915	3.89941e-30	1.86325e-28	169.677	169.398	171.231	51.213	60.553	49.898	RecName: Full=Serine/arginine-rich splicing factor RS2Z33; AltName: Full=RS-containing zinc finger protein 33; Short=At-RS2Z33; Short=At-RSZ33; Short=AtRSZ33 [Arabidopsis thaliana]
TR22916|c0_g1_i1	8.87443	4.34325	5.37416e-30	2.56458e-28	42.023	38.64	42.805	0	0	0	RecName: Full=Rhamnolipids biosynthesis 3-oxoacyl-[acyl-carrier-protein] reductase; AltName: Full=3-ketoacyl-acyl carrier protein reductase [Pseudomonas aeruginosa PAO1]
TR19124|c0_g1_i1	-4.2396	5.04732	5.5551e-30	2.64747e-28	1.481	0.38	1.753	22.158	26.298	22.695	NA
TR16106|c0_g1_i1	2.43014	6.14281	6.45558e-30	3.07262e-28	47.185	52.34	49.792	11.011	7.101	9.219	NA
TR12736|c0_g1_i1	1.94513	6.71876	6.51385e-30	3.09632e-28	127.597	139.477	134.162	30.548	32.571	26.382	RecName: Full=E3 ubiquitin-protein ligase SDIR1; AltName: Full=Protein salt- and drought-induced RING finger1 [Arabidopsis thaliana]
TR6379|c0_g1_i1	-1.94891	6.91462	7.15109e-30	3.39482e-28	30.902	34.843	30.786	111.528	140.104	122.633	RecName: Full=Probable sugar phosphate/phosphate translocator At5g25400 [Arabidopsis thaliana]
TR22680|c0_g1_i1	-2.46452	6.20066	7.45114e-30	3.53267e-28	16.545	21.465	14.213	92.781	102.313	93.343	RecName: Full=NADH-cytochrome b5 reductase-like protein; Short=B5R [Arabidopsis thaliana]
TR21169|c0_g1_i1	2.85561	5.65453	7.87244e-30	3.72758e-28	55.389	62.981	56.016	9.976	5.562	8.079	RecName: Full=Cytochrome P450 71A9; AltName: Full=Cytochrome P450 CP1 [Glycine max]
TR3408|c0_g1_i1	-4.4813	4.97864	8.70007e-30	4.11413e-28	1.128	2.324	1.061	30.59	34.632	38.702	RecName: Full=Epidermis-specific secreted glycoprotein EP1; AltName: Full=52/54 kDa medium protein; Flags: Precursor [Daucus carota]
TR13175|c0_g1_i1	-1.75759	7.51094	9.87131e-30	4.66196e-28	69.245	76.577	91.834	252.468	295.742	257.879	RecName: Full=Probable ATP synthase 24 kDa subunit, mitochondrial; Flags: Precursor [Arabidopsis thaliana]
TR12005|c0_g2_i3	2.56525	5.9609	9.95537e-30	4.6956e-28	130.799	116.678	146.967	24.822	21.195	15.487	NA
TR18951|c0_g2_i1	9.26565	4.7325	1.02354e-29	4.82143e-28	65.519	35.304	66.675	0	0	0	RecName: Full=Thiamine thiazole synthase; AltName: Full=Thiazole biosynthetic enzyme [Aspergillus nidulans FGSC A4]
TR7285|c0_g1_i1	1.9992	7.20532	1.06287e-29	5.00027e-28	300.92	245.147	266.654	61.588	81.487	60.575	RecName: Full=Protein CutA, chloroplastic; AltName: Full=Copper-binding protein CutA; Short=AtCUTA; Flags: Precursor [Arabidopsis thaliana]
TR15645|c0_g1_i6	1.49973	7.36427	1.2785e-29	6.00699e-28	92.9	94.293	96.806	31.583	33.318	33.179	RecName: Full=Nuclear poly(A) polymerase 4; Short=AtPAP(IV); Short=PAP(IV); Short=Poly(A) polymerase IV; Short=nPAP; AltName: Full=Polynucleotide adenylyltransferase 4 [Arabidopsis thaliana]
TR17497|c0_g1_i1	1.54818	8.50208	1.29643e-29	6.08341e-28	375.088	349.631	414.587	111.452	150.607	129.162	RecName: Full=Protein SGT1 homolog; Short=OsSGT1; AltName: Full=Suppressor of G2 allele of SKP1 homolog [Oryza sativa Japonica Group]
TR12673|c2_g1_i1	2.73909	5.56272	1.30029e-29	6.09371e-28	906.59	849.518	749.979	118.544	104.176	150.549	NA
TR7598|c0_g1_i1	-10.2923	5.87237	1.40647e-29	6.58285e-28	0	0.035	0	18.519	72.037	55.32	RecName: Full=ABC transporter B family member 19; Short=ABC transporter ABCB.19; Short=AtABCB19; AltName: Full=Multidrug resistance protein 11; AltName: Full=P-glycoprotein 19 [Arabidopsis thaliana]
TR13719|c1_g1_i1	2.0075	6.48991	1.44088e-29	6.7353e-28	81.13	87.287	87.947	17.543	24.588	22.049	NA
TR5054|c0_g1_i1	1.70915	7.57477	1.79531e-29	8.38134e-28	81.483	87.08	99.381	25.713	24.462	31.796	RecName: Full=Serine/threonine-protein kinase ATM; AltName: Full=Ataxia telangiectasia mutated homolog; Short=AtATM [Arabidopsis thaliana]
TR10568|c0_g1_i1	-2.0962	6.59559	1.88287e-29	8.77888e-28	15.975	16.921	23.048	79.844	80.794	79.523	RecName: Full=Protein TRANSPARENT TESTA 12; AltName: Full=MATE efflux family protein TT12; AltName: Full=Protein DTX41 [Arabidopsis thaliana]
TR15521|c0_g1_i1	-2.79407	6.26827	2.25368e-29	1.04944e-27	2.416	4.141	3.505	26.179	20.646	22.963	RecName: Full=187-kDa microtubule-associated protein AIR9; AltName: Full=Auxin-induced in root cultures protein 9 [Arabidopsis thaliana]
TR12365|c0_g1_i1	-6.20491	4.82564	2.63423e-29	1.22508e-27	0	1.841	0	49.415	58.176	41.601	NA
TR13256|c0_g2_i1	1.98637	6.40175	2.90044e-29	1.34717e-27	47.835	46.002	52.999	12.648	12.123	12.035	RecName: Full=Oxysterol-binding protein-related protein 1C; AltName: Full=OSBP-related protein 1C [Arabidopsis thaliana]
TR4555|c0_g1_i1	1.54625	7.58735	3.0571e-29	1.41814e-27	133.214	119.094	137.154	45.699	43.947	43.42	RecName: Full=Synaptotagmin-2; AltName: Full=NTMC2T1.2; AltName: Full=Synaptotagmin B [Arabidopsis thaliana]
TR14313|c0_g3_i1	-4.72863	5.02923	3.14826e-29	1.45858e-27	1.96	2.013	0.62	35.74	51.102	38.534	RecName: Full=Cyclin-D3-1; AltName: Full=G1/S-specific cyclin-D3-1; Short=CycD3;1 [Oryza sativa Japonica Group]
TR354|c0_g1_i1	-5.2402	5.05757	4.43662e-29	2.05286e-27	0.706	0.368	0.668	17.221	30.105	23.6	RecName: Full=Probable mitochondrial chaperone BCS1-B; AltName: Full=BCS1-like protein 2 [Dictyostelium discoideum]
TR11601|c0_g1_i3	2.15259	6.31263	4.72703e-29	2.18447e-27	143.937	116.747	160.059	38.751	34.839	44.216	RecName: Full=Ras-related protein RABC2a; Short=AtRABC2a; AltName: Full=Ras-related protein Rab18B; Short=AtRab18B [Arabidopsis thaliana]
TR15905|c1_g1_i3	-3.46214	5.40938	5.01078e-29	2.31268e-27	3.886	4.682	3.708	29.564	25.614	25.904	RecName: Full=DNA replication licensing factor MCM2; AltName: Full=Minichromosome maintenance protein 2 [Oryza sativa Indica Group]
TR22433|c0_g1_i1	-1.7394	6.97266	5.06432e-29	2.33444e-27	38.297	40.687	40.194	130.353	137.251	130.905	RecName: Full=Actin-1; AltName: Full=OsRAC1 [Oryza sativa Japonica Group]
TR17588|c0_g1_i1	1.31453	8.82536	5.1785e-29	2.38407e-27	262.555	267.774	260.931	107.236	99.118	112.007	RecName: Full=NADPH--cytochrome P450 reductase; Short=CPR; Short=P450R [Vigna radiata var. radiata]
TR13974|c0_g1_i1	2.64372	6.35884	5.7285e-29	2.63396e-27	60.619	63.153	64.064	5.344	12.096	13.292	RecName: Full=Chaperone protein ClpB3, chloroplastic; AltName: Full=ATP-dependent Clp protease ATP-binding subunit ClpB homolog 3; AltName: Full=Casein lytic proteinase B3; AltName: Full=Protein ALBINO OR PALE GREEN 6; Flags: Precursor [Arabidopsis thaliana]
TR3109|c0_g2_i1	2.80123	5.79657	6.21484e-29	2.85398e-27	40.553	38.053	38.286	7.296	3.402	5.707	RecName: Full=U-box domain-containing protein 33; AltName: Full=Plant U-box protein 33; Includes: RecName: Full=E3 ubiquitin ligase; Includes: RecName: Full=Serine/threonine-protein kinase [Arabidopsis thaliana]
TR4532|c0_g1_i1	-9.01519	4.68877	6.36665e-29	2.92003e-27	0	0	0	35.231	28.323	26.416	RecName: Full=Protein WALLS ARE THIN 1 [Arabidopsis thaliana]
TR17321|c0_g1_i1	-1.62098	9.0318	6.80946e-29	3.11921e-27	167.307	172.699	160.87	560.17	504.598	473.872	RecName: Full=Malate dehydrogenase; Short=NtRed-2 [Nicotiana tabacum]
TR4120|c0_g1_i1	-1.96306	7.39257	7.79746e-29	3.56732e-27	71.889	69.342	61.572	266.27	292.925	231.723	RecName: Full=60S ribosomal protein L24 [Prunus avium]
TR700|c0_g2_i1	-8.89358	4.57656	9.14526e-29	4.1787e-27	0	0	0	26.06	31.554	37.218	RecName: Full=Gibberellin 3-beta-dioxygenase 1; AltName: Full=GA 3-oxidase 1; AltName: Full=Gibberellin 3 beta-hydroxylase 1 [Pisum sativum]
TR1603|c0_g2_i1	1.8479	6.75813	9.18046e-29	4.18955e-27	97.242	97.847	95.995	29.182	26.091	25.008	RecName: Full=Inositol-3-phosphate synthase; Short=MIP synthase; AltName: Full=Myo-inositol 1-phosphate synthase; Short=IPS; Short=MI-1-P synthase [Nicotiana paniculata]
TR11153|c0_g2_i1	-4.49787	4.99297	1.16855e-28	5.3261e-27	1.698	1.749	1.073	35.256	39.033	30.598	RecName: Full=Cytochrome P450 98A2 [Glycine max]
TR24558|c0_g1_i1	1.68976	7.4284	1.23486e-28	5.62132e-27	186.462	158.838	168.477	50.178	58.761	50.56	RecName: Full=Protein SDE2 homolog [Mus musculus]
TR13733|c0_g2_i1	2.10417	6.75771	1.2574e-28	5.71678e-27	186.792	182.753	222.418	53.58	43.542	38.702	RecName: Full=Uncharacterized protein At3g61260 [Arabidopsis thaliana]
TR12910|c0_g2_i1	1.9074	6.74207	1.27475e-28	5.78849e-27	107.508	106.521	105.701	31.456	28.107	25.008	RecName: Full=Putative dual specificity protein phosphatase DSP8 [Arabidopsis thaliana]
TR11074|c2_g1_i1	1.48431	8.59309	1.47685e-28	6.69785e-27	237.623	261.251	245.609	85.621	80.452	100.768	RecName: Full=AP2-like ethylene-responsive transcription factor AIL6; AltName: Full=Protein AINTEGUMENTA-LIKE 6 [Arabidopsis thaliana]
TR3091|c0_g1_i1	2.06545	6.70612	1.49416e-28	6.76798e-27	126.195	127.238	135.604	22.234	33.165	38.366	RecName: Full=Gamma-interferon-inducible lysosomal thiol reductase; AltName: Full=IFI30 protein; Flags: Precursor [Bos taurus]
TR13220|c0_g1_i1	-2.03615	6.93392	1.54045e-28	6.969e-27	29.33	23.467	20.198	90.244	107.983	102.553	RecName: Full=Homeobox-leucine zipper protein ATHB-6; AltName: Full=HD-ZIP protein ATHB-6; AltName: Full=Homeodomain transcription factor ATHB-6 [Arabidopsis thaliana]
TR22510|c0_g1_i1	3.05282	5.32154	1.70508e-28	7.70426e-27	129.978	145.275	170.802	17.017	13.734	22.929	RecName: Full=VQ motif-containing protein 9; Short=AtVQ9 [Arabidopsis thaliana]
TR13449|c0_g2_i2	-5.26558	4.80011	1.90238e-28	8.58514e-27	0	1.173	1.705	35.545	46.062	45.305	RecName: Full=Aldo-keto reductase family 4 member C9 [Arabidopsis thaliana]
TR13439|c0_g1_i1	-3.08717	5.40752	1.90606e-28	8.59114e-27	3.441	5.901	6.486	41.882	46.521	48.105	RecName: Full=Uncharacterized GPI-anchored protein At4g28100; Flags: Precursor [Arabidopsis thaliana]
TR3035|c0_g1_i1	2.12189	8.23472	1.98845e-28	8.95144e-27	577.958	673.587	637.887	121.598	192.116	121.527	NA
TR11088|c0_g1_i1	-9.23932	4.89487	2.01533e-28	9.06128e-27	0	0	0	35.341	21.771	23.273	RecName: Full=Uncharacterized protein At1g04910 [Arabidopsis thaliana]
TR17323|c0_g1_i1	1.85376	7.26479	2.05744e-28	9.23927e-27	67.946	65.201	60.38	19.622	15.705	17.985	RecName: Full=NF-X1-type zinc finger protein NFXL1; Short=AtNFXL1 [Arabidopsis thaliana]
TR11286|c0_g1_i1	-2.10342	6.48512	2.09757e-28	9.40795e-27	12.112	16.76	16.955	62.631	64.45	70.707	RecName: Full=Long chain acyl-CoA synthetase 4 [Arabidopsis thaliana]
TR13096|c0_g1_i1	1.87559	7.70329	2.11746e-28	9.48549e-27	338.329	389.617	385.589	99.135	125.614	86.706	RecName: Full=Probable glutathione S-transferase parC; AltName: Full=Auxin-regulated protein parC [Nicotiana tabacum]
TR7647|c0_g1_i1	1.3714	9.91785	2.38216e-28	1.06582e-26	478.768	523.642	511.381	202.087	204.086	178.574	RecName: Full=Programmed cell death protein 4; AltName: Full=Death up-regulated gene protein [Rattus norvegicus]
TR10260|c0_g1_i1	1.85371	6.5835	2.45089e-28	1.09523e-26	68.482	75.956	81.472	19.902	21.375	21.22	RecName: Full=NEDD8 ultimate buster 1; AltName: Full=Negative regulator of ubiquitin-like proteins 1; AltName: Full=Protein BS4 [Mus musculus]
TR15811|c0_g1_i1	1.7271	7.15062	2.54277e-28	1.1349e-26	124.68	111.95	125.923	37.521	39.474	32.114	RecName: Full=Nematode resistance protein-like HSPRO2; AltName: Full=AKINbetagamma-interacting protein 2; AltName: Full=Ortholog of sugar beet HS1 PRO-1 protein 2; AltName: Full=Protein Hs1pro-2 [Arabidopsis thaliana]
TR13180|c0_g2_i1	2.13085	6.34177	2.61745e-28	1.16681e-26	72.458	81.581	82.212	15.584	16.461	22.711	RecName: Full=E3 ubiquitin-protein ligase At1g12760; AltName: Full=RING finger protein At1g12760 [Arabidopsis thaliana]
TR16321|c9_g2_i1	1.83333	6.72337	2.80767e-28	1.25008e-26	87.716	83.387	77.43	26.12	22.122	23.013	RecName: Full=Coiled-coil domain-containing protein SCD2; AltName: Full=Protein STOMATAL CYTOKINESIS DEFECTIVE 2 [Arabidopsis thaliana]
TR16091|c0_g1_i2	-4.10313	6.19962	2.92577e-28	1.30108e-26	18.174	9.456	20.198	291.16	228.332	162.055	NA
TR12902|c0_g1_i1	-2.64884	5.98554	3.06341e-28	1.36063e-26	9.674	5.97	5.842	45.232	46.26	43.78	RecName: Full=Glucose-1-phosphate adenylyltransferase large subunit 1; AltName: Full=ADP-glucose pyrophosphorylase; AltName: Full=ADP-glucose synthase; AltName: Full=AGPase S; AltName: Full=Alpha-D-glucose-1-phosphate adenyl transferase, partial [Solanum tuberosum]
TR11360|c0_g2_i1	1.89258	6.6837	3.11196e-28	1.38052e-26	81.996	94.373	90.844	25.178	22.167	24.337	NA
TR13650|c0_g2_i1	5.04278	4.58925	3.11913e-28	1.38202e-26	23.029	28.862	25.838	1.798	0.459	0	NA
TR15081|c2_g1_i5	2.61056	6.50102	3.18067e-28	1.40758e-26	47.857	45.012	44.426	7.694	4.131	4.953	RecName: Full=Cytokinin dehydrogenase 1; AltName: Full=Cytokinin oxidase 1; Short=AtCKX1; Short=CKO 1; Flags: Precursor [Arabidopsis thaliana]
TR3604|c0_g1_i1	-3.25677	5.55707	3.46809e-28	1.53292e-26	5.515	7.811	5.842	48.032	68.563	69.408	NA
TR16077|c7_g1_i1	2.44102	6.07807	3.58629e-28	1.58325e-26	92.296	90.128	74.259	16.025	16.848	14.138	NA
TR12040|c0_g2_i1	6.36447	4.29477	4.12425e-28	1.81855e-26	77.107	80.5	97.39	0	2.853	0	NA
TR11541|c0_g2_i1	1.76342	7.14675	4.28585e-28	1.88753e-26	104.534	107.36	92.084	28.156	29.736	31.997	RecName: Full=Probable E3 ubiquitin-protein ligase ARI7; AltName: Full=ARIADNE-like protein ARI7; AltName: Full=Protein ariadne homolog 7 [Arabidopsis thaliana]
TR13454|c0_g1_i2	3.1338	5.31848	4.67602e-28	2.05689e-26	47.14	68.007	66.795	9.908	11.097	3.486	RecName: Full=Putative 2-succinyl-6-hydroxy-2,4-cyclohexadiene-1-carboxylate synthase; Short=SHCHC synthase [Bacillus subtilis subsp. subtilis str. 168]
TR18923|c0_g1_i1	-1.49801	9.81723	5.02391e-28	2.20726e-26	487.758	464.216	486.878	1221.82	1595.05	1261.4	RecName: Full=60S ribosomal protein L10a-1 [Arabidopsis thaliana]
TR14378|c2_g1_i2	-1.31665	9.56822	5.15043e-28	2.26013e-26	527.104	552.584	591.959	1309.88	1552.94	1312.12	RecName: Full=40S ribosomal protein S7-1 [Arabidopsis thaliana]
TR16154|c3_g1_i2	-3.23258	5.38169	5.43863e-28	2.38374e-26	7.577	6.304	5.699	67.382	69.886	60.416	RecName: Full=Axial regulator YABBY 1; AltName: Full=Fl-54; AltName: Full=Protein ABNORMAL FLORAL ORGANS; AltName: Full=Protein FILAMENTOUS FLOWER; AltName: Full=Protein antherless [Arabidopsis thaliana]
TR14713|c0_g1_i2	1.90283	6.75999	6.18939e-28	2.70955e-26	79.193	79.867	81.711	21.471	26.001	18.11	RecName: Full=Zeaxanthin epoxidase, chloroplastic; AltName: Full=PA-ZE; Flags: Precursor [Prunus armeniaca]
TR13542|c0_g1_i1	2.91788	5.26845	6.9412e-28	3.03503e-26	197.981	212.661	234.127	21.123	35.757	28.67	RecName: Full=Serine/arginine-rich splicing factor RSZ21; AltName: Full=RS-containing zinc finger protein 21; Short=At-RSZ21; Short=At-RSZp21; Short=AtRSZ21 [Arabidopsis thaliana]
TR6764|c1_g1_i1	1.71181	7.15306	7.06743e-28	3.08653e-26	105.799	101.988	116.491	35.078	28.701	34.872	RecName: Full=DEAD-box ATP-dependent RNA helicase 35 [Arabidopsis thaliana]
TR22445|c0_g1_i1	-1.36838	9.29854	9.2821e-28	4.0489e-26	231.482	236.312	216.361	579.292	636.053	554.376	RecName: Full=60S ribosomal protein L4; AltName: Full=L1 [Prunus armeniaca]
TR20762|c0_g1_i1	1.70068	7.30302	9.33808e-28	4.06846e-26	367.374	352.38	401.28	114.939	130.177	98.815	RecName: Full=Protein BUD31 homolog 1; AltName: Full=Protein G10 homolog 1 [Oryza sativa Japonica Group]
TR6243|c0_g1_i1	-4.21754	5.03399	9.45285e-28	4.11357e-26	3.931	4.049	1.848	66.788	64.018	54.398	RecName: Full=Protein YLS9; AltName: Full=Protein NDR1/HIN1-LIKE 10; Short=AtNHL10; AltName: Full=Protein YELLOW-LEAF-SPECIFIC GENE 9 [Arabidopsis thaliana]
TR2569|c0_g1_i1	1.97351	6.73765	9.71926e-28	4.22447e-26	89.801	70.262	85.526	20.088	19.647	22.879	RecName: Full=UPF0061 protein azo1574 [Azoarcus sp. BH72]
TR2811|c0_g1_i1	1.75582	7.02499	1.09013e-27	4.73263e-26	90.097	88.035	98.153	24.745	24.318	33.162	RecName: Full=Rab9 effector protein with kelch motifs [Xenopus laevis]
TR8416|c0_g1_i2	2.8802	5.87301	1.19679e-27	5.18949e-26	141.863	133.024	165.246	14.795	30.429	12.956	RecName: Full=Flavonoid 3',5'-methyltransferase; AltName: Full=Anthocyanin-O-methyltransferase; Short=VvAOMT [Vitis vinifera]
TR8823|c0_g1_i2	1.63208	8.04991	1.2099e-27	5.24012e-26	181.425	173.389	155.969	58.118	53.379	54.264	RecName: Full=Phosphatidylinositol/phosphatidylcholine transfer protein SFH8; AltName: Full=Protein SEC FOURTEEN HOMOLOGS 8; Short=AtSFH8 [Arabidopsis thaliana]
TR18893|c0_g1_i1	-1.97439	6.57134	1.26144e-27	5.45687e-26	15.668	16.105	17.372	66.729	63.091	63.416	NA
TR24317|c0_g1_i1	-1.55528	9.32715	1.26729e-27	5.4757e-26	252.243	280.243	251.44	687.546	898.774	727.477	RecName: Full=60S ribosomal protein L9-1 [Arabidopsis thaliana]
TR11300|c0_g1_i1	2.77094	5.3919	1.33161e-27	5.74684e-26	53.122	63.498	60.749	8.195	10.26	7.325	RecName: Full=Probable purple acid phosphatase 20; Flags: Precursor [Arabidopsis thaliana]
TR22449|c0_g1_i1	-1.95383	6.98399	1.56367e-27	6.74036e-26	41.055	42.24	59.021	177.901	201.548	173.973	RecName: Full=Aquaporin PIP2-7; AltName: Full=Plasma membrane intrinsic protein 2-7; Short=AtPIP2;7; AltName: Full=Plasma membrane intrinsic protein 3; AltName: Full=Salt stress-induced major intrinsic protein; Contains: RecName: Full=Aquaporin PIP2-7, N-terminally processed [Arabidopsis thaliana]
TR13633|c0_g1_i1	-2.69161	5.85878	1.70658e-27	7.34774e-26	3.213	4.279	5.556	28.478	25.605	30.497	RecName: Full=Ubiquitin carboxyl-terminal hydrolase 15; AltName: Full=Deubiquitinating enzyme 15; Short=AtUBP15; AltName: Full=Ubiquitin thioesterase 15; AltName: Full=Ubiquitin-specific-processing protease 15 [Arabidopsis thaliana]
TR7379|c0_g1_i1	-3.9155	5.00513	1.74157e-27	7.48957e-26	1.037	2.14	0.978	19.986	20.871	23.055	RecName: Full=Mechanosensitive ion channel protein 10; AltName: Full=Mechanosensitive channel of small conductance-like 10; AltName: Full=MscS-Like protein 10; Short=AtMSL10 [Arabidopsis thaliana]
TR9477|c0_g1_i2	-3.3596	5.6393	1.85935e-27	7.98669e-26	4.934	5.809	8.621	65.66	79.408	52.957	RecName: Full=Alcohol dehydrogenase [Malus domestica]
TR17289|c0_g1_i1	2.02114	8.38435	1.92242e-27	8.23822e-26	831.818	980.334	1077.63	269.74	183.26	256.102	NA
TR6835|c1_g1_i1	2.25938	6.76048	1.92141e-27	8.23822e-26	166.851	206.588	211.067	28.249	51.345	43.797	NA
TR6038|c0_g1_i1	1.67165	7.69207	1.98605e-27	8.50097e-26	281.527	280.301	306.979	78.928	111.331	83.362	RecName: Full=Bax inhibitor 1; Short=AtBI-1; Short=BI-1 [Arabidopsis thaliana]
TR13801|c0_g1_i1	1.81888	6.63976	2.11895e-27	9.0592e-26	144.655	159.585	149.722	43.773	43.803	40.629	NA
TR2488|c0_g1_i1	1.76674	7.20973	2.42596e-27	1.03596e-25	87.989	79.959	104.091	27.791	27.036	24.756	RecName: Full=Synaptotagmin-5; AltName: Full=NTMC2T2.1; AltName: Full=Synaptotagmin E [Arabidopsis thaliana]
TR14395|c0_g1_i1	-5.22131	4.75724	2.53393e-27	1.08081e-25	0	0	1.097	15.372	16.848	19.921	RecName: Full=Auxin response factor 4 [Arabidopsis thaliana]
TR22615|c0_g1_i1	-2.01612	6.87443	2.62152e-27	1.11686e-25	44.086	30.495	40.718	136.181	175.735	157.848	NA
TR22724|c0_g1_i1	-9.0651	4.73512	2.91744e-27	1.24149e-25	0	0	0	188.352	158.356	116.448	NA
TR18939|c0_g1_i1	1.29036	9.65965	3.3668e-27	1.43105e-25	360.731	344.11	390.74	157.787	142.696	146.551	RecName: Full=Chaperone protein ClpC, chloroplastic; AltName: Full=ATP-dependent Clp protease ATP-binding subunit ClpC homolog; AltName: Full=Casein lytic proteinase C; Flags: Precursor [Pisum sativum]
TR14585|c1_g1_i1	2.4187	5.97665	3.59374e-27	1.52573e-25	153.246	157.733	129.285	28.088	29.772	23.164	RecName: Full=Probable GTP diphosphokinase RSH3, chloroplastic; AltName: Full=RelA/SpoT homolog 3; Short=AtRSH3; AltName: Full=ppGpp synthetase RSH3; Flags: Precursor [Arabidopsis thaliana]
TR4275|c0_g2_i1	1.50439	7.47571	4.20603e-27	1.78361e-25	213.148	238.797	218.793	74.788	82.405	79.75	RecName: Full=31 kDa ribonucleoprotein, chloroplastic; Flags: Precursor [Nicotiana sylvestris]
TR14906|c1_g2_i1	-3.31618	5.22027	4.80856e-27	2.03676e-25	3.373	3.462	3.172	34.561	34.128	31.93	NA
TR15403|c0_g1_i5	-3.1533	5.36601	5.3324e-27	2.25602e-25	5.093	3.969	4.257	37.742	52.056	56.494	RecName: Full=Leucine-rich repeat receptor-like serine/threonine-protein kinase At2g14510; Flags: Precursor [Arabidopsis thaliana]
TR12273|c1_g1_i1	2.0418	9.26004	5.60183e-27	2.36727e-25	4526.33	4519.81	5995.17	946.877	1464.55	1251.57	NA
TR10345|c0_g1_i1	2.6494	5.60704	5.89495e-27	2.48827e-25	50.284	43.747	46.954	8.068	8.658	5.221	RecName: Full=Protein UPSTREAM OF FLC [Arabidopsis thaliana]
TR2778|c0_g1_i1	-2.80795	6.23811	6.16638e-27	2.59984e-25	36.132	37.19	30.416	271.844	262.946	190.03	NA
TR12774|c0_g2_i1	2.10968	6.36735	6.77055e-27	2.85128e-25	63.741	69.261	62.228	17.017	14.688	12.948	RecName: Full=Sterol 3-beta-glucosyltransferase UGT80A2; AltName: Full=UDP-glucose:sterol glucosyltransferase 80A2 [Arabidopsis thaliana]
TR17274|c0_g4_i1	-10.3294	5.91691	6.78193e-27	2.85278e-25	0	0	0	110.629	50.715	30.547	RecName: Full=Glucose-1-phosphate adenylyltransferase small subunit 2, chloroplastic; AltName: Full=ADP-glucose pyrophosphorylase; AltName: Full=ADP-glucose synthase; AltName: Full=AGPase B; AltName: Full=Alpha-D-glucose-1-phosphate adenyl transferase; Flags: Precursor [Vicia faba]
TR16218|c0_g1_i2	-2.89611	5.98346	7.77848e-27	3.26821e-25	6.757	7.558	3.899	45.478	36.117	44.886	RecName: Full=Mannosylglycoprotein endo-beta-mannosidase; Short=Endo-beta-mannosidase; Contains: RecName: Full=Mannosylglycoprotein endo-beta-mannosidase 31 kDa subunit; Contains: RecName: Full=Mannosylglycoprotein endo-beta-mannosidase 28 kDa subunit; Contains: RecName: Full=Mannosylglycoprotein endo-beta-mannosidase 42 kDa subunit [Lilium longiflorum]
TR2592|c0_g1_i1	-8.86921	4.5562	8.06138e-27	3.38319e-25	0	0	0	37.029	36.117	27.941	RecName: Full=Probable cinnamyl alcohol dehydrogenase 6; Short=OsCAD6 [Oryza sativa Japonica Group]
TR20831|c0_g1_i1	-2.13797	6.31324	8.45279e-27	3.54338e-25	48.758	50.177	45.464	193.493	237.44	207.151	RecName: Full=10 kDa chaperonin; AltName: Full=Chaperonin 10; Short=CPN10; AltName: Full=Protein groES [Arabidopsis thaliana]
TR3038|c0_g1_i1	-3.24997	5.22202	8.51681e-27	3.56613e-25	3.589	3.693	5.64	41.296	43.614	40.135	RecName: Full=Fasciclin-like arabinogalactan protein 17; Flags: Precursor [Arabidopsis thaliana]
TR5705|c0_g1_i1	-5.21989	4.76356	9.06587e-27	3.79169e-25	1.846	0.943	0.87	45.792	56.952	42.976	RecName: Full=Expansin-A11; Short=AtEXPA11; AltName: Full=Alpha-expansin-11; Short=At-EXP11; Short=AtEx11; AltName: Full=Ath-ExpAlpha-1.14; Flags: Precursor [Arabidopsis thaliana]
TR12056|c0_g1_i2	-2.37443	6.09863	9.16923e-27	3.83054e-25	7.122	6.591	9.92	34.951	35.649	43.034	RecName: Full=Receptor-like serine/threonine-protein kinase ALE2; AltName: Full=Protein ABNORMAL LEAF SHAPE 2; Flags: Precursor [Arabidopsis thaliana]
TR12273|c1_g2_i1	2.24768	7.22962	1.02304e-26	4.26897e-25	529.736	518.96	709.32	106.277	160.12	103.09	NA
TR12787|c0_g2_i2	2.27859	6.21761	1.08516e-26	4.52301e-25	49.305	42.47	39.896	9.883	9.279	8.59	RecName: Full=DENN domain-containing protein 5B; AltName: Full=Rab6IP1-like protein [Danio rerio]
TR12290|c0_g1_i1	-3.23828	5.27023	1.11373e-26	4.6368e-25	2.883	2.968	4.984	36.427	33.75	33.631	RecName: Full=Molybdate-anion transporter; AltName: Full=Major facilitator superfamily domain-containing protein 5; AltName: Full=Molybdate transporter 2 homolog; Short=hsMOT2 [Homo sapiens]
TR5160|c0_g1_i1	1.56241	7.30205	1.20525e-26	5.01215e-25	269.87	254.775	272.89	77.35	103.519	90.527	RecName: Full=Translocator protein homolog; Short=AtTSPO [Arabidopsis thaliana]
TR22650|c0_g1_i1	-1.75516	6.99145	1.28282e-26	5.32866e-25	18.163	23.524	22.547	71.683	74.674	70.673	RecName: Full=Dolichyl-diphosphooligosaccharide--protein glycosyltransferase subunit STT3A; Short=Oligosaccharyl transferase subunit STT3A; Short=STT3-A; AltName: Full=Integral membrane protein 1; AltName: Full=Protein STAUROSPORIN AND TEMPERATURE SENSITIVE 3-LIKE A [Arabidopsis thaliana]
TR12714|c0_g2_i2	-5.51914	4.6836	1.32104e-26	5.48119e-25	1.105	0	0	22.192	19.638	21.597	RecName: Full=Protein CHUP1, chloroplastic; AltName: Full=Protein CHLOROPLAST UNUSUAL POSITIONING 1 [Arabidopsis thaliana]
TR17455|c0_g1_i1	-5.12467	4.6768	1.36531e-26	5.65846e-25	0	1.07	0.978	24.779	25.047	26.793	RecName: Full=Ankyrin repeat-containing protein At5g02620 [Arabidopsis thaliana]
TR9253|c0_g1_i1	9.08621	4.5539	1.45779e-26	6.0349e-25	60.517	110.754	121.356	0	0	0	NA
TR22589|c0_g1_i1	-4.53804	4.85743	1.57977e-26	6.53246e-25	2.325	3.578	2.17	68.307	67.6	57.449	NA
TR10685|c0_g1_i2	-4.42896	4.93472	1.67308e-26	6.91047e-25	0.741	1.887	0.346	19.291	18.333	20.398	RecName: Full=Protein SIEVE ELEMENT OCCLUSION A; Short=AtSEOa; AltName: Full=Protein SIEVE ELEMENT OCCLUSION-RELATED 2; Short=AtSEOR2 [Arabidopsis thaliana]
TR16247|c4_g1_i2	-2.22237	6.95969	1.87091e-26	7.71888e-25	21.992	15.955	16.466	89.32	71.362	93.343	RecName: Full=Zinc finger CCCH domain-containing protein 53; Short=OsC3H53 [Oryza sativa Japonica Group]
TR12026|c0_g2_i2	-4.25657	4.92903	1.92262e-26	7.92326e-25	2.028	1.047	1.276	29.742	31.86	25.955	NA
TR12073|c0_g1_i4	1.96438	6.36941	1.94877e-26	8.022e-25	68.618	62.014	79.1	17.289	18.09	17.842	RecName: Full=Embryogenesis-associated protein EMB8 [Picea glauca]
TR13787|c0_g1_i5	-3.44007	5.55675	1.96923e-26	8.09711e-25	7.201	4.245	5.521	59.688	46.827	55.605	RecName: Full=NAD-dependent malic enzyme 2, mitochondrial; Short=AtNAD-ME2; Short=NAD-malic enzyme 2; Flags: Precursor [Arabidopsis thaliana]
TR16217|c2_g3_i1	-1.53561	7.48109	2.07143e-26	8.50776e-25	18.129	20.867	24.657	58.559	62.65	57.097	RecName: Full=Protein FIZZY-RELATED 3; AltName: Full=Cell cycle switch protein CCS52B [Arabidopsis thaliana]
TR2893|c0_g1_i1	2.74825	5.27163	2.39875e-26	9.84108e-25	50.182	48.935	48.456	5.209	8.433	8.548	RecName: Full=Autophagy-related protein 18a; Short=AtATG18a [Arabidopsis thaliana]
TR7654|c0_g2_i1	-1.84353	6.9986	2.41945e-26	9.91487e-25	30.013	22.615	27.722	96.242	89.47	104.213	RecName: Full=Protein decapping 5 [Arabidopsis thaliana]
TR24397|c0_g1_i1	8.91599	4.38127	2.46833e-26	1.01038e-24	25.98	38.456	25.647	0	0	0	RecName: Full=Aspartic protease pep1; AltName: Full=Aspergillopepsin A; AltName: Full=Aspergillopepsin I; AltName: Full=Aspergillopepsin O; Flags: Precursor [Aspergillus oryzae RIB40]
TR19726|c0_g4_i1	-9.16696	4.82929	2.52536e-26	1.03257e-24	0	0	0	48.923	35.325	27.195	RecName: Full=Pentatricopeptide repeat-containing protein At1g61870, mitochondrial; AltName: Full=Protein PENTATRICOPEPTIDE REPEAT 336; Flags: Precursor [Arabidopsis thaliana]
TR12075|c0_g2_i1	1.97131	6.6644	3.03624e-26	1.24008e-24	103.292	89.323	86.206	25.195	23.823	21.739	NA
TR5859|c0_g1_i1	1.81385	6.66599	3.10801e-26	1.26797e-24	128.543	129.124	143.581	40.991	32.913	39.674	NA
TR13359|c1_g1_i1	-1.82782	8.11977	3.20891e-26	1.30622e-24	82.953	77.199	68.571	294.435	278.786	237.807	RecName: Full=Omega-6 fatty acid desaturase, endoplasmic reticulum isozyme 2 [Glycine max]
TR13684|c0_g1_i1	-3.19823	5.3464	3.20714e-26	1.30622e-24	1.253	2.841	4.209	26.917	24.651	26.801	RecName: Full=Acylamino-acid-releasing enzyme; Short=AARE; AltName: Full=Acyl-peptide hydrolase; Short=APH; AltName: Full=Acylaminoacyl-peptidase [Mus musculus]
TR22506|c0_g1_i1	1.19085	8.21966	3.34168e-26	1.35875e-24	474.757	462.87	500.328	196.556	225.623	209.062	RecName: Full=Sm-like protein LSM2; Short=AtLSM2; AltName: Full=U6 snRNA-associated Sm-like protein LSM2 [Arabidopsis thaliana]
TR14837|c0_g2_i1	-8.90535	4.58871	3.43966e-26	1.39704e-24	0	0	0.012	15.321	10.521	14.356	RecName: Full=Probable disease resistance protein At4g27220 [Arabidopsis thaliana]
TR6109|c0_g1_i2	2.20549	5.9251	3.46696e-26	1.40656e-24	76.709	51.466	82.498	11.936	13.23	11.917	NA
TR17237|c0_g1_i1	-2.1367	6.44341	4.1277e-26	1.67277e-24	8.079	9.168	11.84	43.96	39.222	45.129	RecName: Full=Insulin-degrading enzyme; AltName: Full=Abeta-degrading protease; AltName: Full=Insulin protease; Short=Insulinase; AltName: Full=Insulysin [Homo sapiens]
TR15910|c0_g1_i3	-2.51768	6.14107	4.16964e-26	1.68789e-24	21.718	10.192	15.536	91.483	90.658	93.988	RecName: Full=3-hydroxyisobutyryl-CoA hydrolase-like protein 5 [Arabidopsis thaliana]
TR12543|c0_g1_i1	-2.51909	5.96986	4.30252e-26	1.73976e-24	7.327	11.549	10.123	58.738	55.944	51.633	RecName: Full=6-phosphogluconate dehydrogenase, decarboxylating 3 [Arabidopsis thaliana]
TR6211|c0_g1_i1	3.88567	4.64781	4.3644e-26	1.76283e-24	89.163	86.643	91.094	3.682	7.974	6.143	RecName: Full=Uncharacterized protein At2g23090 [Arabidopsis thaliana]
TR22487|c0_g1_i1	1.33771	7.81125	4.51614e-26	1.82211e-24	140.234	144.654	155.397	59.722	57.6	56.502	RecName: Full=GDP-L-galactose phosphorylase 1; AltName: Full=Protein VITAMIN C DEFECTIVE 2 [Arabidopsis thaliana]
TR6308|c0_g1_i1	1.62292	7.34157	4.68232e-26	1.88707e-24	76.207	74.875	85.586	24.067	30.078	22.695	RecName: Full=Glucose-6-phosphate isomerase, cytosolic 1; Short=GPI; AltName: Full=Phosphoglucose isomerase; Short=PGI; AltName: Full=Phosphohexose isomerase; Short=PHI [Clarkia mildrediae]
TR8224|c0_g1_i1	-3.95572	5.03728	4.71454e-26	1.89797e-24	5.971	1.725	3.47	61.8	62.785	52.27	RecName: Full=NADPH-dependent pterin aldehyde reductase [Arabidopsis thaliana]
TR15335|c0_g1_i5	2.54481	5.46664	4.72854e-26	1.90151e-24	73.381	77.21	74.127	10.129	9.189	12.152	RecName: Full=Telomere repeat-binding factor 4; AltName: Full=MYB transcription factor [Arabidopsis thaliana]
TR15336|c2_g1_i1	-3.99661	4.96108	5.19272e-26	2.08587e-24	6.928	2.381	3.243	67.297	61.777	76.481	RecName: Full=Actin [Gossypium hirsutum]
TR10917|c0_g1_i1	-4.91766	4.76133	5.27851e-26	2.11801e-24	0	0	2.432	27.978	27.117	25.988	RecName: Full=Pectinesterase 3; Short=PE 3; AltName: Full=Pectin methylesterase 3; Flags: Precursor [Citrus sinensis]
TR16454|c0_g1_i1	-8.6981	4.40095	5.41062e-26	2.16626e-24	0	0	0	14.888	17.298	15.647	RecName: Full=Probable receptor-like protein kinase At2g42960 [Arabidopsis thaliana]
TR7574|c0_g1_i1	2.10356	7.95584	5.40588e-26	2.16626e-24	372.855	393.919	365.141	89.43	110.449	62.871	RecName: Full=REF/SRPP-like protein At1g67360 [Arabidopsis thaliana]
TR5419|c0_g2_i1	2.24141	7.06165	5.46337e-26	2.18499e-24	161.895	190.426	153.609	38.327	42.624	25.351	NA
TR17403|c0_g1_i1	-1.50687	7.19364	5.95493e-26	2.37898e-24	56.255	51.132	56.624	148.507	160.759	158.301	RecName: Full=Ubiquitin receptor RAD23b; Short=AtRAD23b; AltName: Full=Putative DNA repair protein RAD23-1; AltName: Full=RAD23-like protein 1; Short=AtRAD23-1 [Arabidopsis thaliana]
TR7100|c0_g3_i1	1.81894	6.95009	6.08141e-26	2.42685e-24	113.103	111.639	139.73	30.59	31.842	41.425	RecName: Full=Trihelix transcription factor GT-1; AltName: Full=Trihelix DNA-binding protein GT-1 [Arabidopsis thaliana]
TR10608|c1_g1_i1	1.33519	8.0816	6.16681e-26	2.45825e-24	131.471	139.293	159.725	54.971	55.521	60.256	RecName: Full=Isoamylase 3, chloroplastic; Short=AtISA3; Flags: Precursor [Arabidopsis thaliana]
TR15659|c0_g1_i1	3.20924	4.96335	6.47402e-26	2.5779e-24	38.628	37.121	44.701	3.614	4.311	5.079	NA
TR15815|c1_g2_i1	-4.15399	5.60036	6.97906e-26	2.77598e-24	0.855	1.749	0.811	24.16	13.698	23.181	RecName: Full=ABC transporter C family member 9; Short=ABC transporter ABCC.9; Short=AtABCC9; AltName: Full=ATP-energized glutathione S-conjugate pump 9; AltName: Full=Glutathione S-conjugate-transporting ATPase 9; AltName: Full=Multidrug resistance-associated protein 9 [Arabidopsis thaliana]
TR9253|c0_g2_i1	9.07166	4.53869	7.21598e-26	2.8671e-24	57.919	117.207	114.059	0	0	0	NA
TR13301|c1_g1_i1	1.64472	7.55078	8.04809e-26	3.19424e-24	95.088	80.247	82.951	27.782	29.637	25.108	RecName: Full=Serine/threonine-protein phosphatase 4 regulatory subunit 3; AltName: Full=SMEK homolog 1 [Danio rerio]
TR5366|c0_g1_i1	-5.39715	4.57274	8.36498e-26	3.31641e-24	0.467	0.483	0.441	21.344	22.671	20.139	RecName: Full=Trihelix transcription factor GT-2; AltName: Full=Trihelix DNA-binding protein GT-2 [Arabidopsis thaliana]
TR367|c0_g1_i1	1.87702	6.49304	8.37442e-26	3.31656e-24	158.488	139.765	149.567	42.017	42.903	36.414	RecName: Full=Abscisic acid receptor PYR1; AltName: Full=ABI1-binding protein 6; AltName: Full=Protein PYRABACTIN RESISTANCE 1; AltName: Full=Regulatory components of ABA receptor 11 [Arabidopsis thaliana]
TR5335|c0_g2_i1	2.08536	7.09282	8.67601e-26	3.43228e-24	114.561	153.212	141.685	31.328	39.06	25.846	NA
TR14009|c0_g1_i1	-4.56017	5.04197	9.0591e-26	3.57996e-24	0.832	0.426	1.955	32.372	22.635	24.186	RecName: Full=Beta-glucosidase BoGH3B; AltName: Full=Glycosyl hydrolase family protein 3B; Short=BoGH3B; Flags: Precursor [Bacteroides ovatus ATCC 8483]
TR5806|c0_g1_i1	-2.5218	5.79953	9.13551e-26	3.60626e-24	7.133	8.915	10.564	44.18	57.348	53.158	RecName: Full=Tryptophan synthase beta chain 2 [Aquifex aeolicus VF5]
TR12329|c0_g2_i1	1.75162	6.68926	1.03361e-25	4.07578e-24	97.116	92.705	102.028	31.396	27.783	26.575	RecName: Full=Mitochondrial adenine nucleotide transporter ADNT1; AltName: Full=Adenine nucleotide transporter 1 [Arabidopsis thaliana]
TR10175|c0_g1_i1	1.40177	7.59272	1.10445e-25	4.35045e-24	125.808	129.401	138.871	51.391	46.368	51.088	RecName: Full=Peroxisomal acyl-coenzyme A oxidase 1; Short=AOX 1; AltName: Full=Long-chain acyl-CoA oxidase; Short=AtCX1 [Arabidopsis thaliana]
TR11189|c0_g2_i1	-6.2176	4.83647	1.11131e-25	4.36804e-24	0.923	0.943	0	53.054	36.855	65.67	NA
TR20689|c0_g8_i1	-5.94811	4.59309	1.11105e-25	4.36804e-24	3.031	0	0	64.269	62.506	55.387	NA
TR11356|c0_g1_i1	-5.24649	4.79096	1.30431e-25	5.12114e-24	1.151	1.185	0	35.214	26.343	31.134	NA
TR8437|c0_g1_i1	1.37322	7.54504	1.3264e-25	5.20229e-24	437.474	459.453	447.018	167.39	184.385	167.184	RecName: Full=Monothiol glutaredoxin-S15, mitochondrial; Short=AtGrxS15; Flags: Precursor [Arabidopsis thaliana]
TR16287|c3_g4_i5	1.55605	7.13456	1.48178e-25	5.80547e-24	98.689	104.519	104.305	42.849	46.962	40.353	RecName: Full=Mitogen-activated protein kinase kinase kinase 1; Short=ARAKIN; Short=AtMEKK1; Short=MAP kinase kinase kinase 1 [Arabidopsis thaliana]
TR11465|c0_g1_i1	-5.92927	4.5772	1.49816e-25	5.86334e-24	0	1.772	0	39.26	43.803	35.701	RecName: Full=Anthocyanin regulatory C1 protein [Zea mays]
TR6847|c0_g1_i1	-3.78528	5.62663	1.61326e-25	6.30707e-24	0.239	2.416	2.23	23.185	17.694	27.304	RecName: Full=Leucine-rich repeat receptor-like protein kinase PXC2; AltName: Full=Protein PXY/TDR-CORRELATED 2; Flags: Precursor [Arabidopsis thaliana]
TR13812|c0_g4_i1	2.62906	5.71134	1.62522e-25	6.34703e-24	78.953	58.184	79.875	13.047	9.513	11.917	RecName: Full=Heat stress transcription factor B-2a; Short=AtHsfB2a; AltName: Full=AtHsf-22; AltName: Full=Heat shock factor protein 6; Short=HSF 6; AltName: Full=Heat shock transcription factor 6; Short=HSTF 6 [Arabidopsis thaliana]
TR14645|c0_g1_i1	8.7426	4.21219	1.63545e-25	6.38017e-24	27.119	31.979	24.276	0	0	0	RecName: Full=Probable pectinesterase/pectinesterase inhibitor 36; Includes: RecName: Full=Pectinesterase inhibitor 36; AltName: Full=Pectin methylesterase inhibitor 36; Includes: RecName: Full=Pectinesterase 36; Short=PE 36; AltName: Full=Pectin methylesterase 36; Short=AtPME36; Flags: Precursor [Arabidopsis thaliana]
TR21082|c0_g1_i1	-1.92612	7.08338	2.1043e-25	8.2005e-24	47.892	42.919	52.284	201.467	178.075	163.254	RecName: Full=Anthocyanidin reductase; Short=AtANR; AltName: Full=Anthocyanin spotted testa; Short=ast; AltName: Full=Protein BANYULS [Arabidopsis thaliana]
TR10349|c0_g1_i1	3.09622	4.94938	2.5118e-25	9.77811e-24	108.682	106.152	108.646	12.903	10.503	14.44	RecName: Full=Autophagy-related protein 8i; AltName: Full=Autophagy-related ubiquitin-like modifier ATG8i; Short=AtAPG8i; Short=Protein autophagy 8i [Arabidopsis thaliana]
TR11992|c0_g2_i1	4.26976	6.47192	2.51564e-25	9.78264e-24	195.987	243.26	199.132	0.433	20.43	13.082	RecName: Full=Nuclear transcription factor Y subunit B-8; Short=AtNF-YB-8 [Arabidopsis thaliana]
TR11483|c0_g1_i1	2.18969	5.74968	3.01249e-25	1.17023e-23	45.305	47.083	47.622	9.959	9.657	11.012	RecName: Full=Non-specific phospholipase C1; Flags: Precursor [Arabidopsis thaliana]
TR13304|c0_g1_i1	-2.25579	6.35885	3.19052e-25	1.23807e-23	14.369	13.298	16.252	77.528	62.056	70.196	RecName: Full=Protein TRANSPARENT TESTA 12; AltName: Full=MATE efflux family protein TT12; AltName: Full=Protein DTX41 [Arabidopsis thaliana]
TR16603|c0_g1_i1	-1.44088	8.30776	3.29622e-25	1.27773e-23	130.07	145.379	123.001	331.336	397.578	356.661	RecName: Full=Mitochondrial dicarboxylate/tricarboxylate transporter DTC; AltName: Full=Dicarboxylate/tricarboxylate carrier [Arabidopsis thaliana]
TR8520|c0_g1_i1	-5.36109	4.5378	3.4721e-25	1.34448e-23	0.513	0	0.978	22.107	22.941	23.927	RecName: Full=Protein SHORT-ROOT; Short=AtSHR; AltName: Full=GRAS family protein 26; Short=AtGRAS-26; AltName: Full=Protein SHOOT GRAVITROPISM 7 [Arabidopsis thaliana]
TR15512|c1_g1_i1	2.24428	6.2024	3.62723e-25	1.40307e-23	132.793	134.968	173.89	25.153	30.924	38.274	RecName: Full=Rhodanese-like domain-containing protein 15, chloroplastic; AltName: Full=Protein DARK INDUCIBLE 1; AltName: Full=Senescence-associated protein 1; Short=AtSEN1; AltName: Full=Sulfurtransferase 15; Short=AtStr15; Flags: Precursor [Arabidopsis thaliana]
TR12531|c1_g1_i1	4.35977	4.55931	3.79558e-25	1.46664e-23	39.3	39.675	32.169	2.494	1.98	0.528	RecName: Full=NAC transcription factor 25; Short=AtNAC025 [Arabidopsis thaliana]
TR2919|c0_g1_i1	-4.10955	4.8002	3.82985e-25	1.47832e-23	1.253	1.426	1.252	23.117	24.975	25.133	RecName: Full=4-coumarate--CoA ligase 2; Short=4CL 2; AltName: Full=4-coumaroyl-CoA synthase 2; AltName: Full=Clone 4CL16 [Glycine max]
TR16370|c3_g2_i3	-1.65627	7.03086	3.95916e-25	1.52662e-23	40.553	31.381	46.823	116.432	142.048	147.607	NA
TR13108|c0_g1_i1	-8.76374	4.46111	4.168e-25	1.60545e-23	0	0	0	100.203	94.321	75.811	NA
TR17465|c0_g1_i1	-8.8191	4.51133	4.65442e-25	1.79092e-23	0	0	0	20.012	14.598	15.873	RecName: Full=AP2-like ethylene-responsive transcription factor ANT; AltName: Full=Complementing a protein kinase C mutant protein 1; AltName: Full=Protein AINTEGUMENTA; AltName: Full=Protein DRAGON; AltName: Full=Protein OVULE MUTANT [Arabidopsis thaliana]
TR15382|c0_g1_i2	1.99366	6.46974	4.77442e-25	1.83516e-23	51.583	62.647	68.595	19.817	14.706	16.585	RecName: Full=Uncharacterized RING finger protein P8B7.15c [Schizosaccharomyces pombe 972h-]
TR11090|c3_g1_i1	-2.86783	5.40426	5.00932e-25	1.92343e-23	9.07	6.453	6.558	56.515	53.172	52.37	NA
TR16334|c0_g1_i3	-3.21826	5.13527	5.16829e-25	1.98239e-23	15.747	1.864	13.056	32.134	41.553	27.094	RecName: Full=Putative disease resistance protein RGA4; AltName: Full=RGA4-blb [Solanum bulbocastanum]
TR20584|c0_g1_i1	1.8213	9.54336	5.26028e-25	2.01556e-23	2611.84	2579.8	2565.81	558.694	936.269	713.749	NA
TR14399|c1_g1_i4	1.95771	6.57423	6.16753e-25	2.35908e-23	116.077	89.496	102.91	22.574	27.963	22.242	RecName: Full=Nudix hydrolase 16, mitochondrial; Short=AtNUDT16; Flags: Precursor [Arabidopsis thaliana]
TR7767|c0_g1_i1	1.88908	6.2781	6.16971e-25	2.35908e-23	119.792	107.165	128.772	30.718	32.427	32.885	RecName: Full=ADP-ribosylation factor-like protein 5 [Dictyostelium discoideum]
TR11622|c0_g1_i1	-2.31264	5.97331	6.47009e-25	2.47135e-23	7.258	9.03	9.372	36.121	46.926	45.683	RecName: Full=Somatic embryogenesis receptor kinase 2; Short=AtSERK2; AltName: Full=Somatic embryogenesis receptor-like kinase 2; Flags: Precursor [Arabidopsis thaliana]
TR7801|c0_g1_i1	-5.36841	4.54727	6.68185e-25	2.54956e-23	0.912	0.932	0.858	41.593	42.66	37.805	RecName: Full=LIM domain-containing protein WLIM2b; AltName: Full=Widely-expressed LIM protein 2B [Arabidopsis thaliana]
TR2444|c0_g1_i1	-2.53683	6.76907	6.77451e-25	2.58222e-23	40.781	47.969	62.514	233.237	386.409	265.841	RecName: Full=Peptidyl-prolyl cis-trans isomerase FKBP15-1; Short=PPIase FKBP15-1; AltName: Full=15 kDa FK506-binding protein; Short=15 kDa FKBP; AltName: Full=FK506-binding protein 15-1; Short=AtFKBP15-1; AltName: Full=FK506-binding protein 2-1; AltName: Full=Immunophilin FKBP15-1; AltName: Full=Rotamase; Flags: Precursor [Arabidopsis thaliana]
TR21016|c0_g1_i1	8.62525	4.10091	6.83771e-25	2.6036e-23	62.032	57.125	69.942	0	0	0	NA
TR12188|c0_g2_i1	1.36605	8.18456	7.83595e-25	2.9806e-23	2653.32	3027.99	2935.1	997.335	1189.66	1156.85	NA
TR10815|c0_g2_i1	-6.84447	4.64807	8.66626e-25	3.293e-23	0.615	0	0	24.304	25.983	41.3	RecName: Full=Probable glycosyltransferase At5g20260 [Arabidopsis thaliana]
TR11386|c0_g1_i1	1.26673	8.11652	8.85739e-25	3.36213e-23	135.095	131.483	130.763	55.794	53.082	56.242	RecName: Full=Serine/threonine-protein phosphatase 6 regulatory subunit 3; AltName: Full=SAPS domain family member 3 [Gallus gallus]
TR8339|c0_g1_i1	1.46804	7.20868	9.29259e-25	3.52366e-23	291.93	278.736	300.945	90.312	114.328	111.353	NA
TR16148|c4_g2_i4	-2.72188	5.43855	9.97816e-25	3.77971e-23	6.29	3.693	5.986	40.117	42.804	42.397	RecName: Full=Serine carboxypeptidase-like 45; Flags: Precursor [Arabidopsis thaliana]
TR15583|c2_g2_i1	-8.9547	4.63227	1.07563e-24	4.07026e-23	0	0	0	12.776	22.275	13.392	RecName: Full=Zinc finger CCCH domain-containing protein 22; Short=OsC3H22 [Oryza sativa Japonica Group]
TR121|c0_g1_i1	2.07212	6.70209	1.0947e-24	4.13812e-23	205.206	201.227	190.631	47.396	59.301	34.494	RecName: Full=17.4 kDa class III heat shock protein; AltName: Full=17.4 kDa heat shock protein 2; Short=AtHsp17.4B [Arabidopsis thaliana]
TR16056|c0_g1_i2	-1.34656	9.289	1.16166e-24	4.38672e-23	175.466	160.966	183.763	365.575	484.132	480.886	RecName: Full=H/ACA ribonucleoprotein complex subunit 4; AltName: Full=CBF5 homolog; AltName: Full=Dyskerin; AltName: Full=Nopp-140-associated protein of 57 kDa homolog; Short=AtNAP57; AltName: Full=Nucleolar protein NAP57 homolog [Arabidopsis thaliana]
TR16149|c2_g1_i1	1.57152	8.10431	1.24451e-24	4.69472e-23	200.522	203.413	204.247	76.417	57.582	67.732	RecName: Full=Zinc finger CCCH domain-containing protein 40; Short=OsC3H40 [Oryza sativa Japonica Group]
TR1343|c0_g1_i1	-3.21967	5.13862	1.37369e-24	5.1767e-23	2.871	5.315	3.78	36.97	39.879	35.559	RecName: Full=High mobility group B protein 13; AltName: Full=Nucleosome/chromatin assembly factor group D 13 [Arabidopsis thaliana]
TR2859|c0_g2_i1	4.54256	6.42138	1.44e-24	5.42097e-23	134.536	177.105	131.741	12.75	0	5.481	RecName: Full=DDRGK domain-containing protein 1; Flags: Precursor [Arabidopsis thaliana]
TR15247|c0_g1_i4	1.71767	7.4187	1.50145e-24	5.6465e-23	76.697	72.333	76.154	26.442	18.702	23.197	RecName: Full=E3 SUMO-protein ligase SIZ1 [Arabidopsis thaliana]
TR14511|c0_g3_i1	1.49086	7.55586	1.54293e-24	5.79653e-23	111.587	114.596	103.042	34.102	40.275	43.428	NA
TR4048|c0_g1_i1	1.53812	6.93095	1.63766e-24	6.14609e-23	108.739	105.876	106.452	34.917	40.302	35.416	RecName: Full=E3 ubiquitin-protein ligase RNF185; AltName: Full=RING finger protein 185 [Mus musculus]
TR16130|c0_g1_i2	-2.72553	5.65616	1.67007e-24	6.26131e-23	6.951	7.04	5.234	43.638	45.909	36.606	RecName: Full=Biotin carboxylase 1, chloroplastic; AltName: Full=Acetyl-CoA carboxylase subunit A 1; Short=ACC; Flags: Precursor [Populus trichocarpa]
TR24501|c0_g1_i1	-3.76642	5.25122	1.68518e-24	6.31148e-23	10.301	6.051	6.856	112.733	127.081	80.219	RecName: Full=Calcium-binding protein PBP1; AltName: Full=KIC-related protein 2; AltName: Full=PINOID-binding protein 1 [Arabidopsis thaliana]
TR13173|c0_g1_i1	-1.28185	9.63101	1.77914e-24	6.65655e-23	475.212	500.267	444.204	1068.42	1279.86	1116.18	RecName: Full=40S ribosomal protein SA [Vitis vinifera]
TR3603|c0_g1_i1	2.49092	5.32642	2.28486e-24	8.53997e-23	63.115	68.537	69.132	12.012	11.313	12.135	NA
TR4977|c0_g2_i1	8.88645	4.35455	2.48658e-24	9.28443e-23	25.182	48.44	40.837	0	0	0	NA
TR7075|c0_g1_i1	1.25575	8.3875	2.54783e-24	9.50342e-23	172.002	180.004	179.864	68.917	83.764	70.598	RecName: Full=Phosphatidylinositol 4-kinase gamma 7; Short=AtPI4Kgamma7; Short=PI-4Kgamma7; Short=PI4K gamma 7; AltName: Full=Ubiquitin-like domain kinase gamma 7; Short=UbDK gamma 7 [Arabidopsis thaliana]
TR1117|c0_g1_i1	3.70043	5.20194	3.13535e-24	1.16829e-22	51.891	51.443	34.721	4.759	1.053	4.35	RecName: Full=Transcription factor MYB44; AltName: Full=Myb-related protein 44; Short=AtMYB44; AltName: Full=Myb-related protein R1; Short=AtMYBR1 [Arabidopsis thaliana]
TR24245|c0_g1_i1	1.08157	8.76122	3.6314e-24	1.35175e-22	358.235	337.53	364.866	149.151	175.735	178.59	RecName: Full=Monothiol glutaredoxin-S17; Short=AtGrxS17 [Arabidopsis thaliana]
TR20926|c0_g1_i1	-2.08366	7.4106	3.82417e-24	1.42206e-22	45.761	62.21	66.783	260.705	277.13	201.83	RecName: Full=Triosephosphate isomerase, cytosolic; Short=TIM; Short=Triose-phosphate isomerase [Petunia x hybrida]
TR16278|c4_g1_i2	-2.42133	6.16295	4.20103e-24	1.56061e-22	9.503	14.264	13.295	45.012	69.625	62.544	NA
TR22614|c0_g1_i1	-1.26001	9.59871	4.22427e-24	1.56765e-22	613.805	640.791	685.724	1353.84	1765.72	1545.43	RecName: Full=60S ribosomal protein L18a [Castanea sativa]
TR10267|c0_g1_i1	1.93819	6.51153	4.3616e-24	1.61698e-22	105.776	114.883	98.296	28.105	31.311	23.466	RecName: Full=Transcription factor PCL1; AltName: Full=Protein PHYTOCLOCK 1 homolog; Short=OsPCL1 [Oryza sativa Japonica Group]
TR41|c0_g2_i1	-1.79777	6.82782	4.44924e-24	1.6478e-22	29.17	28.459	30.44	108.534	91.882	105.771	RecName: Full=Isocitrate dehydrogenase [NADP], chloroplastic; Short=IDH; AltName: Full=IDP; AltName: Full=NADP(+)-specific ICDH; AltName: Full=Oxalosuccinate decarboxylase; Flags: Precursor, partial [Medicago sativa]
TR12301|c0_g1_i1	2.38236	5.48567	4.47482e-24	1.65559e-22	29.888	27.251	28.866	5.998	5.571	4.71	RecName: Full=Mitogen-activated protein kinase kinase kinase YODA; AltName: Full=YODA MAPKK kinase [Arabidopsis thaliana]
TR8988|c0_g1_i1	-2.84075	5.64059	4.59999e-24	1.70018e-22	9.537	3.509	11.506	55.641	58.923	65.654	RecName: Full=GDT1-like protein 3; Flags: Precursor [Arabidopsis thaliana]
TR11157|c0_g1_i1	-3.3217	5.46095	4.73322e-24	1.74766e-22	4.433	2.956	2.587	39.362	27.324	33.355	RecName: Full=DNA replication licensing factor MCM5; AltName: Full=Minichromosome maintenance protein 5; Short=AtMCM5 [Arabidopsis thaliana]
TR10487|c0_g1_i1	-2.04249	6.3972	4.75352e-24	1.75338e-22	18.288	17.151	21.796	64.735	87.292	86.32	RecName: Full=Pentatricopeptide repeat-containing protein PNM1, mitochondrial; AltName: Full=PPR PROTEIN LOCALIZED TO THE NUCLEUS AND MITOCHONDRIA 1; Flags: Precursor [Arabidopsis thaliana]
TR24471|c0_g1_i1	-0.900095	9.26696	4.78271e-24	1.76237e-22	168.595	166.453	175.249	304.419	327.99	321.89	RecName: Full=Zinc finger CCCH domain-containing protein 2; Short=AtC3H2; AltName: Full=Protein SOMNUS; Short=SOM [Arabidopsis thaliana]
TR18095|c0_g1_i1	8.68337	4.15793	4.84903e-24	1.78501e-22	82.018	56.286	81.317	0	0	0	NA
TR22450|c0_g1_i1	-1.84202	6.36804	4.99915e-24	1.83842e-22	18.288	20.338	19.101	67.628	69.094	70.648	RecName: Full=Chaperonin CPN60-like 2, mitochondrial; AltName: Full=HSP60-like 2; Flags: Precursor [Arabidopsis thaliana]
TR14664|c2_g2_i1	1.8878	6.37718	5.33177e-24	1.95877e-22	83.636	81.029	81.961	18.468	26.406	19.426	RecName: Full=Putative UDP-glucose flavonoid 3-O-glucosyltransferase 3; Short=FaGT3; AltName: Full=Flavonol 3-O-glucosyltransferase 3 [Fragaria x ananassa]
TR15355|c1_g2_i1	1.79443	6.90571	5.4403e-24	1.99663e-22	364.81	322.875	392.648	92.306	126.604	91.172	RecName: Full=Probable histone H2B.1 [Medicago truncatula]
TR14563|c1_g2_i1	-4.79743	5.08871	5.90292e-24	2.16425e-22	1.128	0.288	0.537	20.937	12.474	22.737	RecName: Full=Alpha-mannosidase; Short=JBM; Short=Jbalpha-man; Contains: RecName: Full=Alpha-mannosidase, heavy subunit; Contains: RecName: Full=Alpha-mannosidase, light subunit, partial [Canavalia ensiformis]
TR14537|c0_g1_i3	3.43364	4.85451	6.04621e-24	2.21456e-22	64.357	53.249	72.637	7.024	8.658	4.19	RecName: Full=Probable mannitol dehydrogenase; AltName: Full=NAD-dependent mannitol dehydrogenase [Fragaria x ananassa]
TR1472|c0_g1_i1	2.16759	6.40386	6.21172e-24	2.2729e-22	102.187	90.002	92.752	22.336	25.839	14.725	RecName: Full=Putative lipase ROG1; AltName: Full=Revertant of glycogen synthase kinase mutation protein 1 [Saccharomyces cerevisiae S288c]
TR7516|c0_g1_i1	1.4299	7.28978	6.23177e-24	2.27796e-22	258.954	258.893	282.428	93.23	110.422	93.293	NA
TR16359|c0_g1_i1	1.013	9.80615	6.6194e-24	2.41724e-22	659.042	694.017	679.905	320.605	361.317	327.681	RecName: Full=Protein disulfide-isomerase; Short=PDI; Flags: Precursor [Datisca glomerata]
TR24979|c0_g1_i1	-2.37022	7.02624	6.95444e-24	2.53705e-22	59.936	91.739	60.177	335.841	454.027	307.241	RecName: Full=Peptidyl-prolyl cis-trans isomerase FKBP12; Short=PPIase FKBP12; AltName: Full=12 kDa FK506-binding protein; Short=12 kDa FKBP; AltName: Full=FK506-binding protein 12; Short=VfFKBP12; AltName: Full=FKBP-12; AltName: Full=Immunophilin FKBP12; AltName: Full=Rotamase [Vicia faba]
TR15027|c1_g1_i1	-8.60203	4.31494	7.70881e-24	2.80945e-22	0	0	0	22.896	20.817	24.899	RecName: Full=Serine carboxypeptidase-like 25; Flags: Precursor [Arabidopsis thaliana]
TR14523|c2_g1_i1	-1.48518	8.97626	8.51254e-24	3.09928e-22	95.498	99.504	102.589	311.935	254.729	275.386	RecName: Full=Pyrophosphate-energized vacuolar membrane proton pump; AltName: Full=Pyrophosphate-energized inorganic pyrophosphatase; Short=H(+)-PPase; AltName: Full=Vacuolar H(+)-pyrophosphatase [Vigna radiata var. radiata]
TR1663|c0_g1_i1	-1.66194	7.25911	9.26688e-24	3.37056e-22	38.172	47.67	46.239	117.229	152.02	151.496	RecName: Full=Putative proline--tRNA ligase C19C7.06; AltName: Full=Prolyl-tRNA synthetase; Short=ProRS [Schizosaccharomyces pombe 972h-]
TR22463|c0_g1_i1	1.56358	7.19529	1.04582e-23	3.80008e-22	212.863	209.636	245.025	65.439	88.327	72.886	RecName: Full=Protein FATTY ACID EXPORT 2, chloroplastic; Short=At-FAX2; Flags: Precursor [Arabidopsis thaliana]
TR6134|c0_g1_i1	2.28652	6.04412	1.10374e-23	4.00657e-22	67.171	62.072	64.291	17.051	10.017	11.867	RecName: Full=Transcription initiation factor IIB; AltName: Full=General transcription factor TFIIB [Dictyostelium discoideum]
TR8047|c0_g1_i1	2.49462	6.33418	1.29382e-23	4.69188e-22	122.458	112.065	132.385	13.344	32.535	20.214	RecName: Full=Probable proteasome inhibitor [Arabidopsis thaliana]
TR14751|c1_g1_i1	2.59458	5.79697	1.29522e-23	4.6923e-22	64.061	95.282	71.624	12.335	12.195	13.593	RecName: Full=Golgi SNAP receptor complex member 1-1; AltName: Full=Golgi SNARE 11 protein; Short=AtGOS11 [Arabidopsis thaliana]
TR10836|c0_g1_i3	-1.69611	6.91249	1.34871e-23	4.88127e-22	32.042	37.397	45.213	120.979	132.112	119.541	RecName: Full=Succinyl-CoA ligase [ADP-forming] subunit beta, mitochondrial; AltName: Full=Succinyl-CoA synthetase beta chain; Short=SCS-beta; Flags: Precursor [Arabidopsis thaliana]
TR8716|c0_g2_i1	-8.74172	4.44145	1.4528e-23	5.25278e-22	0	0	0	20.283	14.121	17.507	RecName: Full=AP2-like ethylene-responsive transcription factor ANT; AltName: Full=Complementing a protein kinase C mutant protein 1; AltName: Full=Protein AINTEGUMENTA; AltName: Full=Protein DRAGON; AltName: Full=Protein OVULE MUTANT [Arabidopsis thaliana]
TR522|c0_g1_i1	1.2308	11.3461	1.45728e-23	5.26379e-22	2575.81	2769.72	3117.49	1051.52	1361.99	1203.47	RecName: Full=Embryonic protein DC-8 [Daucus carota]
TR2968|c0_g1_i1	-8.71396	4.41411	1.46107e-23	5.27226e-22	0	0	0	16.262	26.523	21.94	RecName: Full=Probable glucuronoxylan glucuronosyltransferase IRX7; AltName: Full=Protein FRAGILE FIBER 8; AltName: Full=Protein IRREGULAR XYLEM 7 [Arabidopsis thaliana]
TR22516|c0_g1_i1	1.39368	7.88846	1.50607e-23	5.42928e-22	198.973	227.144	202.399	74.185	87.931	77.73	RecName: Full=Cysteine desulfurase, mitochondrial; AltName: Full=NIFS homolog 1; Short=AtNIFS1; AltName: Full=Protein AtMtNifS; Flags: Precursor [Arabidopsis thaliana]
TR12576|c0_g1_i1	-4.38938	4.90124	1.51371e-23	5.45145e-22	1.071	2.749	0.501	33.466	33.102	24.899	RecName: Full=Tubulin beta-8 chain; AltName: Full=Beta-8-tubulin [Arabidopsis thaliana]
TR15178|c3_g1_i1	-2.83199	5.56582	1.52757e-23	5.49595e-22	12.169	4.693	10.731	69.885	61.039	67.623	NA
TR24261|c0_g1_i1	-1.20418	9.28083	1.55684e-23	5.59575e-22	534.339	516.809	560.707	1190.85	1372.49	1155.97	RecName: Full=60S ribosomal protein L24 [Prunus avium]
TR12932|c0_g1_i1	-4.71843	4.59394	1.61046e-23	5.78279e-22	1.721	0.587	0.537	24.245	25.83	29.315	RecName: Full=Transcription factor DIVARICATA [Antirrhinum majus]
TR17401|c0_g1_i1	-1.82741	7.39385	1.80333e-23	6.469e-22	87.875	90.416	102.815	272.175	406.371	325.67	RecName: Full=60S ribosomal protein L13-1; AltName: Full=Protein BBC1 homolog [Arabidopsis thaliana]
TR15811|c5_g9_i2	-3.19129	5.53583	1.849e-23	6.62632e-22	4.922	4.348	11.601	53.58	84.367	60.877	RecName: Full=B-box zinc finger protein 32; AltName: Full=EIP6, EMF1-INTERACTING PROTEIN 6 [Arabidopsis thaliana]
TR14007|c2_g1_i1	1.72592	6.85822	1.89614e-23	6.7886e-22	103.634	90.519	117.29	25.831	35.154	33.799	NA
TR24472|c0_g1_i1	-2.50593	5.71026	2.00792e-23	7.18176e-22	14.175	9.03	10.159	56.982	72.127	61.983	RecName: Full=Protein EXORDIUM-like 5; Flags: Precursor [Arabidopsis thaliana]
TR6415|c0_g1_i1	1.37393	8.31364	2.0817e-23	7.43835e-22	157.964	151.28	161.454	55.59	56.925	64.472	RecName: Full=Probable UDP-N-acetylglucosamine--peptide N-acetylglucosaminyltransferase SEC; AltName: Full=Protein SECRET AGENT [Arabidopsis thaliana]
TR15730|c0_g2_i1	2.07876	6.40679	2.5648e-23	9.14689e-22	221.922	291.586	315.325	54.751	71.596	70.774	NA
TR19374|c0_g1_i1	2.30337	6.07744	2.56485e-23	9.14689e-22	100.136	101.344	103.185	13.361	29.088	20.004	NA
TR8722|c0_g1_i1	-2.85296	5.42841	2.58048e-23	9.19364e-22	8.842	5.303	9.694	63.904	55.134	54.767	RecName: Full=Serine decarboxylase; Short=AtSDC; AltName: Full=Protein EMBRYO DEFECTIVE 1075; AltName: Full=Serine decarboxylase 1; Short=AtSDC1 [Arabidopsis thaliana]
TR13483|c0_g1_i2	-2.00613	6.89223	2.67842e-23	9.53329e-22	14.745	19.003	13.819	68.926	57.573	61.874	RecName: Full=ETO1-like protein 1; AltName: Full=Ethylene overproducer 1-like protein 1 [Arabidopsis thaliana]
TR17458|c0_g1_i1	-3.56787	5.30857	2.78958e-23	9.91929e-22	11.007	2.83	3.446	66.5	82.198	58.79	NA
TR13858|c0_g1_i1	-1.85676	6.71778	2.88329e-23	1.02425e-21	24.726	25.434	21.939	90.108	91.927	78.853	RecName: Full=Cystathionine gamma-synthase 1, chloroplastic; Short=AtCGS1; AltName: Full=METHIONINE OVERACCUMULATION 1; AltName: Full=O-succinylhomoserine (thiol)-lyase; Flags: Precursor [Arabidopsis thaliana]
TR11184|c1_g1_i2	-1.83069	6.75507	2.9565e-23	1.04822e-21	38.947	28.724	39.86	120.393	146.782	126.974	RecName: Full=U3 small nucleolar ribonucleoprotein protein MPP10; AltName: Full=M phase phosphoprotein 10 [Homo sapiens]
TR18970|c0_g2_i1	-2.53165	5.78904	2.95635e-23	1.04822e-21	6.848	7.822	4.936	40.092	33.75	39.942	RecName: Full=Cellulose synthase-like protein B4; Short=AtCslB4 [Arabidopsis thaliana]
TR4194|c0_g1_i1	-1.55979	8.01312	2.97601e-23	1.05412e-21	60.824	54.802	77.478	197.684	182.99	188.169	RecName: Full=Lysine--tRNA ligase; AltName: Full=Lysyl-tRNA synthetase; Short=LysRS [Arabidopsis thaliana]
TR10268|c1_g1_i1	-8.85715	4.54328	2.99922e-23	1.06131e-21	0	0	0	11.291	8.361	15.412	NA
TR6410|c2_g1_i1	-1.36603	8.05683	3.09915e-23	1.09561e-21	168.561	173.435	191.31	417.865	519.232	442.084	RecName: Full=Ubiquitin-conjugating enzyme E2 10; AltName: Full=Ubiquitin carrier protein 10/12; AltName: Full=Ubiquitin-conjugating enzyme E2-17 kDa 10/12; AltName: Full=Ubiquitin-protein ligase 10/12 [Arabidopsis thaliana]
TR15171|c2_g1_i1	2.24164	5.84084	3.17949e-23	1.12293e-21	54.751	53.479	67.737	9.459	12.816	15.328	NA
TR14789|c0_g1_i7	2.46735	5.30833	3.48657e-23	1.23019e-21	56.574	60.082	73.257	11.003	9.729	11.808	RecName: Full=Cellular nucleic acid-binding protein; Short=CNBP; AltName: Full=Zinc finger protein 9 [Mus musculus]
TR12563|c0_g1_i2	-8.54854	4.26661	3.58169e-23	1.26254e-21	0	0	0	17.62	22.059	30.698	NA
TR18901|c0_g1_i1	-1.35744	7.6741	3.82443e-23	1.3468e-21	47.732	52.087	57.959	134.857	138.538	131.106	RecName: Full=Protein RCC2; AltName: Full=RCC1-like protein TD-60; AltName: Full=Telophase disk protein of 60 kDa [Homo sapiens]
TR1828|c0_g1_i2	-1.4026	7.42313	3.86178e-23	1.35865e-21	54.352	48.659	53.584	137.937	142.273	134.818	RecName: Full=Histone deacetylase 19; Short=AtHD1; Short=HD [Arabidopsis thaliana]
TR20823|c0_g2_i1	-5.10426	5.3588	4.3312e-23	1.52234e-21	0.809	1.254	2.659	40.168	105.58	55.748	RecName: Full=1-aminocyclopropane-1-carboxylate oxidase; Short=ACC oxidase; AltName: Full=Ethylene-forming enzyme; Short=EFE [Prunus mume]
TR7069|c1_g1_i1	2.47264	5.44924	4.38486e-23	1.53971e-21	118.572	110.535	117.218	14.354	28.269	20.289	RecName: Full=Ethylene-responsive transcription factor ERF011 [Arabidopsis thaliana]
TR15351|c0_g1_i2	-3.76824	4.87662	4.39639e-23	1.54228e-21	1.721	2.22	1.395	25.704	23.067	23.172	RecName: Full=Protein NSP-INTERACTING KINASE 3; AltName: Full=LRR receptor-like serine/threonine-protein kinase NIK3; Flags: Precursor [Arabidopsis thaliana]
TR7446|c0_g2_i1	6.90514	4.07082	4.7168e-23	1.65309e-21	17.821	20.154	15.071	0.365	0	0	RecName: Full=Ankyrin repeat-containing protein At5g02620 [Arabidopsis thaliana]
TR4305|c0_g1_i1	1.28552	7.75845	5.59305e-23	1.95832e-21	396.818	366.668	390.514	141.288	174.394	159.558	RecName: Full=High mobility group B protein 1; AltName: Full=High mobility group protein A; Short=AtHMGalpha; Short=HMG alpha; AltName: Full=Nucleosome/chromatin assembly factor group D 01; Short=Nucleosome/chromatin assembly factor group D 1 [Arabidopsis thaliana]
TR11545|c0_g2_i1	-8.56579	4.2819	5.84978e-23	2.04625e-21	0	0	0	35.18	36.099	45.599	RecName: Full=Auxin-induced in root cultures protein 12; Flags: Precursor [Arabidopsis thaliana]
TR10623|c0_g2_i1	-3.71614	4.93328	7.32044e-23	2.55824e-21	4.41	1.116	2.373	31.082	41.535	36.263	RecName: Full=Peptidyl-prolyl cis-trans isomerase CYP40; Short=PPIase CYP40; AltName: Full=Cyclophilin of 40 kDa; Short=Cyclophilin-40; AltName: Full=Protein SQUINT; AltName: Full=Rotamase CYP40 [Arabidopsis thaliana]
TR13464|c1_g1_i1	-2.80163	5.34346	7.63479e-23	2.66554e-21	2.484	3.647	5.02	27.494	25.686	25.368	RecName: Full=Potassium transporter 2; Short=AtKT2; Short=AtKUP2; Short=AtPOT2 [Arabidopsis thaliana]
TR9643|c0_g1_i1	-5.72901	4.39803	7.67952e-23	2.6786e-21	0.49	0.506	0	19.486	19.251	20.951	NA
TR13883|c0_g2_i3	1.9352	6.24523	8.23019e-23	2.86794e-21	106.437	122.66	103.316	26.815	31.527	27.337	RecName: Full=Eukaryotic initiation factor 4A; Short=eIF-4A; AltName: Full=ATP-dependent RNA helicase eIF4A [Cryptosporidium parvum]
TR14606|c0_g2_i1	3.83083	5.11726	8.34753e-23	2.90605e-21	82.827	117.104	94.206	3.911	2.691	15.093	RecName: Full=MADS-box transcription factor 8; AltName: Full=MADS-box protein 24; AltName: Full=OsMADS24; AltName: Full=OsMADS8 [Oryza sativa Japonica Group]
TR15990|c1_g1_i2	-2.24257	6.22896	8.62201e-23	2.99875e-21	27.085	20.016	17.372	116.525	154.756	110.9	RecName: Full=Beta-carotene hydroxylase 2, chloroplastic; Flags: Precursor, partial [Capsicum annuum]
TR4310|c0_g1_i2	1.92261	6.23327	9.27185e-23	3.2217e-21	109.206	85.792	104.377	26.425	23.85	25.963	RecName: Full=Desumoylating isopeptidase 2; Short=DeSI-2; AltName: Full=PPPDE peptidase domain-containing protein 1; AltName: Full=Protein FAM152A [Xenopus laevis]
TR17933|c0_g1_i1	8.74833	4.21897	1.00049e-22	3.47312e-21	60.243	111.214	90.51	0	0	0	RecName: Full=UPF0591 membrane protein C15E1.02c [Schizosaccharomyces pombe 972h-]
TR21032|c0_g1_i1	2.39792	5.57917	1.08519e-22	3.76359e-21	216.384	161.012	198.452	34.382	34.461	40.42	NA
TR12974|c0_g1_i1	1.55971	6.69645	1.10022e-22	3.81209e-21	117.741	109.914	125.493	38.047	43.074	38.693	RecName: Full=Actin-depolymerizing factor; Short=ADF [Vitis vinifera]
TR12110|c0_g3_i1	-2.97438	5.35254	1.10863e-22	3.83758e-21	1.835	2.485	4.9	20.19	27.414	26.969	RecName: Full=DNA replication licensing factor MCM6; AltName: Full=Minichromosome maintenance protein 6; Short=AtMCM6 [Arabidopsis thaliana]
TR25103|c0_g1_i1	-2.4645	5.67605	1.15473e-22	3.99339e-21	7.805	10.894	8.919	54.657	48.987	48.758	RecName: Full=Dolichyl-diphosphooligosaccharide--protein glycosyltransferase subunit 1B; AltName: Full=Ribophorin IB; Short=RPN-IB; AltName: Full=Ribophorin-1B; Flags: Precursor [Arabidopsis thaliana]
TR18961|c0_g1_i1	-1.67035	6.80571	1.17242e-22	4.05073e-21	79.307	101.206	96.055	266.788	321.834	295.131	RecName: Full=Protein SPIRAL1-like 1 [Arabidopsis thaliana]
TR14050|c1_g1_i1	1.45179	8.03571	1.22862e-22	4.24088e-21	147.64	165.613	180.496	56.464	69.994	54.139	RecName: Full=Zinc finger CCCH domain-containing protein 17; Short=AtC3H17 [Arabidopsis thaliana]
TR8647|c0_g1_i1	1.63204	6.75212	1.24048e-22	4.27778e-21	58.261	62.566	55.026	18.341	18.252	20.197	RecName: Full=Protein IQ-DOMAIN 32 [Arabidopsis thaliana]
TR13440|c0_g2_i3	2.91425	5.68296	1.25165e-22	4.31225e-21	32.452	36.88	29.033	2.452	4.275	6.671	RecName: Full=Probable alpha,alpha-trehalose-phosphate synthase [UDP-forming] 9; AltName: Full=Trehalose-6-phosphate synthase 9; Short=AtTPS9 [Arabidopsis thaliana]
TR15863|c2_g1_i1	-2.20655	5.90934	1.25807e-22	4.33027e-21	3.179	4.406	3.553	17.128	15.399	17.281	RecName: Full=Lysine-specific demethylase JMJ25; AltName: Full=Jumonji domain-containing protein 25; AltName: Full=Lysine-specific histone demethylase JMJ25; AltName: Full=Protein INCREASE IN BONSAI METHYLATION 1; AltName: Full=Protein JUMONJI 25 [Arabidopsis thaliana]
TR2935|c0_g1_i1	2.0136	6.18765	1.2635e-22	4.34486e-21	89.869	83.79	79.708	17.704	26.415	18.848	NA
TR14974|c0_g2_i1	2.41419	5.43833	1.27509e-22	4.38059e-21	53.008	51.086	60.773	10.791	15.93	8.875	RecName: Full=Probable plastid-lipid-associated protein 12, chloroplastic; AltName: Full=Fibrillin-10; Flags: Precursor [Arabidopsis thaliana]
TR16271|c9_g1_i6	1.22924	8.21928	1.31002e-22	4.49638e-21	223.027	217.619	256.316	99.686	97.786	92.748	RecName: Full=CBL-interacting serine/threonine-protein kinase 3; AltName: Full=SNF1-related kinase 3.17; AltName: Full=SOS2-like protein kinase PKS12 [Arabidopsis thaliana]
TR1931|c0_g1_i1	-2.89215	5.91502	1.34058e-22	4.59694e-21	5.082	7.604	8.275	62.682	40.023	52.898	RecName: Full=L-ascorbate oxidase homolog; AltName: Full=Pollen-specific protein NTP303; Flags: Precursor [Nicotiana tabacum]
TR8784|c0_g1_i1	-3.75008	4.95624	1.64988e-22	5.65227e-21	0.558	2.301	4.209	35.68	30.456	31.771	RecName: Full=Serine carboxypeptidase-like 20; Flags: Precursor [Arabidopsis thaliana]
TR21|c0_g1_i1	-4.03872	4.74225	1.73536e-22	5.93956e-21	2.142	1.323	0.405	21.055	21.105	22.871	NA
TR15416|c1_g2_i1	-1.76664	6.49417	1.78121e-22	6.09077e-21	14.038	11.871	15.62	47.463	47.043	47.208	RecName: Full=Protein LHY; AltName: Full=MYB-related transcription factor LHY; AltName: Full=Protein LATE ELONGATED HYPOCOTYL [Arabidopsis thaliana]
TR17427|c0_g1_i1	-8.75635	4.45603	1.84882e-22	6.31606e-21	0	0	0	21.25	15.327	14.037	RecName: Full=Protein STRUBBELIG-RECEPTOR FAMILY 8; AltName: Full=Leucine-rich repeat receptor kinase-like protein SRF8; Flags: Precursor [Arabidopsis thaliana]
TR14131|c0_g1_i1	-2.9199	5.26472	1.87271e-22	6.39168e-21	8.933	5.51	10.063	54.564	60.057	74.83	NA
TR118|c0_g1_i1	-3.0459	5.36634	1.90364e-22	6.49119e-21	4.786	5.74	11.232	50.925	74.197	58.631	NA
TR16441|c0_g1_i1	1.56113	7.03594	2.11167e-22	7.19385e-21	71.501	87.414	80.924	26.408	25.659	29.282	RecName: Full=Primary amine oxidase; AltName: Full=Amine oxidase [copper-containing]; Flags: Precursor [Arabidopsis thaliana]
TR14528|c0_g2_i1	3.03408	4.93012	2.14174e-22	7.2895e-21	50.125	40.998	50.615	6.659	3.636	4.836	RecName: Full=Branched-chain-amino-acid aminotransferase 2, chloroplastic; Short=Atbcat-2; Flags: Precursor [Arabidopsis thaliana]
TR24652|c0_g1_i1	8.47344	3.95383	2.20228e-22	7.48857e-21	39.254	45.599	47.348	0	0	0	RecName: Full=Mitochondrial peroxiredoxin PRX1; AltName: Full=1-Cys PRX; AltName: Full=Mitochondrial thiol peroxidase; Short=mTPx; AltName: Full=Thioredoxin reductase [Saccharomyces cerevisiae S288c]
TR8920|c0_g2_i1	2.32722	6.44504	2.54134e-22	8.63346e-21	69.974	76.715	61.393	9.841	19.845	12.236	RecName: Full=Glycine-rich RNA-binding protein 2, mitochondrial; Short=AtGR-RBP2; AltName: Full=AtRBG2; AltName: Full=Glycine-rich protein 2; Short=AtGRP2; AltName: Full=Mitochondrial RNA-binding protein 1a; Short=At-mRBP1a; Flags: Precursor [Arabidopsis thaliana]
TR1106|c0_g2_i1	8.7129	4.18483	2.5546e-22	8.67046e-21	12.773	23.409	20.091	0	0	0	RecName: Full=Inactive poly [ADP-ribose] polymerase RCD1; AltName: Full=Protein RADICAL-INDUCED CELL DEATH 1 [Arabidopsis thaliana]
TR15393|c5_g1_i1	2.27779	5.44361	2.91261e-22	9.8764e-21	61.827	55.469	56.791	11.486	11.25	13.099	NA
TR12938|c0_g1_i1	-4.47998	4.97556	3.00935e-22	1.0195e-20	1.253	0.322	0.894	24.075	14.31	18.312	RecName: Full=Monosaccharide-sensing protein 2; AltName: Full=Sugar transporter MSSP2 [Arabidopsis thaliana]
TR9533|c0_g1_i1	1.51286	6.85395	3.23295e-22	1.09423e-20	107.85	111.501	117.111	38.514	35.208	44.568	RecName: Full=BTB/POZ and MATH domain-containing protein 3; AltName: Full=Protein BTB-POZ AND MATH DOMAIN 3; Short=AtBPM3 [Arabidopsis thaliana]
TR10676|c1_g1_i1	-3.85452	4.83665	3.29014e-22	1.11256e-20	3.954	0.587	1.598	27.706	30.42	33.371	RecName: Full=Inactive leucine-rich repeat receptor-like protein kinase CORYNE; AltName: Full=Protein SUPPRESSOR OF OVEREXPRESSION OF LLP1 2; Flags: Precursor [Arabidopsis thaliana]
TR12532|c0_g1_i1	1.81218	6.29305	3.47073e-22	1.17146e-20	58.363	64.062	55.873	16.636	17.829	16.2	RecName: Full=NAC domain-containing protein 17; Short=ANAC017; AltName: Full=Protein NTM1-like 7; AltName: Full=Protein REGULATORS OF AOX1A 2 [Arabidopsis thaliana]
TR14884|c0_g1_i1	1.69189	6.38189	3.46919e-22	1.17146e-20	35.05	32.175	35.722	11.783	10.89	11.414	RecName: Full=BRCT domain-containing protein At4g02110 [Arabidopsis thaliana]
TR13138|c0_g2_i2	1.74134	6.29819	3.54545e-22	1.19557e-20	63.16	68.525	62.455	17.136	18.612	21.337	RecName: Full=Nucleobase-ascorbate transporter 3; Short=AtNAT3 [Arabidopsis thaliana]
TR10552|c0_g1_i1	2.07593	6.06018	3.56903e-22	1.20242e-20	45.544	43.264	51.366	13.42	10.278	9.009	RecName: Full=Phosphatidylinositol 4-kinase gamma 7; Short=AtPI4Kgamma7; Short=PI-4Kgamma7; Short=PI4K gamma 7; AltName: Full=Ubiquitin-like domain kinase gamma 7; Short=UbDK gamma 7 [Arabidopsis thaliana]
TR8434|c0_g1_i1	6.09797	4.03729	3.61834e-22	1.21791e-20	17.548	25.779	25.361	0.356	0	0.453	RecName: Full=Alpha-dioxygenase 2; Short=Alpha DOX2; AltName: Full=Fatty acid dioxygenase AlphaDOX2; Flags: Precursor [Arabidopsis thaliana]
TR9482|c0_g1_i1	2.22603	6.0306	3.82681e-22	1.28689e-20	36.383	35.338	33.004	9.544	6.318	6.109	NA
TR13761|c0_g2_i2	-4.28835	4.63552	3.96914e-22	1.33353e-20	0.615	1.898	1.335	22.625	20.61	24.664	RecName: Full=Double-stranded RNA-binding protein 3; AltName: Full=dsRNA-binding protein 3; Short=AtDRB3 [Arabidopsis thaliana]
TR7597|c2_g1_i1	1.119	8.08042	3.99194e-22	1.33996e-20	194.335	198.351	221.882	90.779	94.087	98.455	RecName: Full=Cell division cycle protein 48 homolog; AltName: Full=Valosin-containing protein homolog; Short=VCP [Glycine max]
TR14823|c1_g2_i1	-8.51627	4.23745	4.21343e-22	1.41301e-20	0	0	0	31.142	37.512	42.892	RecName: Full=Expansin-A1; Short=AtEXPA1; AltName: Full=Alpha-expansin-1; Short=At-EXP1; Short=AtEx1; AltName: Full=Ath-ExpAlpha-1.2; Flags: Precursor [Arabidopsis thaliana]
TR20680|c0_g1_i1	1.39512	8.62022	4.23372e-22	1.41851e-20	556.046	533.5	498.813	201.917	223.994	178.297	RecName: Full=Eukaryotic translation initiation factor 3 subunit G; Short=eIF3g; AltName: Full=Eukaryotic translation initiation factor 3 RNA-binding subunit; Short=eIF-3 RNA-binding subunit; AltName: Full=Eukaryotic translation initiation factor 3 subunit 4 [Danio rerio]
TR20873|c0_g1_i1	-2.27221	5.83279	4.40706e-22	1.47524e-20	21.251	25.733	30.393	117.899	142.102	116.44	NA
TR14097|c0_g1_i1	2.5732	5.27187	4.43594e-22	1.48355e-20	54.683	69.894	59.927	11.826	9.009	9.654	NA
TR14501|c0_g1_i1	1.80304	6.24889	4.50188e-22	1.50422e-20	133.442	121.36	139.169	40.346	38.421	33.103	RecName: Full=Zinc finger A20 and AN1 domain-containing stress-associated protein 4; Short=AtSAP4 [Arabidopsis thaliana]
TR11130|c0_g1_i1	-2.59044	5.88302	5.00364e-22	1.67035e-20	2.928	2.416	2.957	16.373	13.392	20.876	RecName: Full=Transcriptional activator DEMETER; AltName: Full=DNA glycosylase-related protein DME [Arabidopsis thaliana]
TR6150|c0_g1_i1	1.76796	6.47902	5.16014e-22	1.72102e-20	44.906	45.875	47.801	11.427	16.983	12.454	RecName: Full=Probable alpha,alpha-trehalose-phosphate synthase [UDP-forming] 10; AltName: Full=Trehalose-6-phosphate synthase 10; Short=AtTPS10 [Arabidopsis thaliana]
TR8464|c0_g2_i1	-3.57621	4.9108	5.38054e-22	1.79289e-20	1.903	1.852	1.431	22.54	18.504	22.98	RecName: Full=Probable LRR receptor-like serine/threonine-protein kinase At1g67720; Flags: Precursor [Arabidopsis thaliana]
TR15838|c1_g1_i3	2.46643	5.59526	5.45021e-22	1.81445e-20	65.508	49.821	47.55	10.392	10.845	9.277	RecName: Full=Nuclear transcription factor Y subunit A-7; Short=AtNF-YA-7 [Arabidopsis thaliana]
TR16120|c0_g1_i3	1.44494	6.82187	5.83486e-22	1.94074e-20	90.28	93.752	101.277	29.233	34.254	29.156	RecName: Full=F-box protein SKIP17; AltName: Full=SKP1-interacting partner 17 [Arabidopsis thaliana]
TR19274|c0_g1_i1	1.67226	6.90759	6.55758e-22	2.17914e-20	91.146	103.737	88.567	30.862	25.884	32.056	NA
TR8225|c0_g1_i1	-3.81068	4.90836	6.74192e-22	2.23837e-20	2.894	0.69	2.42	32.177	25.479	29.164	RecName: Full=Glucan endo-1,3-beta-glucosidase 4; AltName: Full=(1->3)-beta-glucan endohydrolase 4; Short=(1->3)-beta-glucanase 4; AltName: Full=Beta-1,3-endoglucanase 4; Short=Beta-1,3-glucanase 4; Flags: Precursor [Arabidopsis thaliana]
TR7840|c0_g1_i1	1.22581	7.93459	6.96712e-22	2.31104e-20	204.704	214.985	198.464	82.635	94.375	87.996	RecName: Full=UDP-glucuronic acid decarboxylase 2; AltName: Full=UDP-XYL synthase 2; AltName: Full=UDP-glucuronate decarboxylase 2; Short=UGD; Short=UXS-2; AltName: Full=dTDP-glucose 4-6-dehydratase homolog D18 [Arabidopsis thaliana]
TR20811|c0_g1_i1	-4.33375	5.67346	7.27496e-22	2.41096e-20	12.135	4.164	3.78	72.472	174.988	169.707	NA
TR1647|c0_g1_i1	1.55631	7.03116	7.54233e-22	2.4973e-20	103.395	98.514	90.761	33.678	30.231	35.584	RecName: Full=SNF1-related protein kinase catalytic subunit alpha KIN10; Short=AKIN10; AltName: Full=AKIN alpha-2; Short=AKINalpha2 [Arabidopsis thaliana]
TR16233|c0_g1_i2	-2.4777	5.56623	7.67744e-22	2.53974e-20	3.897	5.694	8.203	37.64	45.009	51.423	RecName: Full=Senescence-associated carboxylesterase 101; Flags: Precursor [Arabidopsis thaliana]
TR3096|c1_g1_i1	1.46022	8.07056	7.70643e-22	2.54702e-20	381.537	396.3	433.783	117.289	175.6	150.306	RecName: Full=Stem-specific protein TSJT1 [Nicotiana tabacum]
TR2375|c0_g1_i1	1.73852	6.41031	7.97077e-22	2.63201e-20	62.317	52.156	57.208	17.399	16.767	17.147	RecName: Full=Sorting nexin 2B [Arabidopsis thaliana]
TR10513|c3_g1_i1	-3.1203	4.98868	8.46122e-22	2.79144e-20	3.783	3.336	3.565	28.639	34.605	31.109	RecName: Full=Receptor-like protein kinase 2; Flags: Precursor [Arabidopsis thaliana]
TR15903|c1_g2_i1	1.41785	9.21872	9.07774e-22	2.99214e-20	305.216	297.924	279.698	122.862	103.195	103.794	RecName: Full=Aspartate aminotransferase 3, chloroplastic; AltName: Full=Protein YELLOW-LEAF-SPECIFIC GENE 4; AltName: Full=Transaminase A; Flags: Precursor [Arabidopsis thaliana]
TR6468|c0_g1_i1	-1.67343	6.66214	9.19735e-22	3.02883e-20	22.709	27.079	31.621	83.008	85.186	92.614	RecName: Full=Peptidyl-prolyl cis-trans isomerase FKBP53; Short=PPIase FKBP53; AltName: Full=FK506-binding protein 53; Short=AtFKBP53; AltName: Full=Immunophilin FKBP53; AltName: Full=Rotamase [Arabidopsis thaliana]
TR13022|c0_g3_i3	-2.75265	5.57524	9.99657e-22	3.28906e-20	4.866	6.971	6.319	43.51	34.11	51.356	RecName: Full=Protein IQ-DOMAIN 14 [Arabidopsis thaliana]
TR18930|c0_g1_i1	-1.07394	10.3848	1.01277e-21	3.32922e-20	921.676	936.23	946.619	1754.15	2217.22	1956.11	RecName: Full=40S ribosomal protein S3a [Cicer arietinum]
TR13568|c0_g1_i1	-3.69226	4.91265	1.01439e-21	3.33155e-20	0.741	2.301	1.753	22.709	17.802	22.552	RecName: Full=Uncharacterized protein At1g04910 [Arabidopsis thaliana]
TR24221|c0_g1_i1	-1.93545	7.31702	1.02487e-21	3.36295e-20	81.711	95.546	91.476	346.716	407.964	272.972	RecName: Full=60S ribosomal protein L32-1 [Arabidopsis thaliana]
TR9647|c0_g1_i1	-8.47961	4.20499	1.0443e-21	3.42361e-20	0	0	0	43.23	50.085	57.047	RecName: Full=Dihydrofolate reductase [Schizosaccharomyces pombe 972h-]
TR11218|c0_g2_i1	1.81933	6.44789	1.05933e-21	3.46978e-20	103.964	130.585	125.1	35.282	36.432	30.204	RecName: Full=Endo-1,3;1,4-beta-D-glucanase; Flags: Precursor [Zea mays]
TR24359|c0_g1_i1	-2.02981	6.27144	1.12168e-21	3.6707e-20	54.694	43.816	41.934	174.406	219.656	179.973	RecName: Full=Outer envelope pore protein 16, chloroplastic; AltName: Full=Chloroplastic outer envelope pore protein of 16 kDa [Pisum sativum]
TR6066|c0_g1_i1	1.63791	7.10576	1.1402e-21	3.728e-20	165.302	174.309	143.14	52.876	54.603	47.384	RecName: Full=Probable enoyl-CoA hydratase, mitochondrial; AltName: Full=Enoyl-CoA hydratase 1; AltName: Full=Short-chain enoyl-CoA hydratase; Short=SCEH; Flags: Precursor [Dictyostelium discoideum]
TR755|c0_g2_i1	9.76596	5.23489	1.22652e-21	4.00663e-20	13.024	60.852	68.547	0	0	0	RecName: Full=Galactinol synthase 1; Short=AtGolS1; Short=GolS-1 [Arabidopsis thaliana]
TR10120|c0_g1_i3	2.29819	5.41589	1.29888e-21	4.23923e-20	56.335	53.111	53.929	11.503	13.311	7.283	RecName: Full=E3 ubiquitin-protein ligase At4g11680; AltName: Full=RING finger protein At4g11680 [Arabidopsis thaliana]
TR17232|c1_g1_i1	1.25873	9.5902	1.32663e-21	4.32593e-20	284.865	316.352	311.545	135.358	114.751	130.88	RecName: Full=Ubiquitin-activating enzyme E1 1; Short=AtUBA1; AltName: Full=Protein MODIFIER OF SNC1 5 [Arabidopsis thaliana]
TR8639|c0_g1_i1	-6.37922	4.23392	1.42166e-21	4.63167e-20	0.456	0	0	15.651	16.866	16.359	NA
TR4099|c0_g1_i1	1.27365	9.18332	1.43571e-21	4.67329e-20	1641.74	1769.49	1887.75	762.444	636.269	792.854	NA
TR17362|c0_g1_i1	1.9185	6.54474	1.54741e-21	5.03239e-20	110.026	116.816	122.727	25.755	41.274	25.703	RecName: Full=Zinc finger protein 830; AltName: Full=Coiled-coil domain-containing protein 16 [Xenopus (Silurana) tropicalis]
TR15421|c0_g2_i1	1.43055	7.45689	1.68692e-21	5.4812e-20	219.187	193.416	241.007	70.377	91.126	82.105	RecName: Full=Activator of 90 kDa heat shock protein ATPase homolog 1; Short=AHA1; AltName: Full=p38 [Homo sapiens]
TR15458|c0_g1_i4	2.04078	5.82765	1.74237e-21	5.65636e-20	72.55	90.22	93.908	23.465	19.026	19.242	RecName: Full=Tobamovirus multiplication protein 1; Short=NtTOM1 [Nicotiana tabacum]
TR25|c0_g1_i1	-5.77673	4.43879	1.78353e-21	5.78485e-20	0	0.368	0.346	17.085	13.077	14.498	RecName: Full=Subtilisin-like protease SBT1.7; AltName: Full=Cucumisin-like serine protease; AltName: Full=Subtilase subfamily 1 member 7; Short=AtSBT1.7; AltName: Full=Subtilisin-like serine protease 1; Short=At-SLP1; Flags: Precursor [Arabidopsis thaliana]
TR5574|c0_g1_i1	-2.76006	5.27143	1.80166e-21	5.83846e-20	3.464	6.614	5.127	36.393	33.066	33.916	NA
TR948|c0_g1_i1	6.70569	3.88357	1.8478e-21	5.98269e-20	21.388	22.006	24.669	0.39	0	0	RecName: Full=F-box protein SKIP23; AltName: Full=SKP1-interacting partner 23 [Arabidopsis thaliana]
TR13421|c0_g1_i1	-2.60142	5.26207	1.899e-21	6.14301e-20	5.845	4.923	7.011	32.745	38.079	38.777	RecName: Full=Stomatal closure-related actin-binding protein 2 [Arabidopsis thaliana]
TR11609|c0_g1_i1	1.83006	6.42887	1.91297e-21	6.18274e-20	57.155	60.346	54.299	14.769	13.788	20.013	RecName: Full=IST1-like protein [Dictyostelium discoideum]
TR16077|c5_g1_i1	4.01046	4.67219	2.29428e-21	7.40859e-20	99.817	139.293	98.403	3.597	12.627	4.601	NA
TR22603|c0_g1_i1	-1.31613	7.58173	2.33461e-21	7.53216e-20	44.348	44.138	41.529	109.043	105.76	109.073	RecName: Full=DEAD-box ATP-dependent RNA helicase 31 [Arabidopsis thaliana]
TR16317|c0_g1_i2	-1.30538	7.89232	2.38336e-21	7.68266e-20	61.041	55.791	58.663	141.72	154.954	144.146	RecName: Full=RRP12-like protein [Gallus gallus]
TR3113|c0_g2_i1	8.40883	3.89049	2.51353e-21	8.09512e-20	15.497	17.289	15.417	0	0	0	RecName: Full=Transcription factor GTE4; AltName: Full=Bromodomain-containing protein GTE4; AltName: Full=Protein GLOBAL TRANSCRIPTION FACTOR GROUP E4 [Arabidopsis thaliana]
TR10296|c0_g2_i2	1.48416	6.74171	2.56004e-21	8.23766e-20	63.707	61.428	68.917	20.691	25.659	23.29	RecName: Full=PHD finger protein At1g33420 [Arabidopsis thaliana]
TR8306|c0_g1_i1	1.68069	8.01237	2.66595e-21	8.57091e-20	184.342	186.158	183.012	69.019	54.045	48.289	NA
TR13600|c0_g1_i6	2.37711	5.36113	2.80284e-21	9.00306e-20	47.345	43.218	52.832	9.111	10.809	6.797	RecName: Full=Poly(ADP-ribose) glycohydrolase 1 [Arabidopsis thaliana]
TR6197|c0_g1_i1	-3.79822	4.99187	2.90495e-21	9.32289e-20	0	0.725	2.313	12.631	16.605	15.37	RecName: Full=Retrovirus-related Pol polyprotein from transposon TNT 1-94; Includes: RecName: Full=Protease; Includes: RecName: Full=Reverse transcriptase; Includes: RecName: Full=Endonuclease [Nicotiana tabacum]
TR13055|c0_g1_i1	-4.14904	4.68599	3.03244e-21	9.7235e-20	3.373	6.948	3.148	66.644	87.535	93.779	NA
TR13773|c2_g1_i1	-2.30236	5.79227	3.31071e-21	1.06065e-19	9.15	6.545	7.881	42.161	38.277	35.978	RecName: Full=Calcium-dependent protein kinase 13 [Arabidopsis thaliana]
TR12023|c3_g1_i1	1.55777	6.52169	3.39085e-21	1.08537e-19	106.198	109.995	115.49	33.806	41.283	37.914	RecName: Full=Pre-mRNA-splicing factor 18; AltName: Full=PRP18 homolog [Mus musculus]
TR7192|c0_g1_i1	2.88279	5.13842	3.53805e-21	1.1315e-19	89.744	66.719	62.836	9.637	9.99	9.965	RecName: Full=Transcription factor DIVARICATA [Antirrhinum majus]
TR11227|c0_g1_i1	-3.53118	4.8682	3.67791e-21	1.1752e-19	1.037	1.058	1.467	14.125	12.177	15.831	RecName: Full=Kinesin-related protein 11; AltName: Full=Kinesin family member 11; AltName: Full=Kinesin-7 [Dictyostelium discoideum]
TR10160|c1_g1_i1	-2.71232	5.31651	3.89358e-21	1.24302e-19	4.159	6.189	4.793	36.384	30.915	32.039	RecName: Full=Subtilisin-like protease SBT3.5; AltName: Full=Subtilase subfamily 3 member 5; Short=AtSBT3.5; Flags: Precursor [Arabidopsis thaliana]
TR10858|c0_g2_i1	-3.80669	5.01327	3.94847e-21	1.25944e-19	3.521	2.887	2.647	37.241	57.438	34.595	RecName: Full=Probable protein S-acyltransferase 22; AltName: Full=Probable palmitoyltransferase At1g69420; AltName: Full=Zinc finger DHHC domain-containing protein At1g69420 [Arabidopsis thaliana]
TR11005|c0_g1_i1	-5.73623	4.40264	4.03267e-21	1.28518e-19	0.501	0	0.477	23.906	18.603	18.052	RecName: Full=L-ascorbate oxidase homolog; Flags: Precursor [Brassica napus]
TR13573|c1_g1_i1	-1.71111	6.90885	4.04352e-21	1.28751e-19	22.994	34.751	28.759	88.548	92.188	103.358	NA
TR12151|c0_g1_i1	8.49559	3.97245	4.10254e-21	1.30517e-19	89.379	124.73	90.117	0	0	0	NA
TR8513|c0_g1_i1	1.60268	6.74016	4.15666e-21	1.32124e-19	82.6	95.638	100.848	25.314	33.201	34.603	RecName: Full=Protein DGCR14; AltName: Full=DiGeorge syndrome critical region 14 homolog; AltName: Full=ES2 protein; AltName: Full=Expressed sequence 2 embryonic lethal [Mus musculus]
TR13416|c0_g1_i2	-2.34174	6.07931	4.24106e-21	1.34689e-19	35.836	60.76	43.818	277.977	248.348	220.451	NA
TR3957|c0_g1_i1	8.40805	3.88994	4.26917e-21	1.35464e-19	20.966	25.871	23	0	0	0	RecName: Full=Uncharacterized CDP-alcohol phosphatidyltransferase class-I family protein C22A12.08c [Schizosaccharomyces pombe 972h-]
TR14132|c0_g1_i2	-2.2947	5.73577	4.28822e-21	1.35951e-19	10.255	7.569	10.564	40.55	45.675	46.336	RecName: Full=Isoamylase 1, chloroplastic; Short=AtISA1; Flags: Precursor [Arabidopsis thaliana]
TR22662|c0_g1_i1	1.43128	6.89401	4.42201e-21	1.40071e-19	101.013	94.316	105.939	38.106	38.142	35.131	RecName: Full=Probable ADP-ribosylation factor GTPase-activating protein AGD5; Short=ARF GAP AGD5; AltName: Full=Protein ARF-GAP DOMAIN 5; Short=AtAGD5; AltName: Full=Protein ZIGA3 [Arabidopsis thaliana]
TR17939|c0_g1_i1	-2.0524	6.34642	4.48155e-21	1.41834e-19	126.138	137.407	101.957	487.673	580.478	445.143	RecName: Full=60S acidic ribosomal protein P1; AltName: Full=L12 [Zea mays]
TR11855|c0_g1_i1	-3.11947	5.05026	4.51474e-21	1.42761e-19	5.857	8.133	8.513	58.593	74.971	57.206	RecName: Full=Adenine phosphoribosyltransferase 3 [Arabidopsis thaliana]
TR12519|c0_g1_i1	2.4237	5.44578	4.6817e-21	1.47913e-19	96.467	96.973	79.958	14.566	21.789	14.532	RecName: Full=Delta(3,5)-Delta(2,4)-dienoyl-CoA isomerase, mitochondrial; Flags: Precursor [Mus musculus]
TR16226|c4_g1_i1	-2.4193	5.55357	4.97726e-21	1.57115e-19	6.313	6.787	9.849	35.808	33.597	44.467	RecName: Full=CSC1-like protein At1g32090 [Arabidopsis thaliana]
TR8140|c0_g1_i1	1.66371	6.88149	5.53102e-21	1.74444e-19	49.669	52.846	45.321	17.229	14.625	14.54	NA
TR19101|c0_g1_i1	-2.56153	5.84029	5.7746e-21	1.8197e-19	12.204	6.051	5.544	48.71	45.657	46.495	RecName: Full=Pyrophosphate--fructose 6-phosphate 1-phosphotransferase subunit beta; Short=PFP; AltName: Full=6-phosphofructokinase, pyrophosphate dependent; AltName: Full=PPi-PFK; AltName: Full=Pyrophosphate-dependent 6-phosphofructose-1-kinase [Ricinus communis]
TR11713|c2_g1_i1	1.30258	7.62516	5.82032e-21	1.83095e-19	192.694	182.764	213.786	76.009	89.047	73.892	RecName: Full=Hsp70 nucleotide exchange factor fes1 [Aspergillus nidulans FGSC A4]
TR16142|c12_g1_i5	1.28694	7.75182	5.81777e-21	1.83095e-19	98.803	88.127	101.337	42.543	37.269	42.791	RecName: Full=Protein STABILIZED1; AltName: Full=Pre-mRNA processing factor 6-like protein; AltName: Full=Protein EMBRYO DEFECTIVE 2770 [Arabidopsis thaliana]
TR24821|c0_g1_i1	1.82872	6.43806	5.91083e-21	1.85782e-19	172.492	208.589	189.534	58.288	57.069	43.973	RecName: Full=Universal stress protein A-like protein [Arabidopsis thaliana]
TR6347|c0_g1_i1	-3.96088	4.66808	6.29181e-21	1.97587e-19	2.279	1.564	2.862	29.488	40.311	39.322	RecName: Full=Protein EXORDIUM-like 7; Flags: Precursor [Arabidopsis thaliana]
TR11337|c0_g1_i1	-8.40483	4.13876	6.81823e-21	2.13934e-19	0	0	0	11.8	13.761	15.001	RecName: Full=Glutamyl-tRNA(Gln) amidotransferase subunit B, chloroplastic/mitochondrial; Short=Glu-AdT subunit B; Flags: Precursor [Ricinus communis]
TR22574|c0_g1_i1	-1.53241	8.27207	6.8306e-21	2.14139e-19	238.797	270.868	204.032	638.402	779.343	653.317	RecName: Full=40S ribosomal protein S12 [Hordeum vulgare]
TR15466|c0_g3_i4	2.02862	5.81683	7.35721e-21	2.3045e-19	46.285	53.053	54.704	14.269	12.015	11.121	RecName: Full=Protein REVEILLE 1 [Arabidopsis thaliana]
TR13662|c0_g1_i1	3.07688	5.21105	7.82935e-21	2.45029e-19	51.31	31.945	45.511	3.283	7.443	4.609	RecName: Full=Serine/threonine-protein kinase CDL1; AltName: Full=Protein CDG1-like 1 [Arabidopsis thaliana]
TR14830|c0_g1_i3	-2.52447	5.355	8.35601e-21	2.61288e-19	6.199	4.751	3.625	28.249	27.099	32.198	NA
TR12641|c0_g1_i1	2.50404	6.55561	9.23022e-21	2.88377e-19	63.434	61.336	76.369	5.93	17.1	12.956	RecName: Full=Calmodulin-binding receptor-like cytoplasmic kinase 3; Flags: Precursor [Arabidopsis thaliana]
TR12708|c0_g1_i1	-2.55555	5.82387	9.62143e-21	3.00343e-19	11.748	4.946	11.077	59.705	54.99	49.471	RecName: Full=Triose phosphate/phosphate translocator, chloroplastic; Short=cTPT; Flags: Precursor [Flaveria trinervia]
TR14759|c1_g2_i3	-3.30773	4.93283	9.69923e-21	3.02513e-19	5.492	3.278	4.269	46.047	52.929	39.464	RecName: Full=Homeobox-leucine zipper protein ATHB-13; AltName: Full=HD-ZIP protein ATHB-13; AltName: Full=Homeodomain transcription factor ATHB-13 [Arabidopsis thaliana]
TR22484|c0_g1_i1	1.66308	8.18847	1.02094e-20	3.18155e-19	252.96	243.893	238.932	57.295	98.245	79.062	RecName: Full=Probable acyl-activating enzyme 5, peroxisomal; AltName: Full=AMP-binding protein 5; Short=AtAMPBP5 [Arabidopsis thaliana]
TR13071|c0_g1_i1	1.19231	9.18639	1.25291e-20	3.90111e-19	345.04	328.684	329.192	156.481	143.146	138.657	RecName: Full=Stromal 70 kDa heat shock-related protein, chloroplastic; Flags: Precursor [Pisum sativum]
TR10023|c1_g1_i1	1.45012	7.24631	1.46202e-20	4.54831e-19	91.681	74.254	84.346	30.616	29.367	31.612	RecName: Full=Methyl-CpG-binding domain-containing protein 8; Short=AtMBD8; Short=MBD08; AltName: Full=Methyl-CpG-binding protein MBD8 [Arabidopsis thaliana]
TR9112|c0_g1_i1	1.5528	6.60221	1.46839e-20	4.56426e-19	67.581	77.038	77.454	21.013	27.36	27.237	RecName: Full=Protein MOS2 [Arabidopsis thaliana]
TR17774|c0_g1_i1	-3.68735	4.9107	1.48127e-20	4.59705e-19	1.8	5.614	2.504	34.026	51.498	39.699	NA
TR4005|c0_g1_i1	-1.44283	7.69351	1.48146e-20	4.59705e-19	140.518	143.423	129.464	332.668	434.074	361.673	RecName: Full=Calmodulin-7; Short=CaM-7 [Arabidopsis thaliana]
TR6363|c0_g2_i1	2.13636	5.94572	1.59533e-20	4.9462e-19	58.842	84.86	73.913	16.203	15.615	17.398	RecName: Full=GEM-like protein 5 [Arabidopsis thaliana]
TR1106|c0_g1_i1	1.99861	6.83763	1.62167e-20	5.02361e-19	111.531	91.29	77.74	21.624	28.368	20.331	RecName: Full=Inactive poly [ADP-ribose] polymerase RCD1; AltName: Full=Protein RADICAL-INDUCED CELL DEATH 1 [Arabidopsis thaliana]
TR427|c0_g2_i1	8.38986	3.87372	1.63666e-20	5.06573e-19	19.644	25.882	26.124	0	0	0	RecName: Full=Transforming growth factor-beta-induced protein ig-h3; Short=Beta ig-h3; AltName: Full=Kerato-epithelin; AltName: Full=RGD-containing collagen-associated protein; Short=RGD-CAP; Flags: Precursor [Homo sapiens]
TR17582|c0_g1_i1	-1.58991	6.52152	1.68151e-20	5.20017e-19	16.488	17.681	18.219	51.79	52.245	54.021	RecName: Full=Microtubule-associated protein 70-1; Short=AtMAP70-1; AltName: Full=70 kDa microtubule-associated protein 1 [Arabidopsis thaliana]
TR12648|c1_g1_i1	-4.29705	4.64692	1.70011e-20	5.25325e-19	2.985	0.748	0.703	17.382	23.715	29.952	RecName: Full=CRC domain-containing protein TSO1 [Arabidopsis thaliana]
TR8865|c0_g2_i1	1.77494	6.22768	1.78261e-20	5.50352e-19	110.733	98.031	102.541	25.585	35.937	29.692	RecName: Full=Protein SRG1; Short=AtSRG1; AltName: Full=Protein SENESCENCE-RELATED GENE 1 [Arabidopsis thaliana]
TR11245|c0_g1_i1	-4.61741	4.5037	1.7888e-20	5.51796e-19	0.661	0.345	0.632	15.567	14.337	12.638	RecName: Full=DNA polymerase alpha catalytic subunit [Oryza sativa Japonica Group]
TR14301|c1_g1_i3	2.81474	4.86799	1.8308e-20	5.64276e-19	103.725	86.24	94.147	10.723	13.635	10.492	NA
TR16165|c3_g1_i1	1.40043	7.75224	1.83989e-20	5.66598e-19	148.005	162.07	175.345	63.878	61.237	50.996	RecName: Full=Glycine-rich domain-containing protein 1; Short=AtGRDP1 [Arabidopsis thaliana]
TR24415|c0_g1_i1	-1.41012	9.06322	1.9224e-20	5.91511e-19	597.784	537.952	604.061	1368.99	1850.54	1418.45	RecName: Full=60S ribosomal protein L44 [Gossypium hirsutum]
TR14100|c0_g1_i1	3.01197	4.87454	2.0232e-20	6.22003e-19	59.97	59.61	59.08	8.704	3.195	9.621	NA
TR8723|c0_g1_i1	-2.18928	6.05428	2.20302e-20	6.76716e-19	17.855	18.371	11.017	75.857	71.29	67.782	RecName: Full=Transcription factor bHLH144; AltName: Full=Basic helix-loop-helix protein 144; Short=AtbHLH144; Short=bHLH 144; AltName: Full=Transcription factor EN 130; AltName: Full=bHLH transcription factor bHLH144 [Arabidopsis thaliana]
TR13669|c0_g2_i1	-3.98636	5.18073	2.2683e-20	6.96183e-19	9.252	4.762	1.085	97.769	83.782	58.069	NA
TR2558|c0_g2_i1	1.9201	6.21031	2.28626e-20	7.01106e-19	85.414	108.948	116.587	28.249	29.079	23.968	NA
TR22721|c0_g1_i1	-3.80535	5.3627	2.29875e-20	7.04347e-19	11.315	2.91	9.241	150.492	99.379	82.322	NA
TR5983|c0_g1_i1	1.9806	6.28719	2.38003e-20	7.28641e-19	60.061	62.727	72.434	20.436	13.023	15.278	RecName: Full=Scarecrow-like protein 13; Short=AtSCL13; AltName: Full=GRAS family protein 24; Short=AtGRAS-24 [Arabidopsis thaliana]
TR8490|c0_g1_i1	-4.10532	4.65058	2.52478e-20	7.72307e-19	2.085	1.53	0.68	26.909	23.121	23.164	RecName: Full=Serine carboxypeptidase-like 35; Flags: Precursor [Arabidopsis thaliana]
TR5824|c0_g1_i1	8.33095	3.81766	2.62086e-20	8.01027e-19	31.381	25.629	30.309	0	0	0	RecName: Full=Glyceraldehyde-3-phosphate dehydrogenase; Short=GAPDH [Aspergillus nidulans FGSC A4]
TR15742|c0_g1_i3	-2.66023	5.23079	2.64472e-20	8.07646e-19	6.301	3.716	8.847	41.076	48.798	39.372	RecName: Full=Monocopper oxidase-like protein SKU5; AltName: Full=Skewed roots; Flags: Precursor [Arabidopsis thaliana]
TR13670|c1_g1_i1	-3.75948	4.63081	2.66855e-20	8.1424e-19	0.558	1.15	1.061	12.267	12.231	14.079	RecName: Full=Transcriptional activator DEMETER; AltName: Full=DNA glycosylase-related protein DME [Arabidopsis thaliana]
TR15887|c0_g1_i1	1.90602	6.56128	2.71419e-20	8.27044e-19	73.085	74.84	91.512	21.793	14.868	21.27	NA
TR19006|c0_g1_i1	-2.06641	6.32932	2.71503e-20	8.27044e-19	86.485	97.168	77.299	315.931	442.174	338.006	RecName: Full=Cytochrome b-c1 complex subunit 8; AltName: Full=Complex III subunit 8; AltName: Full=Complex III subunit VII; AltName: Full=Ubiquinol-cytochrome c reductase complex 8.2 kDa protein; AltName: Full=Ubiquinol-cytochrome c reductase complex ubiquinone-binding protein QP-C [Solanum tuberosum]
TR6330|c0_g2_i1	-9.40356	5.04203	2.75055e-20	8.37165e-19	0	0	0	14.277	47.7	16.518	RecName: Full=Factor of DNA methylation 1; AltName: Full=Protein IDN2 PARALOG 1; AltName: Full=Protein IDN2-LIKE 1 [Arabidopsis thaliana]
TR13573|c0_g1_i1	-8.53369	4.25095	2.78086e-20	8.45686e-19	0	0	0	26.4	48.951	46.529	NA
TR16193|c2_g3_i1	-2.08755	5.87733	2.81232e-20	8.54544e-19	18.345	25.641	18.708	58.212	68.617	65.662	RecName: Full=Phenolic glucoside malonyltransferase 2 [Arabidopsis thaliana]
TR12511|c0_g2_i1	1.97995	5.848	2.84078e-20	8.62474e-19	59.491	62.175	55.074	13.157	18.045	13.828	RecName: Full=Altered inheritance of mitochondria protein 32 [Debaryomyces hansenii CBS767]
TR923|c0_g1_i1	-8.36319	4.1024	2.85298e-20	8.65459e-19	0	0	0	16.025	19.377	17.532	RecName: Full=Cytochrome P450 CYP72A219; AltName: Full=Cytochrome P450 CYP72A129 [Panax ginseng]
TR6086|c0_g1_i1	-1.46917	7.86814	3.10945e-20	9.42478e-19	60.927	78.326	84.56	187.665	234.335	199.517	RecName: Full=Probable protein disulfide-isomerase A6; AltName: Full=P5; Flags: Precursor [Medicago sativa]
TR16071|c8_g2_i1	1.63659	6.53371	3.26067e-20	9.87494e-19	327.812	329.052	300.158	86.876	118.207	104.104	RecName: Full=Adenylate kinase isoenzyme 6 homolog; Short=AK6; AltName: Full=Dual activity adenylate kinase/ATPase; Short=AK/ATPase [Arabidopsis thaliana]
TR15272|c0_g1_i1	1.18537	8.74588	3.30776e-20	1.00093e-18	323.778	371.28	383.109	152.706	175.942	148.186	RecName: Full=Beta-D-glucosyl crocetin beta-1,6-glucosyltransferase; AltName: Full=UDP-glucose glucosyltransferase 9; Short=GjUGT9; AltName: Full=UDP-glycosyltransferase 94E5 [Gardenia jasminoides]
TR5224|c0_g1_i1	-4.96977	4.81503	3.4007e-20	1.0282e-18	3.51	1.208	1.097	37.25	77.644	79.079	RecName: Full=Transcription factor MYB23; AltName: Full=Myb-related protein 23; Short=AtMYB23 [Arabidopsis thaliana]
TR22360|c0_g1_i1	-0.984184	10.9007	3.41999e-20	1.03318e-18	975.789	979.989	964.051	1856.87	2099.78	1832.59	RecName: Full=60S ribosomal protein L3-1; AltName: Full=Protein EMBRYO DEFECTIVE 2207 [Arabidopsis thaliana]
TR10794|c0_g1_i1	1.34851	7.12648	3.60553e-20	1.08833e-18	59.4	62.543	67.558	25.662	23.094	25.477	RecName: Full=Transcription factor GTE4; AltName: Full=Bromodomain-containing protein GTE4; AltName: Full=Protein GLOBAL TRANSCRIPTION FACTOR GROUP E4 [Arabidopsis thaliana]
TR8813|c0_g1_i1	-2.90922	4.996	3.63625e-20	1.0967e-18	5.139	2.887	3.875	28.733	30.303	29.919	RecName: Full=Pectin acetylesterase 3; Flags: Precursor [Arabidopsis thaliana]
TR6482|c0_g5_i1	-9.15849	4.82345	3.7105e-20	1.11817e-18	0	0	0	161.113	174.016	58.781	NA
TR1468|c0_g2_i1	-4.51163	4.41123	3.73199e-20	1.12372e-18	0.752	1.553	1.419	28.3	30.528	31.385	NA
TR16469|c0_g1_i1	1.48973	7.19959	3.7678e-20	1.13356e-18	161.758	170.203	204.867	53.105	72.352	66.743	RecName: Full=Peroxisomal membrane protein 13; AltName: Full=Peroxin-13; Short=AtPEX13; AltName: Full=Peroxisome biogenesis protein 13; AltName: Full=Pex13p; AltName: Full=Protein ABERRANT PEROXISOME MORPHOLOGY 2 [Arabidopsis thaliana]
TR14691|c0_g1_i2	2.49775	5.20474	3.83384e-20	1.15249e-18	38.947	41.435	37.427	11.037	5.481	11.85	RecName: Full=DDB1- and CUL4-associated factor 4; AltName: Full=WD repeat-containing protein 21A [Homo sapiens]
TR7177|c0_g2_i1	4.70049	4.07834	3.9723e-20	1.19313e-18	121.797	128.377	124.325	3.953	0	9.939	NA
TR15270|c0_g1_i2	1.49201	6.88513	4.0549e-20	1.21694e-18	68.254	60.059	64.124	26.23	20.115	24.421	RecName: Full=Ultraviolet-B receptor UVR8; AltName: Full=Protein UV-B RESISTANCE 8; AltName: Full=RCC1 domain-containing protein UVR8 [Arabidopsis thaliana]
TR14533|c0_g2_i1	1.70006	6.28495	4.45025e-20	1.33449e-18	87.59	80.443	81.866	27.121	22.581	26.91	RecName: Full=TOM1-like protein 2; AltName: Full=Target of Myb-like protein 2 [Xenopus laevis]
TR14993|c0_g1_i1	3.08081	5.08328	4.54266e-20	1.36108e-18	30.526	37.374	31.525	6.074	1.98	3.185	RecName: Full=Amino acid permease 3; AltName: Full=Amino acid transporter AAP3 [Arabidopsis thaliana]
TR13047|c0_g2_i1	-8.49946	4.22519	4.76962e-20	1.42792e-18	0	0	0	79.996	82.018	57.801	NA
TR5817|c0_g1_i1	2.18915	5.37059	4.80372e-20	1.43695e-18	111.781	97.111	120.557	23.244	24.498	24.279	NA
TR16073|c5_g1_i1	1.2444	7.73753	5.01275e-20	1.49825e-18	294.859	297.119	276.037	125.865	119.827	120.312	RecName: Full=BI1-like protein [Arabidopsis thaliana]
TR8186|c0_g1_i1	-2.81809	5.69545	5.09302e-20	1.521e-18	7.691	16.783	15.894	76.009	127.468	91.583	RecName: Full=21 kDa protein; AltName: Full=1.2 protein; Flags: Precursor [Daucus carota]
TR11928|c1_g1_i1	1.74583	6.25923	5.23797e-20	1.56301e-18	40.884	39.491	50.448	11.834	14.418	12.764	RecName: Full=Formin-like protein 13; Short=AtFH13 [Arabidopsis thaliana]
TR20790|c0_g1_i1	-1.54471	7.71732	5.38568e-20	1.60578e-18	172.401	223.59	214.942	550.661	690.54	544.889	RecName: Full=60S ribosomal protein L14-1 [Arabidopsis thaliana]
TR6127|c0_g1_i1	-6.34976	4.20906	5.71929e-20	1.70385e-18	0	0.529	0	18.968	15.48	19.569	RecName: Full=Aspartic proteinase-like protein 1; Flags: Precursor [Arabidopsis thaliana]
TR17469|c0_g1_i1	-1.32213	8.26543	5.85808e-20	1.74378e-18	107.896	118.737	112.533	290.778	302.745	254.183	RecName: Full=Phosphoglycerate kinase, cytosolic [Nicotiana tabacum]
TR8134|c0_g1_i1	2.0509	6.07061	5.9617e-20	1.77318e-18	68.584	70.538	68.905	21.513	13.626	14.172	RecName: Full=U11/U12 small nuclear ribonucleoprotein 35 kDa protein; Short=U11/U12 snRNP 35 kDa protein; Short=U11/U12-35K [Arabidopsis thaliana]
TR13954|c1_g1_i1	3.7075	4.39716	5.97903e-20	1.77689e-18	64.824	66.719	81.508	4.64	4.365	7.065	NA
TR6229|c0_g1_i1	2.52047	5.20001	6.03807e-20	1.79298e-18	30.765	37.662	34.518	7.516	4.329	5.699	NA
TR19158|c0_g1_i1	1.18374	8.31057	6.04952e-20	1.79492e-18	221.261	202.872	221.047	100.254	90.532	92.631	RecName: Full=Phosphoglucomutase, cytoplasmic; Short=PGM; AltName: Full=Glucose phosphomutase [Populus tremula]
TR5743|c0_g2_i1	-3.76677	4.7659	6.10365e-20	1.80951e-18	1.253	4.509	1.18	32.516	29.016	33.799	RecName: Full=Putative UDP-glucose glucosyltransferase; Short=FaGT5; AltName: Full=Glucosyltransferase 5 [Fragaria x ananassa]
TR3813|c0_g1_i1	-8.33886	4.08176	6.94184e-20	2.05634e-18	0	0	0	32.898	41.157	29.29	RecName: Full=Auxin-induced protein 15A [Glycine max]
TR3894|c0_g1_i1	-2.48354	5.32239	7.0256e-20	2.07946e-18	12.819	11.434	8.024	54.157	60.391	67.246	RecName: Full=Transcription factor MYB44; AltName: Full=Myb-related protein 44; Short=AtMYB44; AltName: Full=Myb-related protein R1; Short=AtMYBR1 [Arabidopsis thaliana]
TR11942|c0_g1_i1	1.70186	6.90922	7.06786e-20	2.09028e-18	101.708	132.679	116.145	40.185	33.3	33.556	RecName: Full=Glucan endo-1,3-beta-glucosidase 7; AltName: Full=(1->3)-beta-glucan endohydrolase 7; Short=(1->3)-beta-glucanase 7; AltName: Full=Beta-1,3-endoglucanase 7; Short=Beta-1,3-glucanase 7; Flags: Precursor [Arabidopsis thaliana]
TR2560|c0_g1_i1	-1.90514	6.43899	7.17528e-20	2.12033e-18	45.066	62.313	59.152	189.235	245.387	191.513	RecName: Full=Cysteine proteinase inhibitor 6; Short=AtCYS-6; AltName: Full=PIP-M; AltName: Full=PRLI-interacting factor M; Flags: Precursor [Arabidopsis thaliana]
TR5779|c0_g1_i1	-4.35982	4.50498	7.23457e-20	2.13613e-18	1.664	0.564	1.037	23.982	20.367	26.231	RecName: Full=Regulatory protein NPR5; AltName: Full=BTB/POZ domain-containing protein NPR5; AltName: Full=Protein BLADE ON PETIOLE 2 [Arabidopsis thaliana]
TR79|c0_g1_i1	-9.0601	4.72823	7.59311e-20	2.24018e-18	0	0	0	17.535	42.345	15.739	RecName: Full=Serine carboxypeptidase-like 29; Flags: Precursor [Arabidopsis thaliana]
TR10910|c0_g2_i1	2.27942	5.76901	7.97011e-20	2.34951e-18	86.371	69.273	67.069	17.586	16.623	11.205	RecName: Full=Malate dehydrogenase, glyoxysomal; Flags: Precursor [Citrullus lanatus]
TR17296|c0_g1_i1	-1.9329	6.23088	8.02908e-20	2.36499e-18	26.492	24.698	31.883	90.711	125.443	103.727	RecName: Full=F-box/kelch-repeat protein At2g44130 [Arabidopsis thaliana]
TR7497|c0_g1_i1	3.07777	4.93388	8.49341e-20	2.49974e-18	60.608	44.299	41.958	5.005	7.047	5.229	NA
TR13358|c0_g1_i1	2.79147	4.80929	8.95977e-20	2.63488e-18	55.97	51.305	60.094	7.559	8.973	7.408	NA
TR24217|c0_g1_i1	-1.36159	7.64225	9.24585e-20	2.71682e-18	168.139	157.917	167.058	406.616	476.248	386.345	RecName: Full=Glycine-rich RNA-binding protein 4, mitochondrial; Short=AtGR-RBP4; AltName: Full=AtRBG4; AltName: Full=Glycine-rich protein 4; Short=AtGRP4; AltName: Full=Mitochondrial RNA-binding protein 1b; Short=At-mRBP1b; Flags: Precursor [Arabidopsis thaliana]
TR4043|c0_g1_i1	-3.73902	4.61469	9.34769e-20	2.74454e-18	2.757	2.128	1.944	27.884	33.264	32.617	NA
TR15060|c0_g1_i1	-3.58957	4.72165	9.5304e-20	2.79594e-18	0.866	2.68	1.633	21.505	21.897	19.929	RecName: Full=Alkaline/neutral invertase CINV2; AltName: Full=Alkaline/neutral invertase I; Short=A/N-INVI; AltName: Full=Cytosolic invertase 2 [Arabidopsis thaliana]
TR15410|c0_g1_i3	-2.44979	5.45875	9.66274e-20	2.83249e-18	5.196	4.348	4.292	26.391	21.825	26.826	RecName: Full=Serine/threonine-protein kinase EDR1; AltName: Full=MAPKK kinase EDR1; AltName: Full=Protein ENHANCED DISEASE RESISTANCE 1; Short=AtEDR1; AltName: Full=Serine/threonine/tyrosine-protein kinase 10 [Arabidopsis thaliana]
TR19079|c0_g1_i1	-1.45414	7.69265	9.85244e-20	2.88579e-18	86.713	75.266	86.039	222.607	257.303	200.48	RecName: Full=ATP synthase subunit gamma, mitochondrial; AltName: Full=F-ATPase gamma subunit; Flags: Precursor [Ipomoea batatas]
TR7088|c0_g1_i1	2.15261	5.42999	1.05078e-19	3.07527e-18	58.762	50.361	54.49	13.378	10.62	13.023	NA
TR17234|c0_g1_i1	-3.78766	4.65521	1.05698e-19	3.09094e-18	0.672	1.38	1.264	16.831	13.986	16.158	RecName: Full=DNA replication licensing factor MCM4; AltName: Full=Minichromosome maintenance protein 4; Short=OsMCM4 [Oryza sativa Japonica Group]
TR1370|c0_g1_i1	-3.52536	4.86415	1.0944e-19	3.19781e-18	2.416	7.466	6.784	65.66	75.313	54.574	RecName: Full=Nitrogen regulatory protein P-II homolog; AltName: Full=Protein PII-like; Flags: Precursor [Arabidopsis thaliana]
TR19598|c0_g1_i1	1.28817	7.27169	1.12246e-19	3.27719e-18	165.985	152.062	157.436	57.694	66.223	71.847	RecName: Full=Mediator of RNA polymerase II transcription subunit 4 [Arabidopsis thaliana]
TR18946|c0_g1_i1	1.5421	7.30107	1.1312e-19	3.30007e-18	247.001	224.912	272.556	75.653	105.337	75.124	RecName: Full=Cysteine proteinase inhibitor B; AltName: Full=Cystatin-B; AltName: Full=SCB [Helianthus annuus]
TR12815|c2_g1_i1	1.43601	6.96046	1.17684e-19	3.43048e-18	303.12	350.782	340.269	105.955	136.891	126.22	RecName: Full=Protein yippee-like At5g53940 [Arabidopsis thaliana]
TR19579|c0_g1_i1	-8.27549	4.02463	1.18029e-19	3.43779e-18	0	0	0	43.069	58.572	51.038	NA
TR22696|c0_g1_i1	-1.17808	8.93322	1.19903e-19	3.48959e-18	723.023	708.43	740.237	1392.42	1837.98	1706.88	RecName: Full=60S ribosomal protein L29-1 [Arabidopsis thaliana]
TR9600|c0_g2_i1	-8.29628	4.04288	1.23153e-19	3.58132e-18	0	0	0	20.453	29.295	24.295	RecName: Full=Putative apoptosis inhibitor ORF106 [Ostreid herpesvirus 1 (isolate France)]
TR8218|c0_g1_i1	-1.15833	8.28105	1.37143e-19	3.98499e-18	87.363	96.766	103.101	204.063	233.552	204.57	RecName: Full=Nucleolar protein 56; AltName: Full=Ribosome biosynthesis protein sik1 [Schizosaccharomyces pombe 972h-]
TR10074|c1_g2_i1	1.29062	7.03122	1.40695e-19	4.08496e-18	117	119.45	115.812	45.453	50.337	48.205	RecName: Full=Serine/threonine-protein kinase SAPK10; AltName: Full=Osmotic stress/abscisic acid-activated protein kinase 10 [Oryza sativa Japonica Group]
TR11370|c0_g1_i1	-1.45196	6.90846	1.44818e-19	4.20132e-18	19.861	17.543	16.371	46.861	51.192	49.445	RecName: Full=Calcium-dependent protein kinase 4; Short=CDPK 4; Short=StCDPK4 [Solanum tuberosum]
TR1440|c0_g1_i1	1.73984	6.95107	1.51978e-19	4.40555e-18	213.227	228.663	244.333	84.06	62.47	56.611	RecName: Full=Ras-related protein RABC1; Short=AtRABC1; AltName: Full=Ras-related protein Rab18; Short=AtRab18 [Arabidopsis thaliana]
TR7984|c0_g1_i1	3.19933	4.65471	1.53273e-19	4.43958e-18	34.514	39.376	40.921	2.57	6.129	3.83	RecName: Full=Probable carboxylesterase 2; AltName: Full=AtCXE2 [Arabidopsis thaliana]
TR1925|c0_g1_i1	-4.55087	4.44424	1.54174e-19	4.46213e-18	3.225	0	2.015	40.049	51.75	39.925	RecName: Full=Ribosomal RNA small subunit methyltransferase NEP1; AltName: Full=18S rRNA (pseudouridine(1189)-N1)-methyltransferase; Short=18S rRNA Psi1189 methyltransferase; AltName: Full=Essential for mitotic growth protein 1; AltName: Full=Nucleolar essential protein 1 [Saccharomyces cerevisiae S288c]
TR13099|c0_g1_i1	-2.81966	5.09057	1.54831e-19	4.47759e-18	7.327	11.262	5.139	54.225	56.376	57.223	RecName: Full=Isoaspartyl peptidase/L-asparaginase 1; AltName: Full=L-asparagine amidohydrolase 1; Contains: RecName: Full=Isoaspartyl peptidase/L-asparaginase 1 subunit alpha; Contains: RecName: Full=Isoaspartyl peptidase/L-asparaginase 1 subunit beta; Flags: Precursor [Arabidopsis thaliana]
TR16425|c0_g1_i1	1.13127	8.37976	1.59808e-19	4.61789e-18	658.313	623.387	676.447	272.327	337.818	286.071	RecName: Full=Eukaryotic translation initiation factor 1A; Short=eIF-1A; AltName: Full=Eukaryotic translation initiation factor 4C; Short=eIF-4C [Onobrychis viciifolia]
TR15091|c1_g1_i1	1.82291	7.38598	1.60691e-19	4.63974e-18	80.514	84.791	82.903	27.426	16.461	25.779	NA
TR19675|c0_g1_i1	-2.12022	6.20191	1.63111e-19	4.7059e-18	18.813	27.654	32.801	116.109	130.204	99.201	RecName: Full=Proteasome subunit alpha type-2-B; AltName: Full=20S proteasome alpha subunit B-2 [Arabidopsis thaliana]
TR11676|c1_g1_i1	-1.87714	6.17861	1.64152e-19	4.73218e-18	13.776	17.002	15.155	53.919	63.586	51.566	RecName: Full=Putative E3 ubiquitin-protein ligase XBAT31; AltName: Full=Ankyrin repeat domain and RING finger-containing protein XBAT31; AltName: Full=Protein XB3 homolog 1 [Arabidopsis thaliana]
TR1326|c0_g1_i1	-2.72242	5.19367	1.68899e-19	4.8652e-18	4	5.142	5.652	36.164	32.355	29.508	RecName: Full=Dihydrolipoyllysine-residue succinyltransferase component of 2-oxoglutarate dehydrogenase complex 2, mitochondrial; AltName: Full=2-oxoglutarate dehydrogenase complex component E2-2; Short=OGDC-E2-2; AltName: Full=Dihydrolipoamide succinyltransferase component of 2-oxoglutarate dehydrogenase complex 2; AltName: Full=E2K-2; Flags: Precursor [Arabidopsis thaliana]
TR1627|c0_g2_i1	-2.66686	5.14924	1.80339e-19	5.19064e-18	7.828	5.027	6.761	35.366	43.542	45.674	RecName: Full=Elongation of fatty acids protein 3-like; Short=Protein ELO3-like; AltName: Full=Protein HIGH EXPRESSION OF OSMOTICALLY RESPONSIVE GENES 3; AltName: Full=Very long-chain fatty acid condensing enzyme HOS3; Short=VLCFA condensing enzyme HOS3 [Arabidopsis thaliana]
TR8146|c0_g1_i1	-1.69156	8.15351	1.88895e-19	5.43261e-18	198.084	238.302	184.943	678.002	774.582	554.962	RecName: Full=40S ribosomal protein S19-3 [Arabidopsis thaliana]
TR102|c0_g2_i1	-1.76755	6.66249	1.91015e-19	5.48928e-18	23.291	35.488	35.257	106.396	112.105	99.695	RecName: Full=6-hydroxynicotinate 3-monooxygenase; Flags: Precursor [Pseudomonas fluorescens]
TR15890|c0_g1_i1	2.30928	6.54061	1.94379e-19	5.58155e-18	46.444	49.43	54.847	14.328	7.812	7.299	RecName: Full=Phosphatidate phosphatase PAH1; AltName: Full=Phosphatidic acid phosphohydrolase 1; Short=AtPAH1 [Arabidopsis thaliana]
TR16407|c0_g1_i1	-8.27484	4.026	1.98562e-19	5.69721e-18	0	0	0	35.782	36.369	29.307	RecName: Full=Protein YLS3; AltName: Full=Protein YELLOW-LEAF-SPECIFIC GENE 3; AltName: Full=Xylogen-like protein 9; Short=AtXYLP9; Flags: Precursor [Arabidopsis thaliana]
TR8095|c0_g1_i1	1.44058	6.88142	2.14082e-19	6.13768e-18	43.129	43.874	45.535	16.729	13.959	18.085	NA
TR13447|c0_g2_i1	5.5101	4.31406	2.15848e-19	6.18347e-18	17.764	12.665	9.312	0	0.783	0	RecName: Full=G-type lectin S-receptor-like serine/threonine-protein kinase At5g24080; Flags: Precursor [Arabidopsis thaliana]
TR17182|c0_g1_i1	0.799496	12.0458	2.19984e-19	6.29701e-18	1882.36	1908.19	1918.78	1096.63	1095.23	1092.43	RecName: Full=YTH domain-containing family protein 2 [Mus musculus]
TR15337|c1_g1_i1	1.55846	6.62834	2.33172e-19	6.6693e-18	87.807	94.753	83.75	26.417	34.515	29.852	RecName: Full=Protein phosphatase 2C 70; Short=AtPP2C70; AltName: Full=Kinase-associated protein phosphatase; AltName: Full=Protein ROOT ATTENUATED GROWTH 1 [Arabidopsis thaliana]
TR3784|c0_g1_i1	1.17162	8.05843	2.33893e-19	6.68471e-18	197.446	194.705	238.372	88.497	99.586	92.036	RecName: Full=Splicing factor 3A subunit 3; AltName: Full=SF3a60; AltName: Full=Spliceosome-associated protein 61; Short=SAP 61 [Mus musculus]
TR6043|c0_g1_i1	1.30657	8.97393	2.4108e-19	6.88472e-18	278.382	282.947	291.824	129.979	106.885	106.777	RecName: Full=Cyclin-dependent kinase F-4; Short=CDKF;4; AltName: Full=Serine/threonine-protein kinase MHK-like protein 2 [Oryza sativa Japonica Group]
TR4128|c0_g1_i1	-1.98191	6.32466	2.59724e-19	7.41136e-18	44.405	30.84	40.551	123.032	178.264	160.815	RecName: Full=Probable 3-beta-hydroxysteroid-Delta(8),Delta(7)-isomerase; AltName: Full=Cholestenol Delta-isomerase; AltName: Full=Delta(8)-Delta(7) sterol isomerase; Short=D8-D7 sterol isomerase [Arabidopsis thaliana]
TR924|c0_g1_i1	2.11992	5.51507	2.64555e-19	7.54333e-18	60.152	52.846	55.324	9.637	15.183	14.289	RecName: Full=Glucan endo-1,3-beta-glucosidase 14; AltName: Full=(1->3)-beta-glucan endohydrolase 14; Short=(1->3)-beta-glucanase 14; AltName: Full=Beta-1,3-endoglucanase 14; Short=Beta-1,3-glucanase 14; Flags: Precursor [Arabidopsis thaliana]
TR2373|c0_g1_i1	-1.62748	6.37175	2.69719e-19	7.68459e-18	33.352	27.159	30.726	91.177	96.94	94.709	RecName: Full=Mitochondrial import receptor subunit TOM40-1; AltName: Full=Translocase of outer membrane 40 kDa subunit homolog 1; Contains: RecName: Full=Mitochondrial import receptor subunit TOM40-1, N-terminally processed [Arabidopsis thaliana]
TR3151|c0_g2_i1	2.71787	4.93276	2.81019e-19	8.0003e-18	45.066	53.789	61.763	6.693	9.792	7.878	NA
TR7619|c0_g1_i1	-1.99509	6.22705	2.85363e-19	8.11765e-18	11.383	10.33	10.755	48.846	41.859	38.358	RecName: Full=Mitogen-activated protein kinase 16; Short=AtMPK16; Short=MAP kinase 16 [Arabidopsis thaliana]
TR22642|c0_g1_i1	-1.44847	7.53976	2.87516e-19	8.17253e-18	54.033	73.483	70.658	175.661	195.491	170.268	RecName: Full=Monodehydroascorbate reductase; Short=MDAR; AltName: Full=Ascorbate free radical reductase; Short=AFR reductase [Solanum lycopersicum]
TR1981|c0_g1_i1	-2.16492	5.60904	3.01735e-19	8.57002e-18	6.381	6.983	9.038	35.027	32.697	33.187	RecName: Full=Transcription factor GLABRA 3; AltName: Full=Basic helix-loop-helix protein 1; Short=AtMYC6; Short=AtbHLH1; Short=bHLH 1; AltName: Full=Protein SHAPESHIFTER; AltName: Full=Transcription factor EN 31; AltName: Full=bHLH transcription factor bHLH001 [Arabidopsis thaliana]
TR12946|c0_g1_i1	-2.38805	5.27281	3.0243e-19	8.58309e-18	4.011	3.175	4.662	20.563	20.232	21.831	RecName: Full=Receptor-like protein kinase HSL1; AltName: Full=Protein HAESA-LIKE1; Flags: Precursor [Arabidopsis thaliana]
TR16002|c0_g1_i1	1.53514	6.83949	3.10455e-19	8.80402e-18	70.191	66.109	62.001	24.949	22.311	20.792	NA
TR16102|c1_g1_i2	1.77374	6.29557	3.51201e-19	9.95179e-18	58.249	51.868	47.98	14.6	17.757	13.878	RecName: Full=Putative uncharacterized protein At4g01020, chloroplastic; Flags: Precursor [Arabidopsis thaliana]
TR14725|c0_g1_i2	-2.48397	5.48423	3.59584e-19	1.01814e-17	10.437	4.141	9.563	38.709	41.814	32.735	RecName: Full=Ultraviolet-B receptor UVR8; AltName: Full=Protein UV-B RESISTANCE 8; AltName: Full=RCC1 domain-containing protein UVR8 [Arabidopsis thaliana]
TR11963|c0_g1_i1	1.69566	6.39657	3.62304e-19	1.02505e-17	64.072	77.049	71.552	18.824	26.217	20.851	NA
TR3|c0_g1_i1	-8.2858	4.03373	3.68276e-19	1.04114e-17	0	0	0	13.717	15.381	17.18	RecName: Full=ABC transporter G family member 8; Short=ABC transporter ABCG.8; Short=AtABCG8; AltName: Full=Probable white-brown complex homolog protein 8; Short=AtWBC8 [Arabidopsis thaliana]
TR13613|c0_g1_i1	1.34122	7.18407	3.69677e-19	1.0443e-17	103.805	104.841	107.417	44.706	40.392	38.609	RecName: Full=Transcription factor VOZ1; AltName: Full=Protein VASCULAR PLANT ONE-ZINC FINGER 1; Short=AtVOZ1 [Arabidopsis thaliana]
TR12279|c0_g1_i1	2.38066	7.06117	3.85835e-19	1.0891e-17	93.538	97.882	109.134	26.247	19.422	10.685	RecName: Full=Splicing factor 3B subunit 2; AltName: Full=Pre-mRNA-splicing factor SF3b 145 kDa subunit; Short=SF3b145; AltName: Full=SF3b150; AltName: Full=Spliceosome-associated protein 145; Short=SAP 145 [Homo sapiens]
TR4182|c0_g2_i1	-8.58832	4.29876	3.87133e-19	1.09192e-17	0	0	0	13.488	30.132	26.206	RecName: Full=Bifunctional dihydroflavonol 4-reductase/flavanone 4-reductase; AltName: Full=Dihydroflavonol 4-reductase; Short=DFR; AltName: Full=Flavanone 4-reductase; Short=FNR [Pyrus communis]
TR8322|c0_g1_i2	1.18814	9.81297	4.09427e-19	1.15391e-17	1000.71	1097.69	1016.86	489.904	457.573	421.418	RecName: Full=Galactinol synthase 2; Short=GolS-2; Short=SlGolS2 [Solanum lycopersicum]
TR3004|c0_g1_i1	-2.16477	6.1721	4.20686e-19	1.18473e-17	13.161	7.351	14.678	55.845	46.872	55.513	RecName: Full=L-ascorbate oxidase homolog; Flags: Precursor [Brassica napus]
TR15541|c0_g1_i1	2.66282	4.88155	4.2182e-19	1.18701e-17	34.412	36.235	34.554	6.303	4.194	5.724	RecName: Full=Calcium-dependent protein kinase 34 [Arabidopsis thaliana]
TR8207|c0_g1_i2	-1.37189	6.89276	4.23699e-19	1.19138e-17	33.853	34.913	37.058	91.949	90.352	92.505	RecName: Full=Protein TRANSPARENT TESTA 12; AltName: Full=MATE efflux family protein TT12; AltName: Full=Protein DTX41 [Arabidopsis thaliana]
TR13546|c1_g1_i3	1.2554	7.10857	4.48626e-19	1.2605e-17	72.493	68.111	73.698	29.25	32.481	29.558	RecName: Full=NAD(H) kinase 1; Short=AtNADK-1 [Arabidopsis thaliana]
TR15978|c0_g1_i5	-2.88033	5.13715	4.66623e-19	1.31006e-17	3.544	2.945	2.707	25.534	19.467	22.209	RecName: Full=Serine/threonine-protein phosphatase 7 long form homolog [Arabidopsis thaliana]
TR13103|c0_g1_i4	-2.45143	5.48793	4.95782e-19	1.39085e-17	5.276	6.223	7.464	33.509	29.952	43.244	RecName: Full=CDT1-like protein a, chloroplastic; Short=AtCDT1a; Flags: Precursor [Arabidopsis thaliana]
TR13698|c0_g1_i1	-2.29008	5.61821	5.15749e-19	1.44576e-17	9.754	13.804	8.609	55.65	51.093	50.242	RecName: Full=ATP synthase subunit beta, mitochondrial; Flags: Precursor [Zea mays]
TR16028|c0_g1_i3	1.50335	6.48522	5.32396e-19	1.49128e-17	68.596	62.601	84.179	20.19	22.527	22.393	RecName: Full=Protein DEFECTIVE IN MERISTEM SILENCING 3; AltName: Full=Protein INVOLVED IN DE NOVO 1 [Arabidopsis thaliana]
TR14809|c0_g1_i2	1.77513	6.24876	5.49263e-19	1.53735e-17	51.413	55.17	50.758	17.637	15.066	17.842	RecName: Full=Folylpolyglutamate synthase; AltName: Full=DHFS-FPGS homolog C; AltName: Full=Folylpoly-gamma-glutamate synthetase; Short=FPGS; AltName: Full=Tetrahydrofolylpolyglutamate synthase; Short=Tetrahydrofolate synthase [Arabidopsis thaliana]
TR6890|c0_g1_i1	2.08129	5.51053	5.54985e-19	1.55217e-17	57.474	46.749	61	12.199	13.644	13.149	RecName: Full=Mitochondrial ubiquitin ligase activator of nfkb 1; AltName: Full=E3 ubiquitin-protein ligase mul1 [Xenopus laevis]
TR3439|c0_g1_i1	-2.31842	5.60892	5.71852e-19	1.59813e-17	27.723	36.696	36.76	161.121	198.128	148.102	RecName: Full=60S ribosomal protein L34 [Pisum sativum]
TR11550|c0_g1_i1	-2.92604	4.89115	5.83012e-19	1.62807e-17	2.575	2.646	2.432	18.646	19.08	21.194	RecName: Full=Uncharacterized protein sll1770 [Synechocystis sp. PCC 6803 substr. Kazusa]
TR12913|c0_g1_i1	-6.38371	4.23421	6.49904e-19	1.81348e-17	0	0	0.489	19.002	14.202	22.267	RecName: Full=Endoglucanase 17; AltName: Full=Endo-1,4-beta glucanase 17; Flags: Precursor [Arabidopsis thaliana]
TR8386|c0_g1_i1	2.68782	6.25428	6.73015e-19	1.87654e-17	65.941	114.515	113.248	8.534	17.505	20.273	RecName: Full=Ubiquinol oxidase, mitochondrial; AltName: Full=Alternative oxidase; Flags: Precursor [Mangifera indica]
TR11992|c0_g1_i1	2.20079	5.87161	6.78295e-19	1.88982e-17	100.82	76.416	108.836	25.865	18.045	17.348	RecName: Full=Nuclear transcription factor Y subunit B-8; Short=AtNF-YB-8 [Arabidopsis thaliana]
TR14294|c0_g2_i1	-2.89887	5.54136	7.37233e-19	2.05246e-17	2.917	2.657	5.497	33.551	21.663	27.857	RecName: Full=Auxin response factor 3; AltName: Full=Protein ETTIN [Arabidopsis thaliana]
TR16307|c3_g6_i4	1.68018	6.37508	7.58196e-19	2.10922e-17	104.694	104.461	95.995	33.882	44.343	33.707	RecName: Full=60S ribosomal protein L18a [Oryza sativa Japonica Group]
TR7991|c0_g1_i1	-2.0953	6.78758	7.69074e-19	2.13785e-17	19.633	28.931	24.002	124.067	98.767	85.524	RecName: Full=UDP-glucuronate 4-epimerase 1; AltName: Full=UDP-glucuronic acid epimerase 1; Short=AtUGlcAE3 [Arabidopsis thaliana]
TR17447|c0_g1_i1	-8.17226	3.93529	7.70694e-19	2.14073e-17	0	0	0	26.62	26.586	25.812	RecName: Full=Auxin-induced protein AUX28 [Glycine max]
TR23162|c0_g1_i1	1.59522	6.36949	8.39997e-19	2.33145e-17	154.192	166.096	180.317	58.509	57.078	49.093	RecName: Full=Glutathione S-transferase DHAR2; AltName: Full=Chloride intracellular channel homolog 2; Short=CLIC homolog 2; AltName: Full=Glutathione-dependent dehydroascorbate reductase 2; Short=AtDHAR2; Short=CytDHAR; Short=GSH-dependent dehydroascorbate reductase 2 [Arabidopsis thaliana]
TR11329|c0_g1_i1	2.69701	8.943	8.40751e-19	2.33178e-17	511.937	486.52	513.121	43.213	128.332	64.472	NA
TR14585|c0_g1_i1	8.22602	3.71692	8.62479e-19	2.39022e-17	73.302	89.887	79.183	0	0	0	NA
TR3686|c0_g1_i1	-1.58818	6.73267	9.08904e-19	2.51697e-17	35.939	45.622	51.02	120.86	148.699	130.93	RecName: Full=Expansin-A1; Short=AtEXPA1; AltName: Full=Alpha-expansin-1; Short=At-EXP1; Short=AtEx1; AltName: Full=Ath-ExpAlpha-1.2; Flags: Precursor [Arabidopsis thaliana]
TR14650|c0_g1_i1	1.85179	6.6928	9.22551e-19	2.55283e-17	133.454	147.369	203.782	48.761	40.482	44.073	RecName: Full=Protein CHAPERONE-LIKE PROTEIN OF POR1, chloroplastic; Short=AtCPP1; AltName: Full=Protein CELL GROWTH DEFECT FACTOR 1; Short=AtCDF1; Flags: Precursor [Arabidopsis thaliana]
TR17559|c0_g1_i1	8.28022	3.77122	9.35108e-19	2.58562e-17	27.643	35.557	42.042	0	0	0	NA
TR13297|c1_g1_i2	-4.82586	4.40866	9.37184e-19	2.5894e-17	0	0.656	1.789	21.725	32.121	24.974	RecName: Full=Probable inactive leucine-rich repeat receptor-like protein kinase At3g03770; Flags: Precursor [Arabidopsis thaliana]
TR19726|c0_g2_i1	8.17381	3.66875	9.77715e-19	2.69935e-17	19.428	17.911	19.542	0	0	0	RecName: Full=Pentatricopeptide repeat-containing protein At1g61870, mitochondrial; AltName: Full=Protein PENTATRICOPEPTIDE REPEAT 336; Flags: Precursor [Arabidopsis thaliana]
TR14681|c0_g1_i2	-2.2794	5.60572	9.97789e-19	2.75269e-17	5.8	7.063	6.152	33.602	31.581	26.885	RecName: Full=DNA gyrase subunit B, chloroplastic/mitochondrial; Flags: Precursor [Nicotiana benthamiana]
TR1306|c0_g2_i1	1.99621	5.83584	1.01984e-18	2.81141e-17	64.607	72.057	71.659	17.849	12.501	21.806	RecName: Full=Probable WRKY transcription factor 32; AltName: Full=WRKY DNA-binding protein 32 [Arabidopsis thaliana]
TR12644|c1_g1_i1	-1.97117	5.84202	1.02225e-18	2.81592e-17	20.408	17.37	14.558	62.224	74.692	69.232	RecName: Full=ATP-citrate synthase alpha chain protein 2; Short=ATP-citrate synthase A-2; AltName: Full=ATP-citrate lyase A-2; AltName: Full=Citrate cleavage enzyme A-2 [Arabidopsis thaliana]
TR25226|c0_g1_i1	-5.48586	4.18378	1.0848e-18	2.98598e-17	3.635	3.739	0	112.979	117.478	136.453	NA
TR17207|c0_g1_i1	1.12267	8.22526	1.1011e-18	3.02857e-17	144.723	161.518	178.528	72.446	71.668	78.618	RecName: Full=Vacuolar-sorting receptor 1; Short=AtVSR1; AltName: Full=BP80-like protein b; Short=AtBP80b; AltName: Full=Epidermal growth factor receptor-like protein 1; Short=AtELP; Short=AtELP1; AltName: Full=Spot 3 protein; Flags: Precursor [Arabidopsis thaliana]
TR15811|c5_g1_i1	-2.48651	5.35745	1.1968e-18	3.28932e-17	10.039	6.407	6.832	38.734	46.305	53.083	RecName: Full=Probable BOI-related E3 ubiquitin-protein ligase 2 [Arabidopsis thaliana]
TR5455|c0_g1_i1	-6.24977	4.12009	1.25653e-18	3.45087e-17	0.57	0	0	18.748	15.84	20.667	RecName: Full=Probable RNA-binding protein ARP1; AltName: Full=ABA-regulated RNA-binding protein 1 [Arabidopsis thaliana]
TR12262|c0_g2_i1	1.94594	6.14685	1.27154e-18	3.48948e-17	64.71	67.685	52.63	17.789	13.581	16.057	RecName: Full=Signal peptide peptidase-like 4; Short=AtSPPL4; Flags: Precursor [Arabidopsis thaliana]
TR15534|c0_g1_i1	1.64266	6.31741	1.28861e-18	3.53367e-17	55.275	44.805	53.297	16.449	15.714	17.365	NA
TR1127|c0_g1_i1	1.81808	6.44783	1.34294e-18	3.67715e-17	152.779	172.814	131.002	43.451	48.096	37.243	RecName: Full=Cell number regulator 8; AltName: Full=ZmCNR08 [Zea mays]
TR19012|c0_g1_i1	2.0184	6.21518	1.34256e-18	3.67715e-17	169.575	174.482	125.624	38.353	43.848	33.422	RecName: Full=RING-H2 finger protein ATL56 [Arabidopsis thaliana]
TR9740|c0_g1_i2	1.80327	5.77131	1.36605e-18	3.73762e-17	47.949	42.252	50.579	13.013	16.839	14.691	RecName: Full=Hexokinase-4 [Arabidopsis thaliana]
TR12341|c1_g1_i1	2.00719	5.90644	1.41427e-18	3.86665e-17	93.128	83.617	96.21	24.644	27.036	15.42	RecName: Full=Inositol oxygenase 1; AltName: Full=Myo-inositol oxygenase 1; Short=AtMIOX1; Short=MI oxygenase 1 [Arabidopsis thaliana]
TR10394|c0_g2_i1	8.17724	3.67084	1.49334e-18	4.0798e-17	22.311	23.455	21.104	0	0	0.268	RecName: Full=Lipoxygenase 3, chloroplastic; Short=AtLOX3; Flags: Precursor [Arabidopsis thaliana]
TR14465|c1_g1_i2	-1.47744	6.861	1.75226e-18	4.78e-17	21.16	21.764	17.682	54.148	59.805	55.136	RecName: Full=Putative 3,4-dihydroxy-2-butanone kinase [Solanum lycopersicum]
TR2365|c0_g2_i1	8.54068	4.01353	1.75211e-18	4.78e-17	8.204	16.381	9.753	0	0	0	NA
TR13995|c2_g1_i1	5.10879	3.93462	1.77205e-18	4.83038e-17	145.6	179.164	139.992	2.715	9.198	0	NA
TR12463|c0_g1_i1	2.18112	5.57751	1.79259e-18	4.88273e-17	73.609	56.585	77.943	11.546	11.592	15.672	RecName: Full=1-aminocyclopropane-1-carboxylate oxidase homolog 1 [Arabidopsis thaliana]
TR16111|c1_g1_i1	-2.77346	5.32934	1.86832e-18	5.08523e-17	2.894	8.581	5.056	40.897	37.989	39.883	NA
TR1269|c0_g1_i1	-2.97583	4.86431	1.88199e-18	5.11861e-17	4.113	5.084	6.963	44.163	44.199	40.78	RecName: Full=Uncharacterized GPI-anchored protein At4g28100; Flags: Precursor [Arabidopsis thaliana]
TR8552|c0_g1_i1	-6.22763	4.09825	1.89176e-18	5.14137e-17	0	0	0.56	21.233	18.036	18.789	RecName: Full=Pectin acetylesterase 12; Flags: Precursor [Arabidopsis thaliana]
TR24584|c0_g1_i1	1.5394	6.54238	1.91482e-18	5.20017e-17	68.106	79.361	73.639	21.454	26.316	28.829	RecName: Full=Hsp90 co-chaperone CDC37; AltName: Full=Protein CDC37 homolog; AltName: Full=Protein PLANT HOMOLOGOUS TO PARAFIBROMIN [Arabidopsis thaliana]
TR6547|c0_g2_i1	-8.65199	4.36308	2.06016e-18	5.59074e-17	0	0	0	19.41	24.534	10.543	NA
TR7279|c1_g1_i1	6.63316	3.82256	2.12435e-18	5.76066e-17	185.96	136.118	230.347	0	3.861	0	NA
TR4913|c0_g2_i1	-1.49204	7.25844	2.21328e-18	5.99735e-17	27.621	22.5	21.832	60.57	65.341	77.621	RecName: Full=N-alpha-acetyltransferase 15, NatA auxiliary subunit; AltName: Full=NMDA receptor-regulated protein 1 [Pongo abelii]
TR11364|c0_g1_i1	-1.39887	8.15725	2.24822e-18	6.08751e-17	236.267	226.04	201.767	548.93	678.912	527.767	RecName: Full=Ubiquitin-60S ribosomal protein L40; Contains: RecName: Full=Ubiquitin; Contains: RecName: Full=60S ribosomal protein L40; AltName: Full=CEP52; Flags: Precursor [Nicotiana sylvestris]
TR18945|c0_g1_i1	1.6915	6.20212	2.29821e-18	6.21388e-17	70.647	64.211	71.206	16.865	21.645	25.955	RecName: Full=Mitochondrial ubiquitin ligase activator of nfkb 1-A; AltName: Full=E3 ubiquitin-protein ligase mul1-A [Danio rerio]
TR7504|c0_g1_i1	1.4408	6.52236	2.29829e-18	6.21388e-17	40.428	41.078	47.395	15.168	16.119	16.325	RecName: Full=Nuclear-interacting partner of ALK; AltName: Full=Nuclear-interacting partner of anaplastic lymphoma kinase; AltName: Full=Zinc finger C3HC-type protein 1 [Pongo abelii]
TR14815|c1_g1_i2	-1.97374	6.21751	2.32358e-18	6.27761e-17	10.221	8.754	13.378	44.257	36.297	45.188	RecName: Full=Proline-rich receptor-like protein kinase PERK1; AltName: Full=Proline-rich extensin-like receptor kinase 1; Short=AtPERK1 [Arabidopsis thaliana]
TR16027|c0_g1_i4	-2.07458	6.08498	2.38566e-18	6.44057e-17	17.4	6.764	21.14	54.598	63.757	51.306	RecName: Full=Aminopeptidase M1; AltName: Full=Alpha-aminoacylpeptide hydrolase [Arabidopsis thaliana]
TR19318|c0_g1_i1	-2.00964	5.65083	2.40749e-18	6.49471e-17	24.441	18.106	19.256	80.938	82.9	86.136	RecName: Full=Cytochrome b5 [Nicotiana tabacum]
TR6588|c0_g1_i1	-2.52927	5.45763	2.41766e-18	6.51734e-17	15.235	7.834	11.136	56.54	81.685	61.681	NA
TR16123|c3_g1_i4	-3.81374	4.54386	2.43732e-18	6.5655e-17	1.914	0.955	1.323	28.741	25.758	24.899	RecName: Full=Wall-associated receptor kinase-like 10; Flags: Precursor [Arabidopsis thaliana]
TR13975|c0_g1_i1	3.28249	4.66674	2.45175e-18	6.59949e-17	31.062	44.518	37.332	2.952	6.03	2.69	RecName: Full=Probable inactive poly [ADP-ribose] polymerase SRO2; AltName: Full=Protein SIMILAR TO RCD ONE 2 [Arabidopsis thaliana]
TR14973|c0_g1_i1	1.81339	6.21836	2.58057e-18	6.94115e-17	35.357	34.303	41.481	12.674	9.162	9.361	RecName: Full=Calmodulin-binding transcription activator 5; AltName: Full=Ethylene-induced calmodulin-binding protein f; Short=EICBP.f; AltName: Full=Signal-responsive protein 6 [Arabidopsis thaliana]
TR13850|c0_g2_i1	2.14072	5.43017	2.96122e-18	7.95916e-17	71.239	78.533	89.676	12.504	25.056	23.767	RecName: Full=Repressor of RNA polymerase III transcription MAF1 homolog [Xenopus laevis]
TR15043|c1_g2_i1	1.59386	6.77187	2.98371e-18	8.0137e-17	186.712	239.28	212.868	69.452	81.406	62.352	RecName: Full=60S ribosomal protein L2, mitochondrial (mitochondrion) [Oryza sativa Japonica Group]
TR13809|c0_g1_i2	-3.46411	5.05831	3.01488e-18	8.09146e-17	0.98	0.759	2.325	19.494	12.429	14.674	RecName: Full=Calcium-transporting ATPase 9, plasma membrane-type; AltName: Full=Ca(2+)-ATPase isoform 9 [Arabidopsis thaliana]
TR16046|c0_g1_i1	3.19554	4.75725	3.06652e-18	8.22402e-17	33.375	20.717	31.406	2.681	3.213	3.436	RecName: Full=CSC1-like protein At3g54510 [Arabidopsis thaliana]
TR24272|c0_g1_i1	-1.22619	8.55428	3.08377e-18	8.26423e-17	454.862	454.955	465.464	1051.33	1212.13	956.317	RecName: Full=60S ribosomal protein L35 [Euphorbia esula]
TR14438|c0_g1_i1	-1.11928	9.0427	3.24279e-18	8.68403e-17	327.447	351.817	355.364	644.629	846.574	734.357	RecName: Full=60S ribosomal protein L6; AltName: Full=YL16-like [Mesembryanthemum crystallinum]
TR17430|c0_g1_i1	1.43433	6.86552	3.25761e-18	8.71732e-17	152.973	160.747	154.515	51.637	69.31	52.731	RecName: Full=Uricase-2 isozyme 1; AltName: Full=Urate oxidase; AltName: Full=Uricase II clone pcClNUO-01 [Canavalia lineata]
TR10737|c0_g2_i1	4.10844	4.77397	3.28918e-18	8.79536e-17	30.367	51.017	37.857	0.042	5.148	1.852	NA
TR3675|c0_g1_i1	-8.25188	4.00642	3.61362e-18	9.65587e-17	0	0	0	17.441	12.312	14.993	RecName: Full=Polyphenol oxidase, chloroplastic; Short=PPO; AltName: Full=Catechol oxidase; Flags: Precursor [Malus domestica]
TR7606|c0_g1_i2	1.49944	6.91764	3.62159e-18	9.6701e-17	95.008	85.009	82.271	32.542	26.631	32.257	NA
TR22440|c0_g1_i1	1.24594	7.29657	3.67245e-18	9.79874e-17	134.354	142.296	144.785	51.298	67.888	59.36	RecName: Full=Oxysterol-binding protein-related protein 3A; AltName: Full=OSBP-related protein 3A; AltName: Full=Protein UNFERTILIZED EMBRYO SAC 18 [Arabidopsis thaliana]
TR24285|c0_g1_i1	-1.41754	8.67666	3.82292e-18	1.01928e-16	388.739	364.137	370.971	944.196	1205.75	857.803	RecName: Full=60S ribosomal protein L14-2 [Arabidopsis thaliana]
TR12207|c0_g2_i1	-2.8544	5.1138	3.93081e-18	1.04728e-16	3.965	2.853	3.219	27.536	22.905	21.228	RecName: Full=ABC transporter G family member 3; Short=ABC transporter ABCG.3; Short=AtABCG3; AltName: Full=White-brown complex homolog protein 3; Short=AtWBC3 [Arabidopsis thaliana]
TR12601|c1_g1_i1	1.969	5.70629	4.05193e-18	1.07876e-16	48.256	58.494	53.56	15.728	11.745	12.982	NA
TR15943|c0_g1_i8	1.7238	5.83968	4.09069e-18	1.08829e-16	54.968	54.986	57.256	14.328	14.445	15.806	RecName: Full=RNA pseudouridine synthase 3, mitochondrial; AltName: Full=RNA pseudouridylate synthase 3; AltName: Full=RNA-uridine isomerase 3; Flags: Precursor [Arabidopsis thaliana]
TR12376|c1_g1_i1	1.31852	7.33401	4.16229e-18	1.10653e-16	82.394	96.271	92.024	36.766	32.571	39.137	RecName: Full=Transmembrane and coiled-coil domain-containing protein 4 [Homo sapiens]
TR11239|c0_g2_i1	1.64356	7.03138	4.59704e-18	1.22122e-16	52.78	53.766	56.159	19.418	12.42	17.088	RecName: Full=Non-lysosomal glucosylceramidase; Short=NLGase; AltName: Full=Beta-glucocerebrosidase 2; Short=Beta-glucosidase 2; AltName: Full=Glucosylceramidase 2 [Mus musculus]
TR15219|c0_g1_i1	1.31483	7.63556	4.6092e-18	1.22356e-16	164.481	166.89	199.072	59.145	82.837	72.366	RecName: Full=COP9 signalosome complex subunit 2; Short=Signalosome subunit 2; AltName: Full=Protein FUSCA 12 [Arabidopsis thaliana]
TR14449|c0_g1_i1	1.5854	6.46373	4.70187e-18	1.24726e-16	54.216	58.77	49.446	18.578	18.009	17.373	RecName: Full=WPP domain-interacting tail-anchored protein 1 [Arabidopsis thaliana]
TR8053|c0_g1_i1	1.5709	8.12711	4.83787e-18	1.2824e-16	69.655	71.631	77.836	28.308	18.774	26.282	RecName: Full=Auxin transport protein BIG; AltName: Full=Protein ATTENUATED SHADE AVOIDANCE 1; AltName: Full=Protein CORYMBOSA1; AltName: Full=Protein DARK OVER-EXPRESSION OF CAB 1; AltName: Full=Protein LOW PHOSPHATE-RESISTANT ROOT 1; AltName: Full=Protein TRANSPORT INHIBITOR RESPONSE 3; AltName: Full=Protein UMBRELLA 1 [Arabidopsis thaliana]
TR12524|c0_g1_i1	2.76272	5.28097	4.88314e-18	1.29347e-16	34.047	48.889	64.076	7.126	5.688	8.85	RecName: Full=ACT domain-containing protein ACR9; AltName: Full=Protein ACT DOMAIN REPEATS 9 [Arabidopsis thaliana]
TR14386|c0_g1_i2	1.56386	6.69967	4.98626e-18	1.31982e-16	57.554	63.659	55.646	20.707	16.731	22.519	RecName: Full=Sister chromatid cohesion 1 protein 2; AltName: Full=SCC1 homolog 2; Short=AtRAD21-1 [Arabidopsis thaliana]
TR7995|c0_g1_i1	1.33068	6.72501	5.04782e-18	1.33515e-16	63.821	63.648	68.631	25.577	27.468	24.832	RecName: Full=Microtubule-associated protein TORTIFOLIA1; AltName: Full=Microtubule-associated protein SPIRAL2; AltName: Full=Protein CONVOLUTA [Arabidopsis thaliana]
TR5916|c0_g1_i1	-8.17289	3.93362	5.11934e-18	1.35309e-16	0	0	0	21.751	30.528	31.402	RecName: Full=Putative transcription factor bHLH086; AltName: Full=Basic helix-loop-helix protein 86; Short=AtbHLH86; Short=bHLH 86; AltName: Full=Transcription factor EN 113; AltName: Full=bHLH transcription factor bHLH086 [Arabidopsis thaliana]
TR14585|c1_g2_i1	1.99504	7.41562	5.62629e-18	1.48601e-16	91.966	97.111	94.194	32.228	19.908	18.069	RecName: Full=Probable GTP diphosphokinase RSH3, chloroplastic; AltName: Full=RelA/SpoT homolog 3; Short=AtRSH3; AltName: Full=ppGpp synthetase RSH3; Flags: Precursor [Arabidopsis thaliana]
TR8602|c0_g1_i1	-2.57806	5.24757	5.89692e-18	1.55636e-16	7.042	6.12	5.103	38.276	40.59	30.396	RecName: Full=BAHD acyltransferase DCR; AltName: Full=Protein DEFECTIVE IN CUTICULAR RIDGES; AltName: Full=Protein PERMEABLE LEAVES 3 [Arabidopsis thaliana]
TR22892|c0_g1_i1	1.36911	6.84352	6.18565e-18	1.63139e-16	101.435	88.955	105.641	35.918	42.579	36.204	RecName: Full=Plant UBX domain-containing protein 10; Short=PUX10 [Arabidopsis thaliana]
TR3837|c0_g1_i1	1.58469	6.11257	6.25248e-18	1.64782e-16	46.593	47.06	52.272	16.508	16.047	15.923	RecName: Full=Protein CYPRO4 [Cynara cardunculus]
TR24295|c0_g1_i1	-1.1103	7.69932	6.30446e-18	1.66033e-16	112.647	112.571	125.493	230.98	273.458	255.599	RecName: Full=Ribosome biogenesis protein BRX1 homolog; AltName: Full=Brix domain-containing protein 2; AltName: Full=Bx24 [Xenopus laevis]
TR17505|c0_g1_i1	-6.24212	4.11487	6.38322e-18	1.67986e-16	0.422	0	0	14.286	15.111	10.97	RecName: Full=Replication protein A 70 kDa DNA-binding subunit B; Short=AtRPA70B; AltName: Full=AtRPA1-5; AltName: Full=Replication factor A protein 1B; AltName: Full=Replication protein A 1B; Short=AtRPA1B [Arabidopsis thaliana]
TR20568|c0_g1_i1	1.03563	8.61021	6.57715e-18	1.72965e-16	670.767	778.463	765.086	336.537	387.219	358.697	RecName: Full=Ubiquitin-conjugating enzyme E2-17 kDa; AltName: Full=Ubiquitin carrier protein; AltName: Full=Ubiquitin-protein ligase [Solanum lycopersicum]
TR13318|c0_g1_i1	1.37806	6.75294	6.61605e-18	1.73863e-16	84.559	92.958	98.105	31.337	39.996	35.073	RecName: Full=Ent-kaurenoic acid oxidase 1; Short=AtKAO1; AltName: Full=Cytochrome P450 88A3 [Arabidopsis thaliana]
TR1670|c0_g1_i1	-1.05708	8.5552	6.77285e-18	1.77855e-16	162.328	156.134	186.052	340.659	375.969	334.234	RecName: Full=ERBB-3 BINDING PROTEIN 1; Short=StEBP1 [Solanum tuberosum]
TR6279|c0_g1_i1	1.08877	9.22738	7.07157e-18	1.85567e-16	695.858	741.341	819.587	369.367	363.513	325.963	RecName: Full=Reticulon-like protein B1; Short=AtRTNLB1; AltName: Full=VirB2-interacting protein 1 [Arabidopsis thaliana]
TR13364|c2_g2_i1	2.50154	5.25415	7.25466e-18	1.90234e-16	55.811	50.097	41.911	10.816	9.207	5.565	RecName: Full=Zinc finger HIT domain-containing protein 2 [Bos taurus]
TR17327|c0_g1_i1	-1.91832	6.31148	7.30479e-18	1.91412e-16	87.192	71.804	48.564	254.148	277.193	253.236	RecName: Full=ATP synthase 6 kDa subunit, mitochondrial, partial [Solanum tuberosum]
TR14777|c0_g1_i1	-1.50387	6.87509	7.45012e-18	1.9508e-16	11.224	11.906	12.114	34.476	29.295	36.246	RecName: Full=Uncharacterized protein At3g06530 [Arabidopsis thaliana]
TR16278|c5_g1_i1	-1.84293	6.44237	7.64666e-18	1.9994e-16	25.957	17.669	17.05	61.876	92.026	80.537	NA
TR16734|c0_g1_i1	-4.69875	4.58213	7.64265e-18	1.9994e-16	13.343	3.439	0	143.917	194.285	110.917	NA
TR3920|c0_g1_i1	1.35829	7.35497	7.65248e-18	1.99949e-16	265.836	221.922	216.755	86.868	95.428	93.234	RecName: Full=Zinc finger protein ZAT10; AltName: Full=Salt-tolerance zinc finger [Arabidopsis thaliana]
TR11692|c0_g1_i1	3.89885	4.38248	7.79039e-18	2.03407e-16	33.227	40.526	48.361	1.748	1.269	5.271	RecName: Full=Universal stress protein A-like protein [Arabidopsis thaliana]
TR15091|c0_g1_i1	1.75257	6.30814	7.81959e-18	2.04024e-16	148.893	194.797	190.321	51.858	59.67	45.507	NA
TR19138|c0_g1_i1	1.47356	6.93136	7.88856e-18	2.05677e-16	192.649	195.165	202.78	80.819	70.687	59.41	RecName: Full=Eukaryotic translation initiation factor NCBP; AltName: Full=Novel cap-binding protein; Short=nCBP; AltName: Full=mRNA cap-binding protein [Triticum aestivum]
TR7739|c0_g1_i1	-5.03046	4.24898	7.9456e-18	2.07016e-16	0.501	0.518	0.465	16.763	14.958	21.446	RecName: Full=MATE efflux family protein DTX1; AltName: Full=Protein DETOXIFICATION 1 [Arabidopsis thaliana]
TR16283|c3_g1_i1	-2.66268	5.00866	8.44721e-18	2.19928e-16	6.028	5.579	4.543	29.242	35.748	38.702	RecName: Full=Heat stress transcription factor B-4; Short=AtHsfB4; AltName: Full=AtHsf-02 [Arabidopsis thaliana]
TR21093|c0_g1_i1	8.18001	3.67235	8.75324e-18	2.27734e-16	17.343	23.547	18.278	0	0	0	RecName: Full=Protein rds1 [Schizosaccharomyces pombe 972h-]
TR1733|c0_g1_i1	-3.3511	4.80732	8.78331e-18	2.28354e-16	1.31	1.346	1.24	14.498	10.728	15.077	RecName: Full=125 kDa kinesin-related protein [Nicotiana tabacum]
TR1790|c0_g1_i1	1.13796	9.01281	9.07792e-18	2.35845e-16	580.806	595.882	683.029	276.213	315.282	253.136	RecName: Full=Cysteine proteinase inhibitor 12; AltName: Full=Oryzacystatin XII; Short=OC-XII; AltName: Full=Oryzacystatin-12; Flags: Precursor [Oryza sativa Japonica Group]
TR20932|c0_g1_i1	-6.13423	4.01536	9.37547e-18	2.43403e-16	0	0	0.727	22.141	22.158	25.443	RecName: Full=Protein PMR5; AltName: Full=Powdery mildew resistance protein 5; AltName: Full=Protein trichome birefringence-like 44 [Arabidopsis thaliana]
TR14772|c1_g1_i3	-2.43815	5.59998	9.58546e-18	2.48678e-16	18.083	11.262	15.906	40.21	56.169	50.602	RecName: Full=Homeobox-leucine zipper protein REVOLUTA; AltName: Full=HD-ZIP protein REV; AltName: Full=Homeodomain transcription factor REV; AltName: Full=Protein AMPHIVASAL VASCULAR BUNDLE 1; AltName: Full=Protein INTERFASCICULAR FIBERLESS 1 [Arabidopsis thaliana]
TR20767|c0_g1_i1	-2.01128	5.73405	9.71935e-18	2.51972e-16	14.745	15.173	15.143	61.953	66.16	53.745	RecName: Full=Zinc finger A20 and AN1 domain-containing stress-associated protein 5; Short=AtSAP5 [Arabidopsis thaliana]
TR21025|c0_g1_i1	-5.07413	4.2938	9.89279e-18	2.56287e-16	0	1.127	0	15.032	12.762	12.294	RecName: Full=Leucine-rich repeat receptor-like tyrosine-protein kinase PXC3; AltName: Full=Protein PXY/TDR-CORRELATED 3; Flags: Precursor [Arabidopsis thaliana]
TR11185|c0_g1_i2	1.28915	7.30818	1.02872e-17	2.66317e-16	91.624	81.754	91.178	38.887	34.299	34.36	RecName: Full=ABC transporter F family member 4; Short=ABC transporter ABCF.4; Short=AtABCF4; AltName: Full=GCN20-type ATP-binding cassette protein GCN4 [Arabidopsis thaliana]
TR11700|c0_g1_i3	-2.38623	5.61038	1.02952e-17	2.66335e-16	15.816	6.591	11.029	59.272	60.517	53.393	RecName: Full=Triose phosphate/phosphate translocator, chloroplastic; Short=cTPT; AltName: Full=E30; AltName: Full=p36; Flags: Precursor [Pisum sativum]
TR13757|c0_g2_i1	2.00198	5.66626	1.04985e-17	2.71403e-16	63.787	61.002	54.561	15.414	17.496	11.532	RecName: Full=DnaJ homolog subfamily C member 17 [Bos taurus]
TR14577|c2_g1_i1	1.48556	6.32274	1.10275e-17	2.84875e-16	113.262	116.528	130.298	39.108	45.891	43.906	NA
TR13396|c0_g1_i2	1.78732	5.9558	1.10635e-17	2.85604e-16	49.703	47.555	46.728	14.71	16.065	11.129	RecName: Full=F-box/LRR-repeat protein 10 [Arabidopsis thaliana]
TR14190|c0_g1_i3	2.99531	4.77652	1.12619e-17	2.9052e-16	42.274	52.869	35.329	3.758	7.938	5.9	RecName: Full=Probable proline transporter 2 [Oryza sativa Japonica Group]
TR16124|c8_g1_i1	-2.39189	5.37859	1.16674e-17	3.00768e-16	4.341	4.797	4.722	26.612	25.749	20.44	RecName: Full=U-box domain-containing protein 4; AltName: Full=Plant U-box protein 4 [Arabidopsis thaliana]
TR15121|c0_g1_i1	-3.77744	4.64919	1.17039e-17	3.01498e-16	1.732	1.334	1.216	23.872	18.855	17.004	RecName: Full=COBRA-like protein 7; Flags: Precursor [Arabidopsis thaliana]
TR14331|c1_g1_i1	-1.66001	6.70511	1.19557e-17	3.07768e-16	28.35	36.592	26.184	100.161	97.354	89.974	NA
TR16221|c1_g1_i3	-2.32954	5.56878	1.32921e-17	3.41927e-16	15.656	10.779	5.866	59.433	52.173	39.121	RecName: Full=DNA (cytosine-5)-methyltransferase CMT2; AltName: Full=Chromomethylase 2; AltName: Full=Protein CHROMOMETHYLASE 2 [Arabidopsis thaliana]
TR12905|c0_g1_i1	2.4825	5.00693	1.35115e-17	3.47327e-16	57.828	63.464	55.145	13.208	9.153	8.422	RecName: Full=E3 ubiquitin-protein ligase RNF185; AltName: Full=RING finger protein 185 [Gallus gallus]
TR17739|c0_g1_i1	-1.42483	7.81144	1.41451e-17	3.6336e-16	149.087	132.518	127.401	395.588	379.002	321.974	RecName: Full=40S ribosomal protein S3-3 [Arabidopsis thaliana]
TR5732|c0_g1_i1	-4.35172	4.26897	1.46982e-17	3.77301e-16	0.467	0.483	1.335	14.549	17.082	18.957	RecName: Full=ABC transporter G family member 5; Short=ABC transporter ABCG.5; Short=AtABCG5; AltName: Full=White-brown complex homolog protein 5; Short=AtWBC5 [Arabidopsis thaliana]
TR14254|c2_g1_i1	-2.27937	6.2608	1.53921e-17	3.94837e-16	6.461	8.777	6.594	43.901	28.818	32.651	RecName: Full=Glycine dehydrogenase (decarboxylating), mitochondrial; AltName: Full=Glycine cleavage system P protein; AltName: Full=Glycine decarboxylase; AltName: Full=Glycine dehydrogenase (aminomethyl-transferring); Flags: Precursor [Solanum tuberosum]
TR7853|c0_g1_i1	1.60535	6.36358	1.56365e-17	4.00825e-16	59.89	73.046	69.155	23.346	23.175	19.535	RecName: Full=Ferrochelatase-2, chloroplastic; AltName: Full=Ferrochelatase II; AltName: Full=Heme synthase 2; AltName: Full=Protoheme ferro-lyase 2; Flags: Precursor [Oryza sativa Japonica Group]
TR11267|c0_g2_i1	1.37784	6.67094	1.58322e-17	4.05558e-16	91.692	89.312	84.358	31.99	34.191	36.187	RecName: Full=Dr1-associated corepressor; AltName: Full=Dr1-associated protein 1; AltName: Full=Negative cofactor 2-alpha; Short=NC2-alpha [Rattus norvegicus]
TR15833|c1_g1_i1	1.95488	6.20192	1.59824e-17	4.09117e-16	94.131	78.947	102.934	31.617	24.111	15.848	RecName: Full=NAC domain-containing protein 40; Short=ANAC040; AltName: Full=Protein NTM1-like 8 [Arabidopsis thaliana]
TR2675|c0_g1_i1	-2.47441	5.0358	1.61109e-17	4.1212e-16	4.922	4.555	5.568	26.4	29.565	28.737	RecName: Full=UDP-N-acetylglucosamine--N-acetylmuramyl-(pentapeptide) pyrophosphoryl-undecaprenol N-acetylglucosamine transferase; AltName: Full=Undecaprenyl-PP-MurNAc-pentapeptide-UDPGlcNAc GlcNAc transferase [Flavobacterium psychrophilum JIP02/86]
TR12845|c0_g1_i2	-1.34481	9.09269	1.76062e-17	4.50055e-16	494.002	465.216	451.967	1241.53	1277.29	1000.06	RecName: Full=60S ribosomal protein L27a-3 [Arabidopsis thaliana]
TR7473|c0_g1_i1	-2.96608	4.85772	1.80135e-17	4.60144e-16	2.792	2.876	3.517	25.492	26.055	21.06	RecName: Full=Probable DNA primase large subunit [Arabidopsis thaliana]
TR23165|c0_g1_i1	-8.28781	4.03701	1.80597e-17	4.61003e-16	0	0	0	34.951	22.131	36.389	RecName: Full=Protein E6 [Gossypium hirsutum]
TR17690|c0_g1_i1	-1.82581	6.62284	1.99236e-17	5.08225e-16	36.976	37.213	39.276	148.642	145.351	107.188	RecName: Full=Ethylene-responsive transcription factor 9; Short=AtERF9; AltName: Full=Ethylene-responsive element-binding factor 9; Short=EREBP-9 [Arabidopsis thaliana]
TR4971|c0_g1_i1	-1.58474	6.49383	2.00294e-17	5.10568e-16	18.425	22.351	28.509	64.107	72.199	72.71	RecName: Full=Beta-glucosidase 42; Short=AtBGLU42 [Arabidopsis thaliana]
TR10927|c0_g1_i1	-2.2343	5.37113	2.00712e-17	5.11277e-16	3.897	3.439	5.258	20.928	19.971	18.68	RecName: Full=Guanine nucleotide exchange factor SPIKE 1 [Arabidopsis thaliana]
TR15439|c6_g1_i3	1.22162	7.66547	2.09793e-17	5.34036e-16	143.903	161.575	150.115	66.712	78.445	61.321	RecName: Full=Endonuclease 4; Short=AtENDO4; AltName: Full=Deoxyribonuclease ENDO4; AltName: Full=Single-stranded-nucleate endonuclease ENDO4; Flags: Precursor [Arabidopsis thaliana]
TR7424|c0_g1_i1	-1.95601	5.77087	2.10204e-17	5.34711e-16	6.985	9.697	8.239	33.636	32.202	30.832	RecName: Full=Probable transcriptional regulator SLK2; Short=AtSLK2; AltName: Full=Protein SEUSS-like 2 [Arabidopsis thaliana]
TR20712|c0_g1_i1	-1.82276	6.06396	2.19823e-17	5.58792e-16	23.769	15.449	20.019	72.082	66.466	71.604	RecName: Full=Protein TIFY 6B; AltName: Full=Jasmonate ZIM domain-containing protein 3; AltName: Full=Protein JASMONATE INSENSITIVE 3 [Arabidopsis thaliana]
TR6102|c0_g2_i1	-8.11438	3.8828	2.25202e-17	5.72067e-16	0	0	0	10.74	11.907	15.077	RecName: Full=Protein NETWORKED 1A [Arabidopsis thaliana]
TR17316|c0_g1_i1	1.6063	6.08301	2.37043e-17	6.01726e-16	63.719	54.526	64.577	18.324	20.808	21.086	RecName: Full=Protein RTF2 homolog; AltName: Full=Replication termination factor 2 domain-containing protein 1 [Sus scrofa]
TR11256|c2_g1_i1	-4.58589	4.20228	2.42485e-17	6.15113e-16	1.174	0	1.109	18.078	20.79	20.968	RecName: Full=Polyphenol oxidase, chloroplastic; Short=PPO; AltName: Full=Catechol oxidase; Flags: Precursor [Malus domestica]
TR23205|c0_g1_i1	3.39186	4.28593	2.57636e-17	6.53096e-16	451.17	503.177	459.657	42.764	44.757	42.733	NA
TR7864|c0_g1_i1	-2.27446	5.47197	2.66589e-17	6.75321e-16	5.025	4.624	2.993	20.64	18.081	22.577	NA
TR2950|c0_g2_i1	-8.3814	4.12296	2.82014e-17	7.13903e-16	0	0	0	18.188	9.945	12.445	RecName: Full=Beta-fructofuranosidase, soluble isoenzyme I; AltName: Full=Invertase; AltName: Full=Saccharase; AltName: Full=Sucrose hydrolase; Flags: Precursor [Daucus carota]
TR21377|c0_g1_i1	-2.10084	5.90578	2.85226e-17	7.21534e-16	57.623	41.527	39.24	173.829	240.014	182.722	RecName: Full=Acyl-CoA-binding protein; Short=ACBP [Ricinus communis]
TR1715|c0_g1_i1	1.37529	7.83443	2.85458e-17	7.2162e-16	365.881	376.445	372.378	166.237	136.423	124.376	RecName: Full=Histone H2A variant 1; AltName: Full=H2A.F/Z 1; AltName: Full=H2AvAt; AltName: Full=HTA11 [Arabidopsis thaliana]
TR8731|c0_g1_i1	1.31444	8.05797	2.86174e-17	7.22929e-16	294.574	347.123	350.809	112.513	160.012	128.332	RecName: Full=Glycine-rich RNA-binding protein RZ1C; Short=AtRZ-1C [Arabidopsis thaliana]
TR12656|c0_g3_i2	-2.41943	5.11711	3.02442e-17	7.63498e-16	2.883	4.279	3.47	18.655	17.793	19.527	RecName: Full=Neutral ceramidase; Short=N-CDase; Short=NCDase; AltName: Full=Acylsphingosine deacylase; AltName: Full=N-acylsphingosine amidohydrolase; Flags: Precursor [Arabidopsis thaliana]
TR14922|c1_g1_i1	-5.47756	4.17995	3.04321e-17	7.67712e-16	0.536	0.552	0	21.624	16.389	15.58	NA
TR2963|c0_g1_i1	5.72915	3.68786	3.05129e-17	7.69219e-16	28.669	34.866	46.286	1.493	0	0	NA
TR14996|c2_g4_i1	-5.33015	4.04546	3.08953e-17	7.78324e-16	0	0.725	0.668	19.435	23.661	21.731	RecName: Full=MADS-box protein SVP; AltName: Full=Protein SHORT VEGETATIVE PHASE [Arabidopsis thaliana]
TR15710|c0_g1_i1	0.92469	9.42511	3.10961e-17	7.82841e-16	708.7	753.006	734.884	375.687	416.217	366.793	RecName: Full=Alcohol dehydrogenase class-P [Arabidopsis thaliana]
TR15192|c0_g1_i1	1.52744	6.56713	3.17463e-17	7.9866e-16	40.781	41.653	49.613	17.026	13.743	14.674	RecName: Full=Alpha-mannosidase; Short=JBM; Short=Jbalpha-man; Contains: RecName: Full=Alpha-mannosidase, heavy subunit; Contains: RecName: Full=Alpha-mannosidase, light subunit, partial [Canavalia ensiformis]
TR5765|c0_g1_i1	1.67378	6.07086	3.44051e-17	8.64955e-16	85.209	103.185	102.934	28.673	34.452	27.824	RecName: Full=SPX domain-containing protein 1; AltName: Full=Protein SPX DOMAIN GENE 1; Short=AtSPX1 [Arabidopsis thaliana]
TR24461|c0_g1_i1	-1.19943	7.29237	3.49473e-17	8.77981e-16	34.925	29.713	35.09	70.02	78.319	81.786	RecName: Full=LETM1 and EF-hand domain-containing protein 1, mitochondrial; AltName: Full=Leucine zipper-EF-hand-containing transmembrane protein 1; Flags: Precursor [Gallus gallus]
TR10444|c0_g1_i1	-2.73988	4.91007	3.57689e-17	8.98006e-16	5.39	4.153	6.331	36.113	38.502	32.885	RecName: Full=Probable beta-1,3-galactosyltransferase 6 [Arabidopsis thaliana]
TR5955|c0_g1_i1	-1.37983	8.21855	3.63042e-17	9.10819e-16	92.205	115.044	92.537	279.088	259.22	241.109	RecName: Full=Mitochondrial phosphate carrier protein 3, mitochondrial; AltName: Full=Mitochondrial phosphate transporter 3; Short=MPT3; AltName: Full=Phosphate transporter 3;1; Flags: Precursor [Arabidopsis thaliana]
TR14393|c1_g1_i2	2.75265	4.6551	3.67083e-17	9.20325e-16	51.116	50.718	52.248	6.49	10.359	6.503	RecName: Full=Protein CREG1; AltName: Full=Cellular repressor of E1A-stimulated genes 1; Flags: Precursor [Homo sapiens]
TR17564|c0_g1_i1	2.63602	5.02428	3.72627e-17	9.33586e-16	24.51	24.744	34.876	3.809	6.381	3.252	NA
TR9660|c0_g1_i1	1.38049	6.62696	3.84034e-17	9.61506e-16	48.199	48.636	47.228	19.393	17.91	17.8	RecName: Full=NAC domain-containing protein 14; Short=ANAC014; AltName: Full=Protein NTM1-like 2 [Arabidopsis thaliana]
TR24765|c0_g1_i1	1.83997	5.69758	4.05663e-17	1.01496e-15	70.624	69.238	85.848	21.344	23.148	18.161	RecName: Full=Nitric oxide synthase-interacting protein [Xenopus (Silurana) tropicalis]
TR14438|c1_g1_i1	-1.17694	8.10993	4.14842e-17	1.03722e-15	148.426	166.671	194.518	371.504	414.201	367.849	RecName: Full=60S ribosomal protein L6; AltName: Full=YL16-like [Mesembryanthemum crystallinum]
TR5142|c0_g1_i1	-2.78026	4.95146	4.21148e-17	1.05227e-15	4.9	3.67	2.099	24.881	24.309	24.362	RecName: Full=Scarecrow-like protein 8; Short=AtSCL8; AltName: Full=GRAS family protein 30; Short=AtGRAS-30 [Arabidopsis thaliana]
TR6290|c0_g1_i1	1.97426	5.51859	4.23879e-17	1.05837e-15	65.405	60.772	82.152	17.043	18.549	17.398	RecName: Full=F-box protein SKIP1; AltName: Full=SKP1-interacting partner 1 [Arabidopsis thaliana]
TR14967|c1_g1_i1	2.88296	4.63229	4.29208e-17	1.07094e-15	33.922	31.6	28.306	3.648	5.229	3.729	RecName: Full=F-box/LRR-repeat protein 4; Short=AtFBL4 [Arabidopsis thaliana]
TR16115|c5_g2_i6	-1.6461	6.09765	4.34458e-17	1.0833e-15	29.068	27.539	32.622	98.702	81.757	97.391	NA
TR22884|c0_g1_i1	-3.41896	4.57528	4.35535e-17	1.08524e-15	2.416	1.495	1.824	21.785	21.78	19.049	NA
TR13162|c1_g1_i1	2.25263	5.39288	4.53423e-17	1.12905e-15	59.605	75.749	69.132	17.017	16.074	8.942	RecName: Full=Protein REVEILLE 6 [Arabidopsis thaliana]
TR12550|c0_g2_i1	2.72796	4.93122	4.60432e-17	1.14572e-15	94.325	62.566	84.942	14.829	11.988	8.934	NA
TR11392|c0_g1_i1	-4.30032	4.44955	4.73643e-17	1.17699e-15	4.148	2.128	5.759	66.517	111.214	75.216	RecName: Full=Histone H4 [Arabidopsis thaliana]
TR11997|c1_g2_i1	-2.86979	4.95873	4.73596e-17	1.17699e-15	3.134	3.497	5.652	35.086	26.838	33.439	NA
TR10162|c1_g1_i1	-1.84965	6.68582	4.74534e-17	1.1784e-15	46.764	52.121	42.948	132.966	216.173	166.028	RecName: Full=Stem-specific protein TSJT1 [Nicotiana tabacum]
TR20776|c0_g1_i1	1.4871	7.18266	4.75252e-17	1.17939e-15	74.578	72.655	69.597	30.277	22.698	23.792	RecName: Full=EIN3-binding F-box protein 1; AltName: Full=F-box/LRR-repeat protein 6 [Arabidopsis thaliana]
TR15393|c3_g2_i1	1.53598	6.29212	4.92529e-17	1.22143e-15	109.571	98.192	106.464	29.386	36.693	38.098	RecName: Full=Zinc finger CCCH domain-containing protein 1; Short=AtC3H1 [Arabidopsis thaliana]
TR8583|c1_g1_i1	3.69676	4.19595	4.96664e-17	1.23085e-15	29.991	28.287	36.784	1.425	2.835	3.034	NA
TR8738|c0_g1_i1	-8.02249	3.80464	5.03115e-17	1.24599e-15	0	0	0	20.444	22.644	20.641	NA
TR10050|c0_g1_i1	1.96536	7.34178	5.4836e-17	1.35713e-15	121.581	120.75	130.978	43.476	22.941	32.181	RecName: Full=Deubiquitination-protection protein dph1 [Schizosaccharomyces pombe 972h-]
TR7818|c0_g1_i1	1.88382	5.52366	5.54822e-17	1.37219e-15	101.196	85.182	91.214	24.584	25.218	26.122	RecName: Full=Peptide methionine sulfoxide reductase B1, chloroplastic; Short=AtMSRB1; AltName: Full=Peptide-methionine (R)-S-oxide reductase; Flags: Precursor [Arabidopsis thaliana]
TR24631|c0_g2_i1	-8.67578	4.38633	5.56301e-17	1.37492e-15	0	0	0	35.061	38.736	14.406	RecName: Full=Clathrin light chain 1 [Arabidopsis thaliana]
TR5925|c0_g1_i1	-2.5929	5.26592	5.64241e-17	1.3936e-15	4.957	3.301	1.657	20.758	20.52	18.504	RecName: Full=Ent-copalyl diphosphate synthase, chloroplastic; Short=Ent-CDP synthase; AltName: Full=Ent-copalyl diphosphate synthase; AltName: Full=Ent-kaurene synthase A; Short=KSA; Flags: Precursor [Pisum sativum]
TR2605|c0_g1_i1	-3.06544	4.94537	5.85487e-17	1.4451e-15	3.532	3.635	2.85	33.373	27.522	23.181	RecName: Full=Protein IQ-DOMAIN 1 [Arabidopsis thaliana]
TR24831|c0_g1_i1	-4.92524	5.01146	5.98453e-17	1.4761e-15	1.812	0.621	1.145	60.027	24.309	27.782	RecName: Full=Leucine-rich repeat extensin-like protein 4; Short=AtLRX4; Short=LRR/EXTENSIN4; AltName: Full=Cell wall hydroxyproline-rich glycoprotein; Flags: Precursor [Arabidopsis thaliana]
TR6104|c0_g1_i1	2.1594	5.73036	6.01936e-17	1.48369e-15	145.361	146.771	106.297	35.282	27.801	24.941	RecName: Full=30S ribosomal protein 3, chloroplastic; AltName: Full=Plastid-specific 30S ribosomal protein 3; Short=PSRP-3; Flags: Precursor [Spinacia oleracea]
TR19049|c0_g1_i1	-2.05452	5.59782	6.23674e-17	1.53624e-15	15.326	22.661	18.863	71.624	89.677	76.012	RecName: Full=Ras-related protein RABA1b; Short=AtRABA1b; AltName: Full=Ras-related protein Rab11; Short=AtRab11 [Arabidopsis thaliana]
TR14523|c3_g1_i1	3.73606	4.22636	6.32781e-17	1.55762e-15	64.721	59.035	48.027	3.368	3.969	5.347	RecName: Full=Pyrophosphate-energized vacuolar membrane proton pump; AltName: Full=Pyrophosphate-energized inorganic pyrophosphatase; Short=H(+)-PPase; AltName: Full=Vacuolar H(+)-pyrophosphatase [Vigna radiata var. radiata]
TR63|c0_g1_i1	-1.60673	6.59913	6.40208e-17	1.57484e-15	34.195	28.505	29.427	98.193	99.226	82.968	RecName: Full=Mitochondrial adenine nucleotide transporter ADNT1; AltName: Full=Adenine nucleotide transporter 1 [Arabidopsis thaliana]
TR6137|c0_g1_i1	-2.42207	5.60521	6.4689e-17	1.59021e-15	2.028	4.44	5.771	24.33	20.502	20.96	RecName: Full=Protein CHROMATIN REMODELING 24; Short=AtCHR24; AltName: Full=DNA excision repair protein CHR24 [Arabidopsis thaliana]
TR17480|c0_g1_i1	1.23797	7.43044	6.60584e-17	1.62278e-15	58.637	59.173	60.63	27.647	23.13	24.522	RecName: Full=Probable alpha,alpha-trehalose-phosphate synthase [UDP-forming] 7; AltName: Full=Trehalose-6-phosphate synthase 7; Short=AtTPS7 [Arabidopsis thaliana]
TR7412|c0_g1_i1	-1.75124	6.02168	6.72748e-17	1.65155e-15	8.74	6.614	9.229	26.51	30.411	26.273	RecName: Full=Nucleolar protein 6 [Xenopus laevis]
TR13940|c0_g1_i1	-2.54919	5.3745	7.31759e-17	1.79522e-15	7.179	7.42	4.495	57.669	46.701	37.796	RecName: Full=Protein trichome birefringence-like 2 [Arabidopsis thaliana]
TR3454|c0_g1_i1	8.32925	3.8167	7.49749e-17	1.83812e-15	22.197	45.68	42.65	0	0	0	RecName: Full=Fructose-bisphosphate aldolase; Short=FBP aldolase; Short=FBPA; AltName: Full=Fructose-1,6-bisphosphate aldolase [Aspergillus oryzae RIB40]
TR8214|c0_g1_i1	1.20889	8.09005	8.47675e-17	2.0768e-15	218.697	222.244	227.831	104.369	100.117	83.756	RecName: Full=Ninja-family protein AFP2; AltName: Full=ABI five-binding protein 2; Short=ABI5-binding protein 2 [Arabidopsis thaliana]
TR3264|c0_g1_i1	-6.14473	4.02618	8.69208e-17	2.12813e-15	0	0	0.608	21.963	17.802	17.792	RecName: Full=Probable inactive patatin-like protein 9; Short=AtPLP9; AltName: Full=Patatin-related phospholipase A IIIdelta; Short=pPLAIIId; AltName: Full=Phospholipase A IIIB; Short=AtPLAIIIB [Arabidopsis thaliana]
TR3944|c0_g1_i1	-1.16872	7.42371	9.00405e-17	2.20304e-15	24.282	23.041	25.933	51.637	52.704	60.969	RecName: Full=Protein CROWDED NUCLEI 1; AltName: Full=Protein KAKU2; AltName: Full=Protein LITTLE NUCLEI 1 [Arabidopsis thaliana]
TR13295|c2_g2_i1	-3.38374	4.54511	9.13667e-17	2.23399e-15	2.632	0.909	1.657	19.384	18.351	17.985	RecName: Full=Beta-galactosidase 3; Short=Lactase 3; Flags: Precursor [Arabidopsis thaliana]
TR14972|c4_g1_i1	-1.47843	6.83366	9.23337e-17	2.25613e-15	33.831	34.797	37.451	108.11	96.292	90.468	RecName: Full=Auxin-responsive protein IAA9; AltName: Full=Indoleacetic acid-induced protein 9 [Arabidopsis thaliana]
TR22594|c0_g1_i1	-1.74707	7.17896	1.0297e-16	2.51433e-15	106.859	72.344	127.318	318.366	405.489	308.799	RecName: Full=H/ACA ribonucleoprotein complex subunit 2-like protein; AltName: Full=Nhp2-like protein [Arabidopsis thaliana]
TR15772|c5_g1_i4	2.02489	5.47017	1.1009e-16	2.6864e-15	64.904	80.42	57.101	11.961	8.667	13.459	NA
TR16301|c1_g1_i1	-0.937639	8.20023	1.11858e-16	2.72773e-15	105.696	93.809	105.987	198.583	255.719	253.353	RecName: Full=Nucleolar GTP-binding protein 1 [Arabidopsis thaliana]
TR8520|c0_g2_i2	-7.98929	3.77507	1.1243e-16	2.73984e-15	0	0	0	9.382	11.205	11.255	RecName: Full=Protein SHORT-ROOT; Short=AtSHR; AltName: Full=GRAS family protein 26; Short=AtGRAS-26; AltName: Full=Protein SHOOT GRAVITROPISM 7 [Arabidopsis thaliana]
TR15397|c0_g1_i1	-2.75794	4.81159	1.20534e-16	2.93539e-15	2.381	3.911	4.03	21.675	24.957	24.262	NA
TR20964|c0_g1_i1	-1.85372	7.0601	1.22289e-16	2.97612e-15	140.826	123.131	100.299	481.777	491.134	340.394	RecName: Full=Protein SPIRAL1-like 1 [Arabidopsis thaliana]
TR17849|c0_g1_i1	8.19562	3.68722	1.22767e-16	2.98578e-15	25.262	44.564	33.767	0	0	0	RecName: Full=Short-chain type dehydrogenase/reductase [Picea abies]
TR13243|c0_g2_i1	-5.35206	4.0605	1.23779e-16	3.00838e-15	0	0	2.659	25.45	21.618	27.932	RecName: Full=Solute carrier family 35 member F1 [Homo sapiens]
TR16321|c10_g1_i1	-1.84822	6.79825	1.26467e-16	3.07168e-15	14.699	14.092	10.588	54.767	39.681	46.898	RecName: Full=Protein argonaute 10; AltName: Full=Protein PINHEAD; AltName: Full=Protein ZWILLE [Arabidopsis thaliana]
TR15108|c0_g1_i3	1.74401	5.87343	1.29904e-16	3.15306e-15	33.569	32.474	34.22	9.951	14.841	8.171	RecName: Full=Chromodomain-helicase-DNA-binding protein 1-like [Bos taurus]
TR12503|c0_g1_i2	2.63057	4.78645	1.31768e-16	3.19619e-15	39.95	31.416	31.144	5.446	5.202	5.565	NA
TR353|c0_g1_i1	-1.29071	7.07852	1.32671e-16	3.21594e-15	62.112	52.628	54.156	139.803	134.605	139.554	RecName: Full=Copper transport protein ATX1; AltName: Full=Copper chaperone ATX1 [Arabidopsis thaliana]
TR14848|c0_g1_i1	-2.20526	5.52487	1.34625e-16	3.26117e-15	5.105	5.246	3.553	23.719	19.836	20.39	RecName: Full=LRR receptor-like serine/threonine-protein kinase ERL1; AltName: Full=Protein ERECTA-like kinase 1; Flags: Precursor [Arabidopsis thaliana]
TR22419|c0_g1_i1	-1.07741	9.24743	1.35091e-16	3.27028e-15	284.934	315.489	286.625	609.475	688.272	577.456	RecName: Full=60S ribosomal protein L23; AltName: Full=Protein EMBRYO DEFECTIVE 2171 [Arabidopsis thaliana]
TR637|c0_g2_i1	2.71032	5.0453	1.41956e-16	3.43419e-15	28.054	36.534	41.112	7.372	3.069	5.012	NA
TR8319|c0_g1_i1	-2.09871	5.45453	1.50537e-16	3.63937e-15	11.543	8.904	16.955	52.265	52.506	57.298	RecName: Full=Cyclin-D3-2; AltName: Full=G1/S-specific cyclin-D3-2; Short=CycD3;2 [Arabidopsis thaliana]
TR12750|c0_g1_i1	1.78964	5.57221	1.5607e-16	3.77064e-15	42.308	43.287	46.275	13.488	11.727	12.579	RecName: Full=Beclin-1-like protein [Arabidopsis thaliana]
TR15696|c1_g1_i1	1.92653	5.56761	1.62073e-16	3.91309e-15	41.454	49.062	52.415	13.599	10.062	13.66	RecName: Full=Siroheme synthase; Includes: RecName: Full=Uroporphyrinogen-III C-methyltransferase; Short=Urogen III methylase; AltName: Full=SUMT; AltName: Full=Uroporphyrinogen III methylase; Short=UROM; Includes: RecName: Full=Precorrin-2 dehydrogenase; Includes: RecName: Full=Sirohydrochlorin ferrochelatase [Acinetobacter sp. ADP1]
TR13812|c0_g1_i1	5.39673	3.84527	1.70494e-16	4.11369e-15	14.722	21.028	26.935	1.179	0	0	RecName: Full=Heat stress transcription factor B-2a; Short=AtHsfB2a; AltName: Full=AtHsf-22; AltName: Full=Heat shock factor protein 6; Short=HSF 6; AltName: Full=Heat shock transcription factor 6; Short=HSTF 6 [Arabidopsis thaliana]
TR8201|c0_g1_i1	-1.95839	6.17288	1.71401e-16	4.13285e-15	7.452	10.226	16.085	38.234	47.511	46.613	RecName: Full=Two-component response regulator-like APRR5; AltName: Full=Pseudo-response regulator 5 [Arabidopsis thaliana]
TR8557|c0_g1_i1	4.58113	3.97466	1.75039e-16	4.21778e-15	43.254	36.419	52.677	0	3.546	1.911	NA
TR13064|c0_g1_i1	-3.45709	4.59876	1.82008e-16	4.38281e-15	0.536	1.645	4.03	24.067	24.03	22.594	RecName: Full=Inositol-tetrakisphosphate 1-kinase 1; AltName: Full=Inositol 1,3,4-trisphosphate 5/6-kinase 1; Short=AtItpk-1; Short=Inositol-triphosphate 5/6-kinase 1; Short=Ins(1,3,4)P(3) 5/6-kinase 1 [Arabidopsis thaliana]
TR8026|c0_g1_i1	1.68922	6.06656	1.82187e-16	4.38425e-15	43.243	47.532	54.788	16.924	14.76	12.99	RecName: Full=Methyltransferase-like protein 13 [Bos taurus]
TR15570|c0_g1_i1	-4.08545	5.61053	1.87059e-16	4.49853e-15	2.416	0.851	1.49	27.536	8.712	22.77	RecName: Full=Pleiotropic drug resistance protein 2; AltName: Full=NpPDR2 [Nicotiana plumbaginifolia]
TR10117|c0_g1_i1	2.68275	5.53225	1.95508e-16	4.69862e-15	64.721	50.361	37.141	8.56	4.716	10.224	NA
TR10063|c0_g1_i1	1.73312	6.01675	1.99366e-16	4.7882e-15	71.968	74.541	69.406	25.831	19.998	18.219	RecName: Full=PHD finger protein ALFIN-LIKE 5; Short=Protein AL5; Contains: RecName: Full=PHD finger protein ALFIN-LIKE 5, N-terminally processed [Arabidopsis thaliana]
TR8826|c0_g1_i1	2.68584	4.76248	2.02284e-16	4.85509e-15	37.5	27.746	38.393	4.878	4.482	6.713	RecName: Full=Transcription factor MYB3; AltName: Full=Myb-related protein 3; Short=AtMYB3 [Arabidopsis thaliana]
TR16369|c0_g1_i1	1.41194	6.67196	2.09609e-16	5.02759e-15	24.704	26.043	26.005	10.731	8.559	9.361	RecName: Full=Mediator of RNA polymerase II transcription subunit 13; AltName: Full=Protein GRAND CENTRAL; AltName: Full=Protein MACCHI-BOU 2 [Arabidopsis thaliana]
TR16043|c3_g1_i4	-1.25808	7.02486	2.10266e-16	5.04005e-15	49.088	53.341	53.679	106.617	126.127	141.288	RecName: Full=Adenine nucleotide transporter BT1, chloroplastic/mitochondrial; AltName: Full=Protein BRITTLE 1 homolog; Short=AtBT1; AltName: Full=Protein EMBRYO DEFECTIVE 104; AltName: Full=Protein EMBRYO DEFECTIVE 42; AltName: Full=Protein SODIUM HYPERSENSITIVE 1; Flags: Precursor [Arabidopsis thaliana]
TR10377|c0_g1_i1	5.09476	4.21719	2.20532e-16	5.28266e-15	20.225	12.527	27.614	0	1.854	0	NA
TR14086|c0_g1_i1	-2.17664	5.98986	2.34707e-16	5.61852e-15	13.013	15.621	24.479	62.708	100.351	80.093	RecName: Full=Peroxidase 63; Short=Atperox P63; AltName: Full=ATP26a; Flags: Precursor [Arabidopsis thaliana]
TR9876|c0_g1_i1	-8.06298	3.84153	2.47358e-16	5.91749e-15	0	0	0	11.189	8.352	9.462	RecName: Full=WD repeat and HMG-box DNA-binding protein 1; AltName: Full=Acidic nucleoplasmic DNA-binding protein 1; Short=And-1 [Mus musculus]
TR11209|c1_g2_i1	-1.89653	6.05031	2.51344e-16	6.00892e-15	12.534	22.65	17.825	57.626	66.529	73.238	RecName: Full=Serine/threonine-protein kinase HT1; AltName: Full=High leaf temperature protein 1 [Arabidopsis thaliana]
TR15478|c0_g1_i2	1.39639	6.52975	2.54823e-16	6.0881e-15	125.204	87.183	108.586	42.95	47.34	46.63	RecName: Full=Rhamnogalacturonate lyase; Short=Rhamnogalacturonase; Flags: Precursor [Dickeya dadantii 3937]
TR8486|c0_g1_i1	-2.01539	6.30935	2.57016e-16	6.13649e-15	11.235	10.687	6.641	43.705	34.956	36.506	RecName: Full=ATP-citrate synthase beta chain protein 1; Short=ATP-citrate synthase B-1; AltName: Full=ATP-citrate lyase B-1; AltName: Full=Citrate cleavage enzyme B-1 [Oryza sativa Japonica Group]
TR14859|c0_g1_i1	1.88265	5.54735	2.59265e-16	6.18615e-15	30.23	30.047	29.463	9.238	6.336	8.699	RecName: Full=Bromodomain and PHD finger-containing protein 3 [Homo sapiens]
TR15129|c0_g1_i1	1.58395	5.94157	2.6388e-16	6.29216e-15	77.244	69.066	76.035	24.304	26.028	23.675	RecName: Full=Uncharacterized protein At3g17611 [Arabidopsis thaliana]
TR18967|c0_g1_i1	-2.78159	5.14147	2.66404e-16	6.3482e-15	6.199	8.927	18.553	67.314	96.472	73.07	NA
TR17225|c0_g1_i1	4.16511	3.96531	2.71218e-16	6.45869e-15	38.48	36.293	31.048	1.222	1.449	3.109	RecName: Full=Protein TIC 20-IV, chloroplastic; AltName: Full=Translocon at the inner envelope membrane of chloroplasts 20-IV; Short=AtTIC20-IV; Flags: Precursor [Arabidopsis thaliana]
TR17420|c0_g1_i1	-1.26184	8.60227	2.72312e-16	6.48052e-15	86.998	91.98	87.41	238.522	202.124	196.533	RecName: Full=Plastidic ATP/ADP-transporter [Solanum tuberosum]
TR14694|c0_g1_i3	1.50632	6.30069	2.75397e-16	6.54768e-15	85.46	87.034	101.885	24.678	36.693	33.64	RecName: Full=Nephrocystin-3 [Danio rerio]
TR6480|c0_g1_i1	-4.58917	4.21094	2.75492e-16	6.54768e-15	1.379	2.83	1.288	51.043	49.185	38.961	NA
TR24402|c0_g1_i1	-2.9243	4.75615	2.76677e-16	6.57158e-15	4.934	2.542	4.066	24.966	34.011	30.564	RecName: Full=AT-hook motif nuclear-localized protein 1 [Arabidopsis thaliana]
TR6745|c0_g1_i1	-3.05592	5.13119	2.77357e-16	6.58343e-15	6.119	4.187	1.443	38.056	32.31	27.12	RecName: Full=Probable galacturonosyltransferase-like 7 [Arabidopsis thaliana]
TR438|c0_g1_i1	-1.65322	6.71355	2.81515e-16	6.6778e-15	10.529	13.988	11.816	40.482	32.409	41.308	RecName: Full=SNF2 domain-containing protein CLASSY 2; AltName: Full=Protein CHROMATIN REMODELING 42 [Arabidopsis thaliana]
TR2134|c0_g1_i1	1.80836	5.62164	2.85861e-16	6.77649e-15	82.873	85.504	95.59	27.358	27.126	20.348	RecName: Full=Vacuolar protein-sorting-associated protein 37 homolog 2; Short=AtVPS37-2; AltName: Full=ESCRT-I complex subunit VPS37 homolog 2 [Arabidopsis thaliana]
TR19119|c0_g1_i1	1.57635	6.66464	2.86398e-16	6.78043e-15	133.328	159.585	150.544	51.739	57.42	38.727	NA
TR6257|c0_g1_i1	-7.97997	3.76627	2.8631e-16	6.78043e-15	0	0	0	8.33	9.981	11.238	RecName: Full=Leucine-rich repeat receptor-like protein kinase PXC1; AltName: Full=Protein PXY/TDR-CORRELATED 1; Flags: Precursor [Arabidopsis thaliana]
TR10377|c0_g3_i1	1.91755	6.17243	2.971e-16	7.02925e-15	75.569	74.116	50.364	16.33	16.722	21.077	NA
TR15343|c2_g2_i1	-4.02028	4.40004	3.00859e-16	7.11357e-15	0.387	0.196	0.739	8.636	6.651	7.241	RecName: Full=Plasma membrane ATPase 4; AltName: Full=Proton pump 4 [Nicotiana plumbaginifolia]
TR2953|c0_g1_i1	-1.8768	5.62886	3.08594e-16	7.29175e-15	9.469	11.779	12.21	41.746	41.103	40.319	RecName: Full=Rho GTPase-activating protein 3; AltName: Full=Rho-type GTPase-activating protein 3 [Arabidopsis thaliana]
TR14815|c0_g1_i1	-3.76038	5.37966	3.38101e-16	7.98381e-15	2.985	0	8.06	63.251	58.383	36.028	RecName: Full=Mitochondrial carnitine/acylcarnitine carrier-like protein; AltName: Full=Carnitine/acylcarnitine translocase-like protein; Short=CAC-like protein; AltName: Full=Protein A BOUT DE SOUFFLE [Arabidopsis thaliana]
TR701|c0_g1_i1	-1.7188	6.32849	3.4358e-16	8.10796e-15	15.44	15.886	18.016	59.756	55.755	46.546	RecName: Full=Pyrophosphate--fructose 6-phosphate 1-phosphotransferase subunit alpha; Short=PFP; AltName: Full=6-phosphofructokinase, pyrophosphate dependent; AltName: Full=PPi-PFK; AltName: Full=Pyrophosphate-dependent 6-phosphofructose-1-kinase [Ricinus communis]
TR11469|c0_g2_i1	-1.60812	6.56882	3.63502e-16	8.57255e-15	15.816	14.506	17.825	52.859	41.841	51.239	NA
TR18900|c0_g1_i1	-1.13887	10.3589	3.64368e-16	8.58742e-15	635.569	683.227	642.096	1462.34	1598.4	1260.42	RecName: Full=60S acidic ribosomal protein P0 [Glycine max]
TR7273|c0_g1_i1	3.39578	5.63205	3.649e-16	8.59444e-15	104.284	100.734	108.24	13.488	15.219	0	NA
TR1919|c0_g1_i1	1.28241	9.17925	3.68546e-16	8.67471e-15	287.395	285.592	261.741	120.919	95.095	127.427	NA
TR21507|c0_g1_i1	2.03809	5.19491	3.80844e-16	8.95841e-15	113.821	102.299	98.57	25.687	23.769	26.801	RecName: Full=Lactoylglutathione lyase; AltName: Full=Aldoketomutase; AltName: Full=Glyoxalase I; Short=Glx I; AltName: Full=Ketone-aldehyde mutase; AltName: Full=Methylglyoxalase; AltName: Full=S-D-lactoylglutathione methylglyoxal lyase [Schizosaccharomyces pombe 972h-]
TR16077|c5_g2_i1	8.33285	3.81871	3.86331e-16	9.08163e-15	29.991	71.056	57.471	0	0	0	RecName: Full=Spermidine hydroxycinnamoyl transferase; AltName: Full=BAHD-like hydroxycinnamoyl transferase [Arabidopsis thaliana]
TR16365|c0_g1_i1	-1.44336	6.50072	3.92045e-16	9.21003e-15	23.951	27.378	33.099	71.929	76.924	81.895	RecName: Full=Diaminopimelate decarboxylase 2, chloroplastic; Short=DAP decarboxylase 2; Short=DAPDC 2; Flags: Precursor [Arabidopsis thaliana]
TR8876|c0_g1_i1	1.40142	7.12889	3.9712e-16	9.32327e-15	198.87	192.347	185.957	68.4	88.921	61.296	RecName: Full=Isopentenyl-diphosphate Delta-isomerase II; AltName: Full=Isopentenyl pyrophosphate isomerase II; Short=IPP isomerase II [Camptotheca acuminata]
TR14907|c0_g1_i1	-1.1965	8.04172	4.02236e-16	9.43732e-15	83.682	74.081	71.612	182.685	177.499	165.5	RecName: Full=T-complex protein 1 subunit alpha; Short=TCP-1-alpha; AltName: Full=CCT-alpha; AltName: Full=Chaperonin CCT1 [Arabidopsis thaliana]
TR13699|c0_g2_i1	2.17276	5.15281	4.08382e-16	9.57536e-15	44.348	43.989	40.349	11.342	7.218	9.663	RecName: Full=Ubiquinol oxidase 4, chloroplastic/chromoplastic; AltName: Full=Alternative oxidase 4; AltName: Full=Plastid terminal oxidase; AltName: Full=Protein IMMUTANS; Flags: Precursor [Arabidopsis thaliana]
TR3064|c0_g1_i1	-1.45684	7.69803	4.09327e-16	9.59137e-15	103.167	87.46	81.043	197.26	267.77	287.58	RecName: Full=Ribonuclease P protein subunit p25-like protein; Short=RNase P protein subunit-like p25; AltName: Full=Rpp25-like protein [Mus musculus]
TR6934|c0_g1_i1	-3.14358	4.72259	4.11664e-16	9.63995e-15	2.45	5.671	1.729	28.308	27.549	31.721	RecName: Full=IAA-amino acid hydrolase ILR1-like 5; Flags: Precursor [Oryza sativa Japonica Group]
TR11414|c0_g1_i1	-1.34232	7.21007	4.31382e-16	1.0094e-14	51.093	46.657	46.191	130.514	111.619	122.432	RecName: Full=Putative G3BP-like protein [Schizosaccharomyces pombe 972h-]
TR6464|c0_g1_i1	1.45569	6.76739	4.31607e-16	1.0094e-14	79.466	90.439	81.58	34.315	26.307	30.522	RecName: Full=DEAD-box ATP-dependent RNA helicase 24 [Arabidopsis thaliana]
TR6532|c0_g1_i1	-8.03056	3.80984	4.33812e-16	1.01391e-14	0	0	0	15.66	15.417	22.007	RecName: Full=Probable pectate lyase 22; Flags: Precursor [Arabidopsis thaliana]
TR11913|c0_g1_i1	1.21302	7.05724	4.41395e-16	1.03097e-14	71.33	76.623	72.005	32.601	29.907	32.207	RecName: Full=Two-component response regulator-like APRR1; AltName: Full=ABI3-interacting protein 1; AltName: Full=Pseudo-response regulator 1; AltName: Full=Timing of CAB expression 1 [Arabidopsis thaliana]
TR6510|c0_g1_i1	-1.40928	6.51289	4.4224e-16	1.03229e-14	64.904	72.241	77.967	177.935	207.731	187.884	RecName: Full=Early nodulin-93; Short=N-93 [Glycine max]
TR14313|c1_g1_i1	-2.90908	4.74058	4.45163e-16	1.03845e-14	2.997	3.083	5.079	24.262	28.575	33.195	RecName: Full=Cyclin-D4-2; AltName: Full=G1/S-specific cyclin-D4-2; Short=CycD4;2 [Arabidopsis thaliana]
TR10499|c2_g1_i1	-3.77696	4.36707	4.48881e-16	1.04645e-14	2.005	10.33	3.72	74.754	75.448	74.319	NA
TR24711|c0_g1_i1	3.23269	4.69085	4.6194e-16	1.07621e-14	63.263	41.849	47.3	2.223	7.902	6.528	RecName: Full=F-box protein FBW2; AltName: Full=SKP1-interacting partner 18 [Arabidopsis thaliana]
TR920|c0_g1_i1	-1.68555	6.03209	4.7531e-16	1.10666e-14	15.542	19.303	18.696	50.746	65.413	57.08	RecName: Full=Adenylate kinase 1, chloroplastic; Short=AK 1; Short=AtPADK1; AltName: Full=ATP-AMP transphosphorylase 1; AltName: Full=ATP:AMP phosphotransferase; AltName: Full=Adenylate monophosphate kinase 1; Short=AMK1; Flags: Precursor [Arabidopsis thaliana]
TR14434|c1_g1_i1	-1.54877	6.52602	5.30892e-16	1.23528e-14	15.554	18.267	12.925	45.249	44.244	47.258	RecName: Full=Transcription factor bHLH49; AltName: Full=Basic helix-loop-helix protein 49; Short=AtbHLH49; Short=bHLH 49; AltName: Full=Protein ACTIVATOR FOR CELL ELONGATION 1; AltName: Full=Transcription factor EN 82; AltName: Full=bHLH transcription factor bHLH049 [Arabidopsis thaliana]
TR14852|c0_g3_i1	-2.14074	5.27612	5.47482e-16	1.27307e-14	5.788	8.236	5.878	25.687	31.014	31.922	RecName: Full=Transcription factor AS1; AltName: Full=Myb-related protein 91; Short=AtMYB91; AltName: Full=Protein ASYMMETRIC LEAVES 1; AltName: Full=Protein PHANTASTICA; Short=AtPHAN [Arabidopsis thaliana]
TR20743|c0_g1_i1	1.40986	6.46172	5.5259e-16	1.28413e-14	108.967	113.722	115.013	34.696	44.019	49.479	RecName: Full=Sphinganine C(4)-monooxygenase 2; AltName: Full=Sphingoid C4-hydroxylase 2; AltName: Full=Sphingoid base hydroxylase 2 [Arabidopsis thaliana]
TR12709|c0_g1_i1	-3.21927	4.69255	6.04352e-16	1.40352e-14	3.373	0.989	2.73	21.921	26.298	19.334	RecName: Full=Phosphatidylserine decarboxylase proenzyme 3; Contains: RecName: Full=Phosphatidylserine decarboxylase 3 beta chain; Contains: RecName: Full=Phosphatidylserine decarboxylase 3 alpha chain [Arabidopsis thaliana]
TR8333|c0_g1_i1	1.94259	5.31501	6.18725e-16	1.43599e-14	40.029	43.667	44.546	12.106	11.979	8.842	RecName: Full=E3 ubiquitin-protein ligase RING1-like; AltName: Full=RING finger protein 1 [Arabidopsis thaliana]
TR15671|c0_g1_i5	1.36589	6.46118	6.20427e-16	1.43903e-14	48.541	51.673	55.05	19.622	21.537	18.144	NA
TR10921|c0_g1_i1	2.25145	5.17885	6.23941e-16	1.44534e-14	39.015	45.392	43.938	6.931	13.068	6.989	RecName: Full=UDP-glycosyltransferase 90A1 [Arabidopsis thaliana]
TR16168|c0_g1_i4	-1.1486	7.20598	6.23772e-16	1.44534e-14	60.3	63.682	59.211	122.845	151.012	157.211	RecName: Full=Transcription factor EMB1444; AltName: Full=Basic helix-loop-helix protein EMB1444; AltName: Full=LONESOME HIGHWAY-like protein 1; AltName: Full=Protein EMBRYO DEFECTIVE 1444; AltName: Full=bHLH transcription factor EMB1444 [Arabidopsis thaliana]
TR15916|c7_g4_i1	-2.87875	5.42525	6.29722e-16	1.45781e-14	4.125	4.233	1.8	32.049	21.87	20.247	RecName: Full=Probable xyloglucan glycosyltransferase 12; AltName: Full=Cellulose synthase-like protein C12; Short=AtCslC12 [Arabidopsis thaliana]
TR7165|c0_g1_i1	-7.94133	3.73287	6.34896e-16	1.46886e-14	0	0	0	11.698	13.977	15.781	RecName: Full=Protein NETWORKED 4B [Arabidopsis thaliana]
TR2256|c0_g1_i1	1.22432	8.17385	6.56585e-16	1.51808e-14	248.779	233.379	241.46	116.288	98.623	93.435	NA
TR13873|c0_g2_i1	-2.83502	5.25576	6.95917e-16	1.608e-14	8.033	4.785	1.812	38.166	35.982	29.039	RecName: Full=UDP-glucose 6-dehydrogenase 5; Short=UDP-Glc dehydrogenase 5; Short=UDP-GlcDH 5; Short=UDPGDH 5; AltName: Full=Os-UGD5 [Oryza sativa Japonica Group]
TR15047|c1_g1_i1	1.86183	5.53391	7.13886e-16	1.64848e-14	25.011	26.078	32.348	7.033	8.892	6.998	NA
TR9836|c0_g1_i1	2.31519	6.27306	7.26339e-16	1.67617e-14	118.777	118.864	91.679	31.973	16.128	16.543	RecName: Full=Transcription factor MYB1R1; AltName: Full=Myb-related protein R1; Short=StMYB1R-1 [Solanum tuberosum]
TR12149|c0_g2_i1	2.43067	4.98043	7.28459e-16	1.68001e-14	43.015	47.474	40.003	5.047	11.196	8.355	RecName: Full=Copper-transporting ATPase RAN1; AltName: Full=Protein HEAVY METAL ATPASE 7; AltName: Full=Protein RESPONSIVE TO ANTAGONIST 1 [Arabidopsis thaliana]
TR12240|c0_g1_i1	-6.05636	3.94996	7.67455e-16	1.76882e-14	0	0	0.894	32.745	23.481	24.547	RecName: Full=Probable aquaporin PIP2-2; AltName: Full=OsPIP2;2; AltName: Full=Plasma membrane intrinsic protein 2-2 [Oryza sativa Japonica Group]
TR15483|c0_g1_i2	1.67231	5.87735	7.82018e-16	1.80125e-14	122.857	107.59	100.55	33.051	38.349	37.478	RecName: Full=F-box protein SKIP5; AltName: Full=SKP1-interacting partner 5 [Arabidopsis thaliana]
TR8359|c0_g1_i1	1.21897	7.51406	8.06343e-16	1.85611e-14	79.284	91.382	85.634	34.951	32.922	42.573	RecName: Full=ALG-2 interacting protein X; Short=Alix; Short=Dd-Alix; Short=DdAlix [Dictyostelium discoideum]
TR11478|c0_g1_i2	-4.31157	4.23567	8.27607e-16	1.90386e-14	1.139	0.794	3.207	30.887	28.989	22.033	RecName: Full=Transmembrane protein 184C; AltName: Full=Transmembrane protein 34 [Pongo abelii]
TR13210|c0_g1_i1	1.90209	5.51787	8.34382e-16	1.91824e-14	45.761	57.655	60.952	21.157	14.049	13.652	RecName: Full=Mitochondrial metalloendopeptidase OMA1 [Schizosaccharomyces pombe 972h-]
TR14995|c0_g1_i6	1.55491	6.1802	8.57365e-16	1.96984e-14	69.177	63.349	56.743	20.852	22.419	21.79	RecName: Full=E3 ubiquitin-protein ligase RGLG2; AltName: Full=RING domain ligase 2 [Arabidopsis thaliana]
TR11955|c0_g2_i2	-2.04122	5.49288	8.88853e-16	2.0409e-14	9.651	6.718	7.857	28.045	33.318	38.852	NA
TR12461|c0_g1_i1	-2.07967	5.31426	8.99778e-16	2.06469e-14	8.865	9.835	7.953	39.133	35.613	38.425	RecName: Full=Bifunctional aspartate aminotransferase and glutamate/aspartate-prephenate aminotransferase; Short=PhPPA-AT; Flags: Precursor [Petunia x hybrida]
TR11035|c0_g1_i1	-2.58983	5.13545	9.26609e-16	2.12492e-14	2.985	5.372	3.172	21.488	19.89	28.603	RecName: Full=Receptor homology region, transmembrane domain- and RING domain-containing protein 2; Short=OsRMR2; Flags: Precursor [Oryza sativa Japonica Group]
TR20851|c0_g1_i1	-3.32365	4.59759	9.29639e-16	2.13053e-14	3.27	0.414	1.538	17.687	18.666	17.272	RecName: Full=L-type lectin-domain containing receptor kinase VIII.1; Short=LecRK-VIII.1; Flags: Precursor [Arabidopsis thaliana]
TR5617|c0_g1_i1	1.48379	6.27065	9.3675e-16	2.14549e-14	56.335	54.457	50.34	20.037	18.207	19.158	RecName: Full=Pentatricopeptide repeat-containing protein At2g30100, chloroplastic; Flags: Precursor [Arabidopsis thaliana]
TR9316|c0_g1_i1	1.73259	5.88152	9.69604e-16	2.21934e-14	102.164	118.99	118.792	28.224	43.353	31.058	NA
TR11055|c0_g3_i1	-2.70984	5.35586	1.0524e-15	2.40734e-14	18.288	63.027	38.083	202.613	255.755	327.044	NA
TR24783|c0_g1_i1	8.09325	3.59807	1.05364e-15	2.40867e-14	17.719	23.984	33.242	0	0	0	RecName: Full=Transaldolase; Short=FoTal [Fusarium oxysporum f. sp. lycopersici 4287]
TR10721|c1_g1_i2	-3.22394	4.61438	1.05612e-15	2.41283e-14	6.278	6.281	2.945	53.724	44.982	45.942	RecName: Full=Somatic embryogenesis receptor kinase 1; Short=AtSERK1; AltName: Full=Somatic embryogenesis receptor-like kinase 1; Flags: Precursor [Arabidopsis thaliana]
TR4356|c0_g1_i1	-2.00937	5.34193	1.05753e-15	2.41455e-14	9.344	9.076	7.822	34.62	34.317	37.084	RecName: Full=Dolichyl-diphosphooligosaccharide--protein glycosyltransferase 48 kDa subunit; Short=Oligosaccharyl transferase 48 kDa subunit; AltName: Full=Protein DEFECTIVE GLYCOSYLATION 1; Flags: Precursor [Arabidopsis thaliana]
TR20784|c0_g1_i1	-1.71361	5.79524	1.06364e-15	2.42699e-14	16.066	17.186	19.96	57.932	56.457	60.91	RecName: Full=Uncharacterized protein At2g17340 [Arabidopsis thaliana]
TR15588|c0_g1_i2	-2.51522	5.50769	1.06647e-15	2.43192e-14	2.621	3.428	4.054	22.956	14.031	20.884	RecName: Full=Protein TIME FOR COFFEE [Arabidopsis thaliana]
TR11308|c0_g2_i1	1.65285	5.90616	1.08504e-15	2.47273e-14	43.106	45.231	48.135	11.011	17.199	15.621	NA
TR5547|c0_g1_i1	2.2007	5.06777	1.0894e-15	2.48113e-14	41.978	32.221	41.279	7.864	9.387	7.76	RecName: Full=Zinc transporter 6, chloroplastic; AltName: Full=ZRT/IRT-like protein 6; Flags: Precursor [Arabidopsis thaliana]
TR12119|c0_g1_i1	3.58609	4.28189	1.09346e-15	2.48882e-14	26.276	24.514	23.012	2.791	0	3.118	RecName: Full=Putative zinc finger protein At1g68190 [Arabidopsis thaliana]
TR1707|c0_g1_i1	1.63163	6.21229	1.1393e-15	2.59153e-14	145.019	154.708	198.881	49.44	61.156	50.325	NA
TR12054|c0_g1_i1	1.18394	9.67904	1.16083e-15	2.63887e-14	1412.12	1437.24	1652.91	588.979	797.776	598.919	NA
TR10024|c0_g1_i2	1.52728	7.74096	1.19048e-15	2.70458e-14	60.334	78.211	69.859	27.104	18.945	26.759	RecName: Full=Serine/threonine-protein kinase CTR1 [Arabidopsis thaliana]
TR17352|c0_g1_i1	-1.64893	6.09753	1.20166e-15	2.7283e-14	16.921	18.428	17.825	59.323	55.674	51.549	RecName: Full=Protein ASPARTIC PROTEASE IN GUARD CELL 1; Short=AtASPG1; Flags: Precursor [Arabidopsis thaliana]
TR7238|c0_g1_i1	-1.98121	5.49549	1.2428e-15	2.81995e-14	8.25	7.27	7.047	24.635	31.923	33.539	RecName: Full=Receptor-like serine/threonine-protein kinase At2g45590 [Arabidopsis thaliana]
TR14772|c2_g1_i1	-3.02438	5.02989	1.25784e-15	2.8523e-14	2.997	2.197	4.042	31.227	25.416	19.049	RecName: Full=Homeobox-leucine zipper protein ATHB-14; AltName: Full=HD-ZIP protein ATHB-14; AltName: Full=Homeodomain transcription factor ATHB-14; AltName: Full=Protein PHABULOSA [Arabidopsis thaliana]
TR16262|c0_g1_i1	-1.74327	7.42303	1.25949e-15	2.85427e-14	10.893	14.885	13.128	51.747	34.722	43.135	RecName: Full=Eukaryotic translation initiation factor 4G; Short=eIF-4G; Short=eIF4G; AltName: Full=Protein cucumovirus multiplication 2; AltName: Full=Protein synthesis initiation factor 4G [Arabidopsis thaliana]
TR15927|c2_g2_i4	1.88011	5.79584	1.26272e-15	2.85981e-14	71.627	73.863	57.363	20.275	12.708	18.672	RecName: Full=Serine/threonine-protein phosphatase 7 long form homolog [Arabidopsis thaliana]
TR19081|c0_g1_i1	7.99749	3.50376	1.28262e-15	2.90308e-14	19.097	29.989	26.386	0	0	0	RecName: Full=ATP synthase subunit 9, mitochondrial; AltName: Full=Lipid-binding protein; Flags: Precursor [Podospora anserina]
TR11650|c1_g1_i1	-2.26871	5.78629	1.29509e-15	2.9295e-14	4.546	3.048	4.292	23.295	15.138	18.747	RecName: Full=Acetyl-CoA carboxylase 1; Short=AtACC1; AltName: Full=Protein EMBRYO DEFECTIVE 22; AltName: Full=Protein GURKE; AltName: Full=Protein PASTICCINO 3; Includes: RecName: Full=Biotin carboxylase [Arabidopsis thaliana]
TR11413|c0_g1_i1	-1.81279	5.74755	1.3044e-15	2.94872e-14	9.948	12.918	16.776	42.687	48.537	49.253	RecName: Full=Arginine biosynthesis bifunctional protein ArgJ, chloroplastic; Includes: RecName: Full=Glutamate N-acetyltransferase; Short=GAT; AltName: Full=Ornithine acetyltransferase; Short=OATase; AltName: Full=Ornithine transacetylase; Includes: RecName: Full=Amino-acid acetyltransferase; AltName: Full=N-acetylglutamate synthase; Short=AGS; Contains: RecName: Full=Arginine biosynthesis bifun…
TR10066|c0_g1_i1	1.25138	6.986	1.31966e-15	2.98138e-14	175.033	185.675	180.448	73.524	86.212	67.38	RecName: Full=Heterogeneous nuclear ribonucleoprotein F; Short=hnRNP F; Contains: RecName: Full=Heterogeneous nuclear ribonucleoprotein F, N-terminally processed [Bos taurus]
TR9987|c0_g1_i1	2.26406	5.0739	1.34497e-15	3.0367e-14	57.759	54.537	58.496	11.97	7.29	15.931	RecName: Full=DNA repair protein XRCC4 [Arabidopsis thaliana]
TR2677|c0_g1_i1	1.565	5.86376	1.34614e-15	3.03745e-14	60.733	61.175	60.118	19.639	22.167	19.627	RecName: Full=Probable CCR4-associated factor 1 homolog 7 [Arabidopsis thaliana]
TR1811|c0_g1_i1	1.98199	5.34973	1.38198e-15	3.11641e-14	66.294	82.904	72.661	17.475	22.824	15.596	RecName: Full=Protein HHL1, chloroplastic; AltName: Full=Hypersensitive to high light 1; Flags: Precursor [Arabidopsis thaliana]
TR12649|c0_g1_i1	1.20835	7.3219	1.40083e-15	3.15646e-14	168.173	189.609	191.262	80.03	86.923	70.112	RecName: Full=G-box-binding factor 1; AltName: Full=bZIP transcription factor 41; Short=AtbZIP41 [Arabidopsis thaliana]
TR24632|c0_g1_i1	1.60507	6.69595	1.40147e-15	3.15646e-14	153.292	146.08	121.284	35.451	55.386	48.792	RecName: Full=BON1-associated protein 2; AltName: Full=Protein BON1-ASSOCIATED PROTEIN 1-LIKE [Arabidopsis thaliana]
TR16043|c6_g3_i2	-4.56767	4.19308	1.40549e-15	3.16356e-14	0.501	1.024	4.114	21.997	15.669	17.482	RecName: Full=Probable sulfate transporter 3.4 [Arabidopsis thaliana]
TR13591|c0_g1_i1	-2.49721	4.96968	1.43339e-15	3.22437e-14	2.598	4.003	2.754	15.516	17.721	20.105	RecName: Full=Probable inactive receptor kinase At5g67200; Flags: Precursor [Arabidopsis thaliana]
TR3014|c0_g1_i1	-2.18304	5.4193	1.4502e-15	3.26019e-14	13.434	13.827	15.977	61.893	80.317	55.471	RecName: Full=Protein ENHANCED DISEASE RESISTANCE 2-like [Arabidopsis thaliana]
TR11771|c0_g2_i1	-5.21872	3.9521	1.46518e-15	3.29184e-14	2.37	0	0	31.167	35.928	32.776	NA
TR8103|c0_g1_i1	1.54802	6.30289	1.46891e-15	3.29818e-14	126.617	110.627	103.411	35.638	36.522	44.853	RecName: Full=Ubiquitin-conjugating enzyme E2 34; AltName: Full=Ubiquitin carrier protein 34 [Arabidopsis thaliana]
TR24377|c0_g1_i1	-1.73829	7.6731	1.48102e-15	3.32333e-14	93.345	145.678	86.492	386.367	372.585	326.809	RecName: Full=Uncharacterized protein At5g48480 [Arabidopsis thaliana]
TR2537|c0_g1_i1	-7.98146	3.76705	1.49418e-15	3.35082e-14	0	0	0	10.782	10.89	15.806	RecName: Full=Bifunctional purple acid phosphatase 26; Includes: RecName: Full=Acid phosphatase; Includes: RecName: Full=Peroxidase; Flags: Precursor [Arabidopsis thaliana]
TR14185|c1_g1_i1	4.61585	3.75858	1.59826e-15	3.58202e-14	57.201	45.588	56.588	3.173	2.484	0	RecName: Full=3-oxo-Delta(4,5)-steroid 5-beta-reductase; AltName: Full=Delta(4)-3-oxosteroid 5-beta-reductase; AltName: Full=Delta-4,5-steroid 5-beta-reductase; Short=At5beta-StR; AltName: Full=Progesterone 5-beta-reductase; Short=5beta-POR; AltName: Full=Protein VEIN PATTERNING 1 [Arabidopsis thaliana]
TR7292|c0_g1_i1	-8.06394	3.83654	1.64137e-15	3.67638e-14	0	0	0	8	12.267	14.842	RecName: Full=Probable leucine-rich repeat receptor-like protein kinase At1g68400; Flags: Precursor [Arabidopsis thaliana]
TR10842|c0_g3_i1	2.29889	4.94554	1.76354e-15	3.94761e-14	41.636	48.636	54.931	9.637	11.367	8.179	RecName: Full=F-box protein FBW2; AltName: Full=SKP1-interacting partner 18 [Arabidopsis thaliana]
TR16228|c1_g1_i2	1.30153	6.60044	1.77392e-15	3.96841e-14	46.98	45.818	51.247	20.266	20.034	17.641	RecName: Full=Septin and tuftelin-interacting protein 1 homolog 1; AltName: Full=Protein SPLICEOSOMAL TIMEKEEPER LOCUS 1 [Arabidopsis thaliana]
TR15421|c6_g1_i1	1.49591	6.27365	1.84349e-15	4.12153e-14	72.663	81.248	87.422	24.508	27.108	34.545	RecName: Full=Heat shock factor protein HSF8; AltName: Full=Heat shock transcription factor 8; Short=HSTF 8; AltName: Full=Heat stress transcription factor [Solanum peruvianum]
TR4084|c0_g1_i1	1.9401	5.72535	1.88958e-15	4.22199e-14	116.077	116.517	169.86	36.876	30.969	36.472	RecName: Full=Microsomal glutathione S-transferase 3; Short=Microsomal GST-3; AltName: Full=Microsomal GST-III [Mus musculus]
TR13627|c1_g1_i1	-4.26075	4.19151	1.91963e-15	4.28651e-14	0.615	0.633	1.729	19.935	23.805	17.432	RecName: Full=Tryptophan aminotransferase-related protein 2 [Arabidopsis thaliana]
TR12417|c0_g1_i1	-2.79959	4.72596	1.94496e-15	4.34042e-14	4	4.705	2.695	26.722	27.648	25.418	RecName: Full=Alpha-galactosidase 1; Short=AtAGAL1; AltName: Full=Alpha-D-galactoside galactohydrolase 1; AltName: Full=Melibiase 1; Flags: Precursor [Arabidopsis thaliana]
TR22896|c0_g1_i1	1.04469	7.58412	2.05418e-15	4.58137e-14	117.444	116.459	130.656	59.985	55.449	61.111	RecName: Full=Pyruvate kinase isozyme A, chloroplastic; Flags: Precursor [Ricinus communis]
TR755|c0_g3_i1	8.64836	4.10997	2.06095e-15	4.59366e-14	31.176	24.514	8.585	0	0	0	RecName: Full=Galactinol synthase 1; Short=AtGolS1; Short=GolS-1 [Arabidopsis thaliana]
TR13777|c0_g1_i4	-3.84656	4.43088	2.10453e-15	4.68793e-14	0.741	1.898	1.037	20.529	18.387	18.001	RecName: Full=Transcription factor bHLH74; AltName: Full=Basic helix-loop-helix protein 74; Short=AtbHLH74; Short=bHLH 74; AltName: Full=Protein ACTIVATOR FOR CELL ELONGATION 2; AltName: Full=Transcription factor EN 90; AltName: Full=bHLH transcription factor bHLH074 [Arabidopsis thaliana]
TR16336|c0_g1_i2	1.27306	7.04717	2.1649e-15	4.81947e-14	71.364	65.178	68.512	32.253	25.101	29.709	RecName: Full=Protein ROOT HAIR DEFECTIVE 3 homolog 2; AltName: Full=Protein SEY1 homolog 3 [Arabidopsis thaliana]
TR3817|c0_g2_i1	-8.13402	3.89769	2.26029e-15	5.02877e-14	0	0	0	20.86	41.544	36.053	NA
TR11525|c1_g2_i1	-2.3752	5.08412	2.31208e-15	5.14086e-14	4.41	3.785	3.207	18.256	18.387	23.566	RecName: Full=Myosin-1; AltName: Full=AtATM1 [Arabidopsis thaliana]
TR8028|c0_g1_i1	-2.76352	4.81725	2.31719e-15	5.14909e-14	7.11	7.316	7.619	39.43	58.536	54.708	RecName: Full=(DL)-glycerol-3-phosphatase 2; AltName: Full=Glycerol-1-phosphatase 2; AltName: Full=Haloacid dehalogenase-like hydrolase domain-containing protein GPP2 [Arabidopsis thaliana]
TR12807|c0_g1_i1	-1.43435	7.3817	2.32377e-15	5.16057e-14	61.36	60.829	54.442	168.688	173.53	133.62	RecName: Full=S-adenosylmethionine synthase; Short=AdoMet synthase; AltName: Full=Methionine adenosyltransferase; Short=MAT [Litchi chinensis]
TR16077|c5_g3_i1	5.63476	3.61322	2.32679e-15	5.16414e-14	206.026	149.014	202.792	0	0	9.965	NA
TR5980|c0_g2_i1	2.51247	5.33599	2.37231e-15	5.26199e-14	77.78	55.308	99.918	8.636	14.085	18.353	NA
TR5530|c0_g1_i1	-1.8982	5.60817	2.43683e-15	5.40182e-14	15.497	15.932	14.57	47.811	66.124	59.024	RecName: Full=Multiple organellar RNA editing factor 9, chloroplastic; AltName: Full=RNA editing-interacting protein 9; Flags: Precursor [Arabidopsis thaliana]
TR1750|c0_g1_i1	3.32495	4.14616	2.56442e-15	5.68119e-14	44.154	39.295	44.665	3.41	5.652	3.478	RecName: Full=Uncharacterized protein MTH_249 [Methanothermobacter thermautotrophicus str. Delta H]
TR12626|c0_g1_i2	1.81223	5.72212	2.61042e-15	5.7796e-14	149.19	116.977	131.288	29.937	37.413	36.682	NA
TR5951|c0_g1_i1	-2.15531	5.34363	2.87958e-15	6.37168e-14	9.56	11.952	10.278	53.003	46.035	42.322	RecName: Full=Probable galacturonosyltransferase-like 3 [Arabidopsis thaliana]
TR5258|c0_g1_i1	-1.90529	5.74029	2.96118e-15	6.54827e-14	12.899	9.651	19.328	51.213	50.967	56.024	RecName: Full=7-dehydrocholesterol reductase; Short=7-DHC reductase; AltName: Full=Protein DWARF 5; AltName: Full=Sterol Delta(7)-reductase [Arabidopsis thaliana]
TR16356|c0_g1_i1	1.05363	8.73197	3.02979e-15	6.69594e-14	219.027	221.646	236.333	118.408	106.615	100.039	RecName: Full=Casein kinase I homolog 2 [Schizosaccharomyces pombe 972h-]
TR15113|c0_g1_i1	0.9602	8.24163	3.0627e-15	6.7646e-14	161.177	167.269	157.639	83.373	80.326	86.345	RecName: Full=NAC domain-containing protein 78; Short=ANAC078; AltName: Full=Protein NTM1-like 11 [Arabidopsis thaliana]
TR2722|c0_g1_i1	-2.20218	5.09462	3.07825e-15	6.79483e-14	4.934	4.36	3.994	19.299	21.69	20.591	RecName: Full=Glycerophosphodiester phosphodiesterase GDPDL3; AltName: Full=Glycerophosphodiester phosphodiesterase-like 3; Short=ATGDPDL3; AltName: Full=Glycerophosphodiesterase-like 2; AltName: Full=Protein MUTANT ROOT HAIR 5; AltName: Full=Protein SHAVEN 3; Flags: Precursor [Arabidopsis thaliana]
TR16311|c3_g1_i1	1.31177	8.45935	3.11312e-15	6.86765e-14	113.023	115.792	129.356	53.003	38.367	52.412	RecName: Full=Niemann-Pick C1 protein; Flags: Precursor [Sus scrofa]
TR11487|c0_g1_i1	1.86027	5.74243	3.1226e-15	6.88441e-14	73.564	65.799	85.645	25.093	19.566	16.309	RecName: Full=Phospholipid hydroperoxide glutathione peroxidase 1, chloroplastic; Short=PHGPx; Flags: Precursor [Arabidopsis thaliana]
TR13238|c0_g1_i1	-2.69782	4.88006	3.20388e-15	7.05934e-14	5.036	2.163	2.766	18.663	22.635	24.496	NA
TR5548|c0_g2_i1	-3.34963	4.513	3.28291e-15	7.22913e-14	0.536	2.738	3.005	18.502	25.38	22.108	RecName: Full=Putative E3 ubiquitin-protein ligase LIN; Short=MtLIN [Medicago truncatula]
TR13569|c0_g1_i1	1.49856	6.50331	3.36711e-15	7.41008e-14	119.37	101.114	113.916	33.22	49.374	36.456	RecName: Full=BAG family molecular chaperone regulator 4; AltName: Full=Bcl-2-associated athanogene 4 [Arabidopsis thaliana]
TR5430|c0_g1_i1	-1.90068	5.52725	3.44343e-15	7.57348e-14	12.067	11.871	8.406	38.878	40.761	41.308	RecName: Full=Probable protein phosphatase 2C 22; Short=AtPP2C22 [Arabidopsis thaliana]
TR6495|c0_g1_i1	1.72108	5.86979	3.44955e-15	7.58238e-14	103.702	77.682	91.345	25.967	30.879	25.837	NA
TR325|c0_g1_i1	1.32877	7.33657	3.53664e-15	7.76912e-14	280.581	276.194	296.915	88.98	141.463	111.772	RecName: Full=Uncharacterized protein At5g01610 [Arabidopsis thaliana]
TR24330|c0_g1_i1	1.65399	6.57859	3.55708e-15	7.80935e-14	85.927	73.241	71.624	29.233	23.967	19.393	RecName: Full=Transcription factor VOZ1; AltName: Full=Protein VASCULAR PLANT ONE-ZINC FINGER 1; Short=AtVOZ1 [Arabidopsis thaliana]
TR12302|c0_g2_i1	-5.94344	3.85355	3.60096e-15	7.90093e-14	0	0.679	0	15.524	16.722	20.323	RecName: Full=Pectin acetylesterase 10; Flags: Precursor [Arabidopsis thaliana]
TR7837|c1_g1_i1	1.13832	7.03975	3.68332e-15	8.0768e-14	172.993	172.676	172.09	80.658	79.12	74.864	NA
TR13260|c0_g1_i1	2.87639	5.17228	3.71987e-15	8.15205e-14	32.52	29.817	21.629	3.478	1.683	6.394	RecName: Full=Chaperone protein ClpB1; AltName: Full=ATP-dependent Clp protease ATP-binding subunit ClpB homolog 1; AltName: Full=Casein lytic proteinase B1; AltName: Full=Heat shock protein 101 [Arabidopsis thaliana]
TR5687|c0_g1_i1	8.27125	3.76701	3.76928e-15	8.25538e-14	42.012	17.635	43.592	0	0	0	RecName: Full=Uncharacterized oxidoreductase C26F1.07 [Schizosaccharomyces pombe 972h-]
TR15984|c0_g1_i1	1.63638	5.80308	3.85168e-15	8.4308e-14	75.353	73.138	76.023	24.805	19.755	18.521	RecName: Full=F-box protein CPR30; AltName: Full=Protein CONSTITUTIVE EXPRESSER OF PR GENES 30 [Arabidopsis thaliana]
TR15906|c0_g2_i1	1.74414	5.44456	3.88547e-15	8.49966e-14	20.134	21.603	23.704	6.481	6.498	6.386	RecName: Full=NAD kinase 2, chloroplastic; Short=AtNADK-2; Flags: Precursor [Arabidopsis thaliana]
TR15888|c0_g1_i1	4.82421	3.6736	3.93046e-15	8.59295e-14	65.941	45.254	51.914	2.29	1.341	1.45	NA
TR20786|c0_g1_i1	1.42464	6.36439	3.97066e-15	8.67564e-14	46.479	51.477	45.559	17.111	16.362	20.08	RecName: Full=Cryptochrome-1; AltName: Full=Blue light photoreceptor; AltName: Full=Protein BLUE LIGHT UNINHIBITED 1; AltName: Full=Protein ELONGATED HYPOCOTYL 4; AltName: Full=Protein OUT OF PHASE 2; Short=OOP2 [Arabidopsis thaliana]
TR3989|c0_g1_i1	1.10062	7.30015	3.99611e-15	8.72603e-14	159.399	156.87	179.804	68.103	77.959	86.504	RecName: Full=Pre-mRNA-splicing factor syf2 [Xenopus (Silurana) tropicalis]
TR3903|c0_g2_i1	1.78939	6.03986	4.01188e-15	8.75524e-14	89.231	90.991	84.513	22.056	19.359	35.617	RecName: Full=Peptide methionine sulfoxide reductase; AltName: Full=Peptide-methionine (S)-S-oxide reductase; Short=Peptide Met(O) reductase; AltName: Full=Protein-methionine-S-oxide reductase [Brassica napus]
TR11593|c0_g1_i1	-1.80382	6.13725	4.10327e-15	8.94935e-14	33.238	26.055	25.886	89.269	121.591	87.996	RecName: Full=6,7-dimethyl-8-ribityllumazine synthase, chloroplastic; Short=DMRL synthase; Short=LS; Short=Lumazine synthase; Flags: Precursor [Arabidopsis thaliana]
TR22536|c0_g1_i1	0.900475	8.43875	4.12657e-15	8.99478e-14	556.114	615.955	611	292.806	342.93	322.234	RecName: Full=Iron-sulfur cluster assembly protein 1; Short=AtISU1; Short=Protein ISCU-LIKE 1; AltName: Full=NifU-like N-terminal domain-containing protein ISU1; AltName: Full=NifU-like protein ISU1; Flags: Precursor [Arabidopsis thaliana]
TR22455|c0_g1_i1	-1.47477	6.71569	4.21084e-15	9.173e-14	29.558	28.436	28.771	89.43	72.199	78.937	RecName: Full=Pyruvate kinase, cytosolic isozyme; Short=PK [Nicotiana tabacum]
TR20673|c0_g1_i1	1.83441	6.86404	4.29863e-15	9.35867e-14	314.594	327.165	355.519	72.2	136.891	71.444	NA
TR15039|c0_g1_i2	0.968194	7.58708	4.59152e-15	9.99038e-14	159.126	153.73	157.186	75.662	80.389	83.814	RecName: Full=Acyl-[acyl-carrier-protein] desaturase, chloroplastic; AltName: Full=Delta(9) stearoyl-acyl carrier protein desaturase; AltName: Full=Stearoyl-ACP desaturase; Flags: Precursor [Ricinus communis]
TR13114|c0_g2_i1	2.11149	5.08297	4.68125e-15	1.01796e-13	30.184	36.373	31.919	8.466	7.461	6.604	RecName: Full=Mitochondrial substrate carrier family protein B [Dictyostelium discoideum]
TR12744|c0_g1_i1	2.09959	5.12012	4.79212e-15	1.04145e-13	34.503	26.872	31.597	7.584	6.048	7.911	RecName: Full=MADS-box protein FBP24; AltName: Full=Floral-binding protein 24 [Petunia x hybrida]
TR20611|c0_g1_i1	-1.79041	6.00314	4.8058e-15	1.0438e-13	26.47	31.623	20.854	93.587	97.462	81.493	RecName: Full=Ribulose bisphosphate carboxylase small chain, chloroplastic; Short=RuBisCO small subunit; Flags: Precursor [Marchantia paleacea]
TR9016|c0_g1_i1	-3.98817	4.18689	4.84644e-15	1.052e-13	1.026	3.175	1.932	34.645	33.471	32.944	RecName: Full=Probable tyrosine-protein phosphatase At1g05000 [Arabidopsis thaliana]
TR9805|c0_g1_i1	1.68731	6.15493	4.9418e-15	1.07206e-13	128.224	116.218	125.923	44.749	41.409	27.413	RecName: Full=Pre-rRNA-processing protein TSR2 homolog [Homo sapiens]
TR10227|c0_g1_i1	-2.08132	5.53215	5.07051e-15	1.09933e-13	13.138	11.262	6.188	42.781	44.415	42.33	RecName: Full=Leucoanthocyanidin dioxygenase; Short=LDOX; Short=Leucocyanidin oxygenase; AltName: Full=Anthocyanidin synthase; AltName: Full=Leucoanthocyanidin hydroxylase [Malus domestica]
TR13017|c0_g1_i1	-5.18162	3.92157	5.07987e-15	1.10071e-13	0.729	0.759	0	19.231	22.923	18.152	NA
TR1019|c0_g1_i1	-2.25476	5.09365	5.0895e-15	1.10214e-13	5.219	6.568	9.288	32.754	36.36	32.567	NA
TR14162|c1_g1_i1	1.84282	5.47667	5.09753e-15	1.10323e-13	41.636	53.789	52.153	12.674	9.045	15.102	RecName: Full=Rhodanese-like domain-containing protein 8, chloroplastic; AltName: Full=Sulfurtransferase 8; Short=AtStr8; Flags: Precursor [Arabidopsis thaliana]
TR12546|c0_g2_i1	1.70501	5.73613	5.10503e-15	1.1042e-13	50	55.941	48.933	12.962	16.173	18.647	RecName: Full=DUF21 domain-containing protein At2g14520; AltName: Full=CBS domain-containing protein CBSDUF3 [Arabidopsis thaliana]
TR10737|c0_g1_i1	2.61778	5.0012	5.1122e-15	1.10509e-13	51.207	44.081	30.571	7.711	6.885	5.581	NA
TR22677|c0_g1_i1	1.52634	6.32827	5.17695e-15	1.11843e-13	132.109	124.512	145.596	43.773	57.456	38.182	RecName: Full=Transcription initiation factor TFIID subunit 9; AltName: Full=TATA binding protein associated factor 21kDa subunit; AltName: Full=TBP-associated factor 9; Short=AtTAF9 [Arabidopsis thaliana]
TR13213|c0_g1_i1	-0.965837	8.60642	5.21468e-15	1.12591e-13	321.636	319.481	336.632	612.894	704.256	595.441	RecName: Full=60S ribosomal protein L18-2 [Arabidopsis thaliana]
TR14440|c0_g1_i2	2.20082	4.92404	5.22137e-15	1.12669e-13	57.896	50.684	63.039	11.189	12.546	13.325	RecName: Full=Zinc finger A20 and AN1 domain-containing stress-associated protein 9; Short=OsSAP9 [Oryza sativa Japonica Group]
TR14774|c0_g1_i1	-1.56278	6.25788	5.25055e-15	1.13232e-13	28.737	19.303	25.409	70.919	77.131	69.71	RecName: Full=Delta(8)-fatty-acid desaturase 1; AltName: Full=Delta(8)-sphingolipid desaturase 1; AltName: Full=Sphingoid long-chain base desaturase 1; Short=Sphingoid LCB desaturase 1 [Arabidopsis thaliana]
TR10580|c0_g1_i1	1.71831	6.10219	5.34329e-15	1.15164e-13	78.862	63.429	63.122	16.296	25.902	20.834	RecName: Full=Dehydration-responsive element-binding protein 2C; Short=Protein DREB2C [Arabidopsis thaliana]
TR18993|c0_g1_i1	1.52158	6.28909	5.37576e-15	1.15796e-13	43.391	43.874	53.25	15.456	13.824	19.787	NA
TR11722|c0_g2_i2	1.76013	5.66013	5.40084e-15	1.16267e-13	38.115	44.092	48.385	14.387	10.953	12.705	RecName: Full=Cyclin-dependent kinase C-1; Short=CDKC;1 [Arabidopsis thaliana]
TR14823|c0_g1_i1	-7.82684	3.63577	5.41508e-15	1.16506e-13	0	0	0	47.582	45.36	52.303	RecName: Full=Expansin-A5; Short=AtEXPA5; AltName: Full=Alpha-expansin-5; Short=At-EXP5; Short=AtEx5; AltName: Full=Ath-ExpAlpha-1.4; Flags: Precursor [Arabidopsis thaliana]
TR6215|c0_g1_i4	-1.40548	6.66632	5.43462e-15	1.16857e-13	14.334	15.633	18.386	42.916	43.893	39.397	RecName: Full=UDP-arabinose 4-epimerase 1; AltName: Full=UDP-D-xylose 4-epimerase 1 [Arabidopsis thaliana]
TR5838|c0_g1_i1	1.28786	6.67979	5.46609e-15	1.17465e-13	59.902	66.604	70.646	28.139	24.588	27.756	RecName: Full=Probable methyltransferase PMT10 [Arabidopsis thaliana]
TR12188|c0_g1_i2	1.59423	6.23833	5.5218e-15	1.18592e-13	1265.51	1191.79	1464.91	361.842	438.196	502.709	NA
TR6408|c0_g1_i2	-3.93714	4.3352	5.62055e-15	1.20642e-13	4.239	6.557	3.935	75.144	100.774	65.829	NA
TR14213|c0_g1_i1	1.65306	5.88118	5.64087e-15	1.21007e-13	24.681	31.784	27.805	8.203	9.945	8.607	RecName: Full=Autophagy-related protein 18f; Short=AtATG18f [Arabidopsis thaliana]
TR13274|c0_g1_i2	1.26504	7.0496	5.79519e-15	1.24245e-13	64.972	74.76	62.538	27.85	26.721	29.977	RecName: Full=Serine/threonine-protein kinase fray2; AltName: Full=STE20-like kinase fray2 [Dictyostelium discoideum]
TR24767|c0_g1_i1	1.4142	6.62061	5.96511e-15	1.27813e-13	118.288	121.682	109.158	37.911	53.145	40.445	RecName: Full=Methyl-CpG-binding domain-containing protein 11; Short=AtMBD11; Short=MBD11; AltName: Full=Methyl-CpG-binding protein MBD11 [Arabidopsis thaliana]
TR3394|c0_g2_i1	-7.94001	3.73509	6.39846e-15	1.37018e-13	0.046	0.069	0.095	13.675	14.949	10.333	RecName: Full=Alpha-ketoglutarate-dependent dioxygenase alkB; AltName: Full=Alkylated DNA repair protein alkB homolog [Arabidopsis thaliana]
TR13954|c2_g1_i1	4.81522	3.67536	6.42382e-15	1.3748e-13	128.212	88.092	99.012	0	5.112	5.607	NA
TR2367|c0_g2_i1	-1.4162	7.20529	6.50059e-15	1.39042e-13	121.284	94.845	104.377	253.071	341.472	264.776	NA
TR15533|c1_g1_i2	-1.8992	5.7507	6.55334e-15	1.40088e-13	9.218	9.065	6.82	30.344	28.962	36.137	RecName: Full=Alpha-L-fucosidase 2; AltName: Full=Alpha-1,2-fucosidase 2; AltName: Full=Alpha-L-fucosidase 95A; Short=AtFuc95A; AltName: Full=Alpha-L-fucoside fucohydrolase 2; AltName: Full=Protein ALTERED XYLOGLUCAN 8; Flags: Precursor [Arabidopsis thaliana]
TR20176|c0_g1_i1	7.81208	3.33549	6.65529e-15	1.42184e-13	62.363	61.175	70.908	0	0	0	NA
TR11570|c2_g1_i1	-3.06324	4.56688	6.81471e-15	1.45505e-13	4.626	2.715	2.492	22.998	28.791	32.274	NA
TR10943|c0_g1_i1	0.954488	8.53526	6.86511e-15	1.46496e-13	139.903	141.962	153.239	78.045	69.193	76.967	RecName: Full=Uncharacterized AAA domain-containing protein C24B10.10c [Schizosaccharomyces pombe 972h-]
TR14288|c0_g1_i1	-1.92425	5.51705	6.94689e-15	1.48154e-13	6.096	5.384	6.033	23.838	20.052	22.686	RecName: Full=Methionine S-methyltransferase; AltName: Full=AdoMet:Met S-methyltransferase [Arabidopsis thaliana]
TR7351|c1_g1_i1	-8.04363	3.82071	6.98925e-15	1.48971e-13	0	0	0	21.742	17.307	31.913	RecName: Full=Palmitoyl-monogalactosyldiacylglycerol delta-7 desaturase, chloroplastic; AltName: Full=FAD5; AltName: Full=Monogalactosyldiacylglycerol-specific palmitic acid desaturase; Flags: Precursor [Arabidopsis thaliana]
TR7755|c0_g1_i1	-2.33723	5.05337	7.14476e-15	1.52197e-13	4.945	9.536	6.403	34.179	37.026	34.679	RecName: Full=Rab9 effector protein with kelch motifs [Bos taurus]
TR8257|c0_g1_i1	-1.64789	6.45604	7.19229e-15	1.5312e-13	23.222	25.376	18.243	76.671	68.626	63.508	RecName: Full=Squalene monooxygenase; AltName: Full=Squalene epoxidase; Short=SE [Panax ginseng]
TR6918|c1_g1_i1	-1.51286	6.04985	7.22817e-15	1.53794e-13	25.706	25.054	24.181	64.057	74.125	76.917	RecName: Full=Glutathione S-transferase F9; Short=AtGSTF9; AltName: Full=AtGSTF7; AltName: Full=GST class-phi member 9 [Arabidopsis thaliana]
TR13291|c0_g1_i1	-5.80972	3.73408	7.37564e-15	1.56841e-13	0	0	0.37	8.144	10.026	10.425	RecName: Full=Probable LRR receptor-like serine/threonine-protein kinase At4g36180; Flags: Precursor [Arabidopsis thaliana]
TR5015|c0_g1_i1	-1.93048	5.74238	7.69488e-15	1.63534e-13	9.002	14.195	19.209	55.438	53.541	53.368	RecName: Full=Aminomethyltransferase, mitochondrial; AltName: Full=Glycine cleavage system T protein; Short=GCVT; Flags: Precursor [Solanum tuberosum]
TR24528|c0_g1_i1	-2.03267	6.24273	7.76499e-15	1.64928e-13	22.117	10.859	15.155	74.499	65.116	57.181	RecName: Full=3-oxoacyl-[acyl-carrier-protein] synthase I, chloroplastic; AltName: Full=Beta-ketoacyl-ACP synthase I; Short=KAS I; Flags: Precursor [Arabidopsis thaliana]
TR10630|c0_g1_i1	1.7791	5.36975	7.9758e-15	1.69307e-13	40.804	41.389	38.977	11.961	11.97	11.155	RecName: Full=Putative E3 ubiquitin-protein ligase RING1a; AltName: Full=Polycomb complex protein RING1a; AltName: Full=Protein RING1a; Short=AtRING1a; AltName: Full=Ring finger protein 434 [Arabidopsis thaliana]
TR11184|c0_g1_i1	-1.86989	5.64765	7.99573e-15	1.69632e-13	13.742	14.103	12.865	40.779	58.122	52.806	RecName: Full=GDSL esterase/lipase At5g62930 [Arabidopsis thaliana]
TR11148|c0_g2_i1	3.61155	4.01115	8.06785e-15	1.71063e-13	20.225	16.484	22.523	1.298	1.215	2.162	RecName: Full=Receptor-like cytosolic serine/threonine-protein kinase RBK2; AltName: Full=Protein ROP BINDING PROTEIN KINASES 2 [Arabidopsis thaliana]
TR15075|c0_g1_i2	-2.59046	4.94276	8.08601e-15	1.71348e-13	3.555	3.198	4.602	21.776	17.883	24.136	RecName: Full=Acyl-CoA-binding domain-containing protein 4; Short=Acyl-CoA binding protein 4 [Arabidopsis thaliana]
TR17190|c0_g1_i1	-7.84713	3.65494	8.37162e-15	1.77298e-13	0	0	0	14.549	13.338	12.11	RecName: Full=Subtilisin-like protease SBT5.4; AltName: Full=Subtilase subfamily 5 member 4; Short=AtSBT5.4; Flags: Precursor [Arabidopsis thaliana]
TR560|c0_g1_i1	2.433	4.76522	8.4289e-15	1.78408e-13	23.667	23.812	31.513	4.403	4.212	6	RecName: Full=Heat stress transcription factor A-5; Short=AtHsfA5; AltName: Full=AtHsf-12 [Arabidopsis thaliana]
TR13931|c0_g3_i3	1.39137	6.90662	8.45484e-15	1.78853e-13	123.21	92.084	109.743	43.205	39.753	40.168	RecName: Full=Probable protein phosphatase 2C 27; Short=AtPP2C27 [Arabidopsis thaliana]
TR14754|c0_g2_i1	1.39375	6.58747	8.51425e-15	1.80006e-13	50.774	38.95	51.175	16.848	19.071	17.884	RecName: Full=DNA topoisomerase 3-beta [Arabidopsis thaliana]
TR20889|c0_g1_i1	1.23746	6.88885	8.70056e-15	1.83838e-13	71.376	60.726	76.19	29.174	27.81	31.352	RecName: Full=Protein RTF1 homolog; AltName: Full=Protein VERNALIZATION INDEPENDENCE 5 [Arabidopsis thaliana]
TR12465|c0_g2_i1	-3.9303	4.50038	8.73155e-15	1.84386e-13	1.265	2.6	1.192	33.135	18.918	26.24	RecName: Full=Putative nuclease HARBI1; AltName: Full=Harbinger transposase-derived nuclease [Homo sapiens]
TR5422|c0_g1_i1	-3.63183	4.39183	8.86324e-15	1.87059e-13	2.416	1.864	1.133	23.38	18.063	27.245	RecName: Full=Glucan endo-1,3-beta-glucosidase 11; AltName: Full=(1->3)-beta-glucan endohydrolase 11; Short=(1->3)-beta-glucanase 11; AltName: Full=Beta-1,3-endoglucanase 11; Short=Beta-1,3-glucanase 11; Flags: Precursor [Arabidopsis thaliana]
TR9262|c0_g1_i1	1.52526	5.79758	8.89592e-15	1.87641e-13	27.222	27.677	29.475	9.06	10.242	10.04	RecName: Full=Lon protease homolog 2, peroxisomal [Spinacia oleracea]
TR11317|c0_g4_i1	2.9856	4.87043	9.08389e-15	1.91495e-13	37.146	33.567	31.036	7.431	3.114	1.835	RecName: Full=DEAD-box ATP-dependent RNA helicase 8 [Oryza sativa Japonica Group]
TR15851|c1_g1_i7	1.26869	7.45185	9.28676e-15	1.95659e-13	131.642	169.547	147.838	54.174	58.086	50.434	NA
TR15972|c0_g1_i1	1.40494	7.57205	9.32928e-15	1.96442e-13	188.114	185.962	244.214	53.648	81.721	81.417	RecName: Full=Pre-mRNA-splicing factor 38 [Arabidopsis thaliana]
TR18990|c0_g1_i1	-1.03818	10.0736	9.41388e-15	1.98109e-13	582.447	552.894	548.438	1067	1340.89	1061.77	RecName: Full=60S ribosomal protein L5 [Cucumis sativus]
TR3861|c0_g2_i1	2.7276	4.49585	9.47276e-15	1.99233e-13	28.863	25.066	30.011	4.759	4.806	2.807	RecName: Full=Protein NtpR [Enterococcus hirae ATCC 9790]
TR3311|c0_g1_i1	1.5792	6.05326	9.47999e-15	1.99271e-13	81.574	71.366	73.305	19.41	27.819	29.424	RecName: Full=E3 ubiquitin-protein ligase RING1-like; AltName: Full=RING finger protein 1 [Arabidopsis thaliana]
TR15763|c0_g1_i1	-1.76526	6.04775	9.49094e-15	1.99386e-13	7.828	5.441	7.202	25.543	20.394	23.616	RecName: Full=K(+) efflux antiporter 2, chloroplastic; Short=AtKEA2 [Arabidopsis thaliana]
TR13132|c0_g1_i1	-1.81984	5.88019	9.56882e-15	2.00907e-13	21.308	17.117	16.848	59.442	78.283	58.094	NA
TR10756|c1_g1_i1	1.22027	8.26335	9.74475e-15	2.04483e-13	170.201	195.924	197.093	91.44	72.757	76.322	RecName: Full=NADP-dependent malic enzyme; Short=NADP-ME [Vitis vinifera]
TR3028|c0_g1_i1	-2.91988	4.60255	9.82855e-15	2.06123e-13	1.595	1.645	3.386	17.73	16.056	17.457	RecName: Full=Rop guanine nucleotide exchange factor 7; Short=AtRopGEF7; AltName: Full=Rho of plants guanine nucleotide exchange factor 7 [Arabidopsis thaliana]
TR6517|c0_g1_i1	1.44338	6.22009	1.00405e-14	2.10447e-13	87.978	96.915	98.785	34.213	39.708	30.07	RecName: Full=F-box protein At4g00755 [Arabidopsis thaliana]
TR9635|c0_g1_i1	-5.85219	3.76946	1.01491e-14	2.12603e-13	0	0	11.876	293.747	299.279	400.651	NA
TR783|c0_g1_i1	-1.47035	6.28538	1.03609e-14	2.16914e-13	30.879	26.239	32.849	81.193	77.23	91.994	RecName: Full=B-box zinc finger protein 21; Short=AtBBX21; AltName: Full=Protein LONG HYPOCOTYL UNDER SHADE; AltName: Full=Protein SALT TOLERANCE HOMOLOG 2 [Arabidopsis thaliana]
TR16614|c0_g1_i1	-1.32471	8.31286	1.04927e-14	2.19547e-13	244.209	233.954	246.48	675.075	636.773	498.134	RecName: Full=60S ribosomal protein L12 [Prunus armeniaca]
TR14722|c0_g1_i1	1.77961	6.11015	1.05087e-14	2.19758e-13	54.387	82.927	63.754	19.885	17.604	22.175	RecName: Full=Cytosolic Fe-S cluster assembly factor NARFL; AltName: Full=Iron-only hydrogenase-like protein 1; Short=IOP1; AltName: Full=Nuclear prelamin A recognition factor-like protein [Mus musculus]
TR8550|c0_g2_i1	-2.90423	4.59708	1.05847e-14	2.21219e-13	4.376	2.404	2.742	22.947	24.435	27.212	NA
TR8349|c1_g1_i1	-1.21771	8.5993	1.14328e-14	2.38809e-13	239.31	261.24	207.442	510.001	632.561	510.285	RecName: Full=Osmotin-like protein; Flags: Precursor [Solanum lycopersicum]
TR15643|c1_g1_i1	1.22699	6.76155	1.18146e-14	2.46642e-13	82.508	88.046	91.846	39.693	37.269	34.595	RecName: Full=Histone-lysine N-methyltransferase ATXR2; AltName: Full=Protein SET DOMAIN GROUP 36; AltName: Full=Trithorax-related protein 2; Short=TRX-related protein 2 [Arabidopsis thaliana]
TR13283|c0_g1_i2	1.59149	6.35715	1.19887e-14	2.50134e-13	31.392	30.783	34.661	12.818	8.073	11.28	NA
TR12052|c0_g1_i2	-4.24757	4.18126	1.20689e-14	2.51664e-13	1.39	0	0.882	14.981	23.562	17.49	RecName: Full=Probable carotenoid cleavage dioxygenase 4, chloroplastic; Short=AtCCD4; AltName: Full=AtNCED4; Flags: Precursor [Arabidopsis thaliana]
TR12077|c1_g3_i1	1.19924	7.35112	1.21659e-14	2.53541e-13	745.983	644.38	681.658	255.599	342.912	307.299	NA
TR11272|c0_g1_i1	-2.82389	4.73576	1.25074e-14	2.6051e-13	1.8	1.231	2.838	15.558	13.734	12.914	RecName: Full=ABC transporter B family member 1; Short=ABC transporter ABCB.1; Short=AtABCB1; AltName: Full=Multidrug resistance protein 1; AltName: Full=P-glycoprotein 1; Short=AtPgp1 [Arabidopsis thaliana]
TR14838|c0_g3_i3	-7.83297	3.6429	1.3467e-14	2.80337e-13	0	0	0	52.307	55.953	44.434	NA
TR6311|c0_g2_i1	-1.69206	5.87127	1.34983e-14	2.8083e-13	15.747	20.269	25.516	67.798	66.511	65.469	RecName: Full=UDP-glucuronic acid decarboxylase 5; AltName: Full=UDP-XYL synthase 5; AltName: Full=UDP-glucuronate decarboxylase 5; Short=UGD; Short=UXS-5 [Arabidopsis thaliana]
TR25290|c0_g1_i1	2.30101	5.4168	1.35089e-14	2.80889e-13	205.593	282.348	189.045	45.928	60.787	28.947	NA
TR17567|c0_g1_i1	-3.263	4.44747	1.35215e-14	2.80992e-13	2.552	2.105	1.443	20.674	21.591	17.13	RecName: Full=U-box domain-containing protein 4; AltName: Full=Plant U-box protein 4 [Arabidopsis thaliana]
TR13734|c1_g1_i1	-3.1696	4.56544	1.35665e-14	2.81766e-13	1.345	2.761	2.11	19.817	20.934	15.554	RecName: Full=Probable receptor-like protein kinase At1g49730; Flags: Precursor [Arabidopsis thaliana]
TR15524|c1_g1_i1	-4.39128	4.03596	1.37859e-14	2.86162e-13	0.843	0	0.799	13.429	10.908	12.889	RecName: Full=Protein LATERAL ROOT PRIMORDIUM 1 [Arabidopsis thaliana]
TR6309|c0_g1_i1	1.30557	6.38466	1.40787e-14	2.92073e-13	71.171	74.909	73.281	30.2	29.709	28.561	RecName: Full=E3 ubiquitin protein ligase RIE1; AltName: Full=Protein RING-FINGER FOR EMBRYOGENESIS 1 [Arabidopsis thaliana]
TR16048|c0_g1_i4	-3.19855	4.77037	1.45969e-14	3.02653e-13	7.236	5.993	1.944	44.706	72.046	50.669	NA
TR12326|c0_g1_i1	1.72387	5.61015	1.48888e-14	3.08529e-13	68.094	65.96	75.153	20.665	23.904	15.839	RecName: Full=Glucose-induced degradation protein 8 homolog [Nematostella vectensis]
TR13133|c0_g1_i3	-7.91327	3.70899	1.55061e-14	3.21139e-13	0	0	0	21.658	35.919	26.298	NA
TR5055|c0_g1_i1	1.54175	6.33254	1.57922e-14	3.26879e-13	111.975	108.994	124.551	31.464	51.489	36.397	NA
TR9920|c0_g1_i1	-0.938329	8.50719	1.59255e-14	3.29452e-13	45.111	48.521	50.352	92.238	86.221	97.659	RecName: Full=Transcription elongation factor SPT6; Short=hSPT6; AltName: Full=Histone chaperone suppressor of Ty6; AltName: Full=Tat-cotransactivator 2 protein; Short=Tat-CT2 protein [Homo sapiens]
TR16318|c7_g1_i1	2.68865	4.51708	1.62931e-14	3.36866e-13	51.413	46.14	47.133	5.624	10.377	6.369	RecName: Full=CCR4-NOT transcription complex subunit 4; AltName: Full=CCR4-associated factor 4; AltName: Full=E3 ubiquitin-protein ligase CNOT4; AltName: Full=Potential transcriptional repressor NOT4Hp [Mus musculus]
TR22600|c0_g1_i1	-1.88735	5.61826	1.63035e-14	3.36891e-13	27.894	26.205	26.1	110.892	95.221	90.024	NA
TR586|c0_g1_i1	1.4329	6.34171	1.71682e-14	3.54558e-13	37.591	39.617	46.072	16.814	14.643	13.828	NA
TR14004|c0_g1_i1	-1.97107	5.53249	1.74864e-14	3.60925e-13	4.455	3.693	3.792	17.094	13.311	16.87	RecName: Full=WD repeat-containing protein 11; AltName: Full=Bromodomain and WD repeat-containing protein 2 [Mus musculus]
TR19082|c0_g1_i1	1.14593	7.65297	1.79232e-14	3.69732e-13	166.886	183.063	164.53	83.788	74.818	73.179	RecName: Full=Probable serine protease EDA2; AltName: Full=Protein EMBRYO SAC DEVELOPMENT ARREST 2; Flags: Precursor [Arabidopsis thaliana]
TR14328|c0_g1_i1	8.75854	4.24215	1.81661e-14	3.74532e-13	4.968	16.473	27.901	0	0	0	NA
TR2934|c0_g2_i1	2.2659	4.84638	1.8989e-14	3.91277e-13	57.771	49.269	55.265	8.186	12.492	13.417	RecName: Full=NAC transcription factor 29; Short=AtNAC029; AltName: Full=Protein NAC-LIKE, ACTIVATED BY AP3/PI; Short=AtNAP [Arabidopsis thaliana]
TR20890|c0_g1_i1	-1.18468	6.98825	1.92657e-14	3.96754e-13	61.873	55.975	72.184	129.725	152.605	152.099	RecName: Full=RING finger and CHY zinc finger domain-containing protein 1; AltName: Full=Androgen receptor N-terminal-interacting protein; AltName: Full=CH-rich-interacting match with PLAG1; AltName: Full=E3 ubiquitin-protein ligase Pirh2; AltName: Full=RING finger protein 199; AltName: Full=Zinc finger protein 363; AltName: Full=p53-induced RING-H2 protein; Short=hPirh2 [Homo sapiens]
TR15751|c0_g1_i2	1.22543	6.58706	1.93402e-14	3.98064e-13	52.609	51.454	52.332	21.14	22.986	22.393	RecName: Full=bZIP transcription factor 17; Short=AtbZIP17 [Arabidopsis thaliana]
TR20644|c0_g1_i1	-0.918202	8.48437	1.95266e-14	4.01673e-13	274.211	290.723	295.091	508.559	597.362	523.041	RecName: Full=Nascent polypeptide-associated complex subunit alpha-like protein; Short=NAC-alpha-like protein; AltName: Full=Alpha-NAC-like protein [Pinus taeda]
TR5893|c0_g1_i1	1.65814	5.76986	1.9904e-14	4.09207e-13	35.654	28.804	36.402	9.951	12.42	9.554	RecName: Full=Probable mediator of RNA polymerase II transcription subunit 26b [Arabidopsis thaliana]
TR12559|c0_g2_i1	-3.27714	4.45468	2.05131e-14	4.21493e-13	8.227	11.296	12.615	105.48	124.165	89.354	RecName: Full=Mitochondrial pyruvate carrier 4 [Arabidopsis thaliana]
TR11404|c0_g1_i1	3.07487	4.37581	2.06709e-14	4.24496e-13	20.1	27.286	28.401	1.739	3.006	4.484	RecName: Full=Probable ADP-ribosylation factor GTPase-activating protein AGD5; Short=ARF GAP AGD5; AltName: Full=Protein ARF-GAP DOMAIN 5; Short=AtAGD5; AltName: Full=Protein ZIGA3 [Arabidopsis thaliana]
TR13295|c2_g1_i1	-2.68522	4.75419	2.10997e-14	4.33059e-13	5.15	2.646	3.398	25.73	22.761	24.002	RecName: Full=Beta-galactosidase 3; Short=Lactase 3; Flags: Precursor [Arabidopsis thaliana]
TR22378|c0_g1_i1	-1.83608	5.47115	2.16532e-14	4.44169e-13	12.637	10.042	12.448	41.932	44.622	39.372	NA
TR20605|c0_g1_i1	-1.4384	6.68504	2.21191e-14	4.53474e-13	95.874	69.33	69.024	194.783	229.547	213.026	RecName: Full=Acyl carrier protein 2, mitochondrial; AltName: Full=MtACP-2; Short=ACP; AltName: Full=NADH-ubiquinone oxidoreductase 9.6 kDa subunit; Flags: Precursor [Arabidopsis thaliana]
TR9371|c0_g1_i1	-5.86872	3.78953	2.3075e-14	4.72805e-13	0	0.667	0	14.846	15.066	18.974	RecName: Full=Protein IQ-DOMAIN 31 [Arabidopsis thaliana]
TR14767|c0_g1_i2	1.01804	7.25509	2.32981e-14	4.76841e-13	216.464	220.875	227.474	101.34	114.382	106.14	RecName: Full=Zinc finger CCCH domain-containing protein 14; Short=OsC3H14 [Oryza sativa Japonica Group]
TR15214|c0_g1_i1	-3.50391	4.28323	2.32868e-14	4.76841e-13	2.473	1.093	1.085	15.872	19.179	17.088	RecName: Full=ATP-dependent 6-phosphofructokinase 5, chloroplastic; Short=ATP-PFK 5; Short=Phosphofructokinase 5; AltName: Full=Phosphohexokinase 5; Flags: Precursor [Arabidopsis thaliana]
TR288|c0_g1_i1	-1.76518	5.70015	2.33406e-14	4.77444e-13	15.93	14.563	13.891	47.116	57.888	46.462	RecName: Full=Pentatricopeptide repeat-containing protein At4g36680, mitochondrial; Flags: Precursor [Arabidopsis thaliana]
TR12333|c0_g1_i1	-2.8365	4.87095	2.33646e-14	4.77668e-13	9.868	2.036	9.253	45.665	61.615	47.451	RecName: Full=Probable glutathione S-transferase; AltName: Full=Auxin-induced protein PCNT107 [Nicotiana tabacum]
TR19936|c0_g1_i1	7.79844	3.31999	2.34808e-14	4.79775e-13	18.391	24.893	19.972	0	0	0	NA
TR1091|c0_g1_i1	-1.62175	6.05349	2.3584e-14	4.81614e-13	19.257	17.209	16.717	48.838	64.288	51.381	RecName: Full=Probable serine/threonine-protein kinase At4g35230 [Arabidopsis thaliana]
TR12944|c0_g1_i1	1.3551	6.33632	2.40814e-14	4.91496e-13	68.413	74.311	69.609	23.405	30.96	29.131	RecName: Full=UPF0183 protein At3g51130 [Arabidopsis thaliana]
TR8569|c0_g1_i2	-3.1409	4.4443	2.48651e-14	5.07209e-13	3.578	3.681	3.744	33.127	37.692	30.983	NA
TR17319|c0_g1_i1	1.61917	6.13789	2.51268e-14	5.12262e-13	63.536	57.977	60.845	24.245	16.416	17.934	RecName: Full=Sec14 cytosolic factor; AltName: Full=Phosphatidylinositol/phosphatidyl-choline transfer protein; Short=PI/PC TP; AltName: Full=Sporulation-specific protein 20 [Schizosaccharomyces pombe 972h-]
TR8711|c0_g1_i1	1.10625	7.06546	2.54155e-14	5.17859e-13	149.554	150.095	146.121	64.523	76.429	66.458	RecName: Full=Anamorsin homolog; AltName: Full=Fe-S cluster assembly protein DRE2 homolog [Vitis vinifera]
TR5536|c0_g1_i1	7.77853	3.30119	2.5816e-14	5.25725e-13	26.971	29.023	22.941	0	0	0	NA
TR6171|c0_g1_i1	1.36174	7.16489	2.58742e-14	5.26618e-13	62.545	53.433	54.466	24.55	18.351	23.181	RecName: Full=Nuclear export mediator factor Nemf; AltName: Full=Serologically defined colon cancer antigen 1 homolog [Mus musculus]
TR24248|c0_g1_i1	1.48482	6.65607	2.61959e-14	5.3287e-13	110.163	98.629	129.869	37.241	49.986	33.707	NA
TR23023|c0_g1_i1	-1.57545	6.48741	2.63503e-14	5.35712e-13	33.249	46.427	36.45	101.213	136.72	109.61	RecName: Full=N-carbamoylputrescine amidase [Solanum tuberosum]
TR16083|c0_g1_i2	1.88112	5.34319	2.66506e-14	5.41516e-13	33.284	31.6	27.221	6.846	9.981	8.129	RecName: Full=Cysteine-rich receptor-like protein kinase 10; Short=Cysteine-rich RLK10; AltName: Full=Receptor-like protein kinase 4; Flags: Precursor [Arabidopsis thaliana]
TR12077|c1_g1_i1	1.26074	7.9333	2.68799e-14	5.45871e-13	510.923	565.594	543.061	175.483	276.086	229.502	NA
TR12598|c0_g1_i1	-5.91098	3.82742	2.74841e-14	5.57831e-13	0	0.897	0	23.804	18.297	24.689	RecName: Full=GATA transcription factor 9 [Arabidopsis thaliana]
TR24351|c0_g1_i1	-1.15429	7.46607	2.75105e-14	5.58056e-13	60.164	57.942	80.387	139.735	150.985	152.359	RecName: Full=BAG family molecular chaperone regulator 7; AltName: Full=Bcl-2-associated athanogene 7 [Arabidopsis thaliana]
TR10103|c0_g1_i1	1.62603	5.63584	2.81819e-14	5.71359e-13	43.402	36.615	42.304	13.344	12.312	13.87	RecName: Full=Cyclic dof factor 2; AltName: Full=Dof zinc finger protein DOF5.2; Short=AtDOF5.2 [Arabidopsis thaliana]
TR17641|c0_g2_i1	1.73172	6.70267	2.82281e-14	5.71979e-13	151.742	137.372	116.897	26.807	45.225	51.976	RecName: Full=Syntaxin-22; Short=AtSYP22; Short=AtVAM3; AltName: Full=Protein SHOOT GRAVITROPISM 3 [Arabidopsis thaliana]
TR13983|c1_g1_i2	-2.03474	5.24872	2.85734e-14	5.78656e-13	7.805	4.383	5.89	23.49	24.948	27.011	NA
TR1173|c0_g1_i1	1.51051	6.03496	2.88022e-14	5.82965e-13	108.955	117.771	129.881	38.98	49.968	36.053	RecName: Full=Cyclic phosphodiesterase; Short=CPDase [Arabidopsis thaliana]
TR22782|c0_g1_i1	1.22325	7.64705	2.88748e-14	5.84111e-13	174.03	180.694	160.858	72.005	85.69	63.248	RecName: Full=E3 ubiquitin-protein ligase RING1; AltName: Full=RING finger protein 1 [Gossypium hirsutum]
TR16122|c3_g1_i3	1.02764	7.45861	3.05056e-14	6.1676e-13	73.552	73.598	72.613	34.628	32.733	37.662	RecName: Full=Mediator of RNA polymerase II transcription subunit 15a [Arabidopsis thaliana]
TR24869|c0_g1_i1	2.35201	5.12306	3.09681e-14	6.25765e-13	103.247	97.272	82.76	12.47	28.467	14.8	RecName: Full=BON1-associated protein 2; AltName: Full=Protein BON1-ASSOCIATED PROTEIN 1-LIKE [Arabidopsis thaliana]
TR12961|c1_g2_i2	1.47784	5.93448	3.14473e-14	6.35097e-13	44.371	46.002	56.338	17.933	16.452	17.205	NA
TR16043|c0_g2_i1	-7.79138	3.60715	3.20156e-14	6.46217e-13	0	0	0	22.862	18.828	20.063	RecName: Full=Thaumatin-like protein 1; Flags: Precursor [Pyrus pyrifolia]
TR13716|c0_g2_i1	4.5531	3.91508	3.21401e-14	6.48371e-13	90.371	70.849	57.971	7.491	0	0	RecName: Full=Probable bifunctional TENA-E protein; AltName: Full=Aminopyrimidine aminohydrolase; AltName: Full=Formylaminopyrimidine amidohydrolase; AltName: Full=Formylaminopyrimidine deformylase; AltName: Full=Seed maturation protein PM36 [Glycine max]
TR14157|c0_g2_i1	-7.78775	3.60144	3.23214e-14	6.51669e-13	0	0	0	44.562	41.13	53.401	NA
TR10190|c1_g1_i1	-1.08567	8.18523	3.24964e-14	6.54836e-13	56.95	65.281	61.918	138.921	123.445	127.921	RecName: Full=Puromycin-sensitive aminopeptidase; Short=PSA; AltName: Full=Cytosol alanyl aminopeptidase; Short=AAP-S; AltName: Full=Meiotic prophase aminopeptidase 1 [Arabidopsis thaliana]
TR15198|c3_g1_i1	-2.82852	4.68209	3.33372e-14	6.71409e-13	4.945	5.084	3.315	24.966	36.981	34.469	RecName: Full=Zinc-finger homeodomain protein 6; Short=AtZHD6; AltName: Full=Homeobox protein 24; Short=AtHB-24 [Arabidopsis thaliana]
TR11042|c1_g2_i1	-8.04062	3.81553	3.49116e-14	7.0273e-13	0	0	0	12.793	13.095	24.832	RecName: Full=Transcription factor bHLH79; AltName: Full=Basic helix-loop-helix protein 79; Short=AtbHLH79; Short=bHLH 79; AltName: Full=Transcription factor EN 81; AltName: Full=bHLH transcription factor bHLH079 [Arabidopsis thaliana]
TR10269|c0_g2_i1	3.34228	5.15548	3.63679e-14	7.31641e-13	90.701	243.134	216.576	22.073	22.077	8.406	NA
TR13472|c0_g1_i8	1.86481	5.66633	3.70319e-14	7.44589e-13	52.723	36.603	56.016	15.185	12.456	16.04	RecName: Full=Oxysterol-binding protein-related protein 3C; AltName: Full=OSBP-related protein 3C [Arabidopsis thaliana]
TR15101|c2_g1_i1	1.18941	6.76768	3.71426e-14	7.46405e-13	53.224	50.511	56.862	22.752	21.429	26.357	RecName: Full=Exocyst complex component SEC10; Short=AtSec10; AltName: Full=Exocyst complex component 5 [Arabidopsis thaliana]
TR13703|c0_g1_i1	1.97812	5.3352	3.71808e-14	7.46762e-13	119.267	109.833	108.228	37.708	24.336	21.672	RecName: Full=Serine/arginine-rich SC35-like splicing factor SCL33; Short=At-SCL33; Short=AtSCL33; AltName: Full=SC35-like splicing factor 33; AltName: Full=Serine/arginine-rich splicing factor 33 [Arabidopsis thaliana]
TR13170|c2_g1_i1	1.11137	6.8115	3.74142e-14	7.51036e-13	131.505	134.451	147.814	61.698	64.711	65.251	RecName: Full=Survival of motor neuron-related-splicing factor 30; AltName: Full=Survival motor neuron domain-containing protein 1 [Xenopus (Silurana) tropicalis]
TR15504|c0_g1_i1	1.59547	5.78194	3.76913e-14	7.56184e-13	58.694	68.192	63.659	18.909	19.269	25.167	RecName: Full=E3 ubiquitin-protein ligase RHF2A; AltName: Full=RING-H2 zinc finger protein RHF2a [Arabidopsis thaliana]
TR22974|c0_g1_i1	-1.49971	6.42143	3.89668e-14	7.81346e-13	72.174	57.332	54.454	166.457	194.429	160.304	RecName: Full=Reactive Intermediate Deaminase A, chloroplastic; AltName: Full=2-iminobutanoate/2-iminopropanoate deaminase; Flags: Precursor [Arabidopsis thaliana]
TR2086|c0_g1_i1	7.75542	3.28066	3.92963e-14	7.87521e-13	25.501	26.239	21.7	0	0	0	RecName: Full=Sugar transporter STL1 [Saccharomyces cerevisiae S288c]
TR74|c0_g1_i1	2.20283	4.84087	4.01368e-14	8.03924e-13	43.197	41.458	39.8	10.366	11.682	9.696	RecName: Full=Putative quinone-oxidoreductase homolog, chloroplastic [Arabidopsis thaliana]
TR19422|c0_g1_i1	-7.768	3.58582	4.0263e-14	8.0601e-13	0	0	0	11.571	10.197	12.462	RecName: Full=Cytochrome P450 77A3 [Glycine max]
TR3638|c0_g1_i1	1.55033	6.03493	4.08707e-14	8.17727e-13	53.748	43.644	56.898	18.544	18.333	15.471	RecName: Full=Trihelix transcription factor ASIL2; AltName: Full=6B-interacting protein 1-like 2; AltName: Full=Trihelix DNA-binding protein ASIL2 [Arabidopsis thaliana]
TR16152|c0_g1_i1	3.37555	4.10118	4.12544e-14	8.24953e-13	27.769	19.28	25.468	1.977	3.312	1.517	NA
TR16247|c2_g1_i1	-3.10926	4.60966	4.14395e-14	8.28201e-13	6.267	12.895	4.376	54.674	81.334	69.467	NA
TR6149|c0_g1_i1	1.44581	8.46045	4.1706e-14	8.33073e-13	301.536	309.082	292.051	136.181	103.681	89.178	NA
TR24276|c0_g1_i1	0.937478	8.06251	4.17438e-14	8.33371e-13	136.143	135.072	132.099	69.961	66.295	74.562	NA
TR15706|c0_g1_i8	-2.51756	4.98477	4.19814e-14	8.37658e-13	3.304	5.901	4.9	27.129	24.651	20.977	RecName: Full=GPI mannosyltransferase 3; AltName: Full=GPI mannosyltransferase III; Short=GPI-MT-III; AltName: Full=Phosphatidylinositol-glycan biosynthesis class B protein; Short=PIG-B [Bos taurus]
TR24323|c0_g1_i1	-1.93885	5.82209	4.20859e-14	8.39285e-13	14.471	13.39	8.179	50.034	41.436	46.42	RecName: Full=Probable glucan endo-1,3-beta-glucosidase A6; AltName: Full=(1->3)-beta-glucan endohydrolase; Short=(1->3)-beta-glucanase; AltName: Full=Anther-specific protein A6; AltName: Full=Beta-1,3-endoglucanase; Flags: Precursor [Arabidopsis thaliana]
TR8670|c0_g1_i1	-1.93079	5.71369	4.28013e-14	8.53085e-13	27.962	23.214	23.477	82.372	123.229	88.65	NA
TR4709|c0_g2_i1	1.4547	6.23294	4.29691e-14	8.55963e-13	89.892	102.264	95.625	27.316	37.548	41.3	RecName: Full=Ras-related protein RABA5e; Short=AtRABA5e; AltName: Full=Ras-related protein Ara-1; Flags: Precursor [Arabidopsis thaliana]
TR15056|c0_g1_i1	-4.63689	3.9066	4.63595e-14	9.22999e-13	0	0.69	1.264	15.702	20.565	18.102	NA
TR13946|c2_g1_i1	4.07895	3.88777	4.66966e-14	9.29205e-13	33.99	27.021	19.089	0.806	0.882	3.352	RecName: Full=Transcription factor DIVARICATA [Antirrhinum majus]
TR12309|c0_g1_i1	-2.69414	4.76115	4.70804e-14	9.36332e-13	2.632	3.612	3.315	23.524	20.367	18.253	RecName: Full=Phosphoinositide phosphatase SAC7; Short=AtSAC7; AltName: Full=Protein ROOT HAIR DEFECTIVE 4; AltName: Full=Protein SUPPRESSOR OF ACTIN 1C; Short=AtSAC1c; AltName: Full=Protein SUPPRESSOR OF ACTIN 7; AltName: Full=SAC domain protein 7; AltName: Full=SAC1-like protein AtSAC1c [Arabidopsis thaliana]
TR15374|c0_g1_i1	1.84417	5.25952	4.72912e-14	9.40013e-13	90.45	108.096	92.561	28.368	27.576	24.396	NA
TR4444|c0_g1_i1	-4.2945	3.95363	4.79787e-14	9.5316e-13	1.003	0	0.942	13.997	14.013	13.526	RecName: Full=Piezo-type mechanosensitive ion channel homolog [Arabidopsis thaliana]
TR11085|c0_g1_i1	-4.42091	4.0679	4.91827e-14	9.76549e-13	1.06	0.541	0	11.69	10.188	14.105	RecName: Full=Oligopeptide transporter 5; Short=AtOPT5 [Arabidopsis thaliana]
TR3078|c0_g1_i1	-1.15308	7.29092	4.9955e-14	9.91344e-13	33.922	43.908	44.605	88.853	89.272	94.55	RecName: Full=Pentatricopeptide repeat-containing protein At1g80270, mitochondrial; Flags: Precursor [Arabidopsis thaliana]
TR16049|c0_g1_i2	1.96948	5.36326	5.16532e-14	1.02449e-12	30.458	33.647	31.144	8.449	13.149	4.869	NA
TR1858|c0_g2_i1	1.3948	6.15816	5.25435e-14	1.04158e-12	46.764	49.016	58.389	19.545	19.143	19.812	RecName: Full=4-coumarate--CoA ligase-like 5; AltName: Full=4-coumarate--CoA ligase isoform 9; Short=At4CL9; AltName: Full=Peroxisomal OPC-8:0-CoA ligase 1 [Arabidopsis thaliana]
TR5930|c0_g2_i1	-1.66848	6.48635	5.32961e-14	1.05593e-12	9.002	15.898	13.163	41.432	35.757	43.411	RecName: Full=Protein EFR3 homolog B [Mus musculus]
TR2536|c0_g2_i1	1.46201	8.07351	5.38049e-14	1.06543e-12	171.933	152.235	158.628	39.964	62.857	74.361	RecName: Full=Polyadenylate-binding protein-interacting protein 4; Short=PABP-interacting protein 4; Short=Poly(A)-binding protein-interacting protein 4; AltName: Full=PAM2-containing protein CID4; AltName: Full=Protein CTC-INTERACTING DOMAIN 4 [Arabidopsis thaliana]
TR14342|c0_g1_i1	-1.87808	5.43312	5.40204e-14	1.06912e-12	4.74	6.166	7.452	23.566	21.573	22.577	RecName: Full=Ribonucleoside-diphosphate reductase large subunit; AltName: Full=Protein DEFECTIVE IN POLLEN DNA DEGRADATION 2; AltName: Full=Ribonucleoside-diphosphate reductase R1 subunit; Short=AtRNR1 [Arabidopsis thaliana]
TR205|c0_g1_i1	1.5139	6.07452	5.47537e-14	1.08305e-12	33.671	29.725	28.711	11.698	10.206	10.107	NA
TR18205|c0_g1_i1	7.81397	3.3365	5.53964e-14	1.09516e-12	29.592	47.589	44.677	0	0	0	NA
TR13059|c1_g2_i1	1.48621	6.20187	5.61304e-14	1.10908e-12	93.892	99.619	94.409	28.385	43.974	34.52	NA
TR11673|c0_g1_i2	-4.68123	3.94673	5.66065e-14	1.11788e-12	3.43	0	1.598	28.274	25.389	40.529	RecName: Full=GDSL esterase/lipase APG; AltName: Full=Extracellular lipase APG; Flags: Precursor [Arabidopsis thaliana]
TR16294|c1_g1_i2	-1.85498	6.19843	5.6935e-14	1.12376e-12	11.064	14.08	8.072	43.332	32.283	43.587	RecName: Full=ABC transporter C family member 3; Short=ABC transporter ABCC.3; Short=AtABCC3; AltName: Full=ATP-energized glutathione S-conjugate pump 3; AltName: Full=Glutathione S-conjugate-transporting ATPase 3; AltName: Full=Multidrug resistance-associated protein 3 [Arabidopsis thaliana]
TR10426|c0_g1_i1	-1.7943	5.81272	5.7906e-14	1.14231e-12	11.862	18.302	13.199	48.261	45.198	57.39	RecName: Full=Protein COBRA; AltName: Full=Cell expansion protein; Flags: Precursor [Arabidopsis thaliana]
TR5928|c0_g1_i1	1.60217	5.58684	5.8985e-14	1.16297e-12	62.556	61.945	63.933	19.639	18.612	23.935	RecName: Full=Nuclear transcription factor Y subunit A-7; Short=AtNF-YA-7 [Arabidopsis thaliana]
TR6357|c0_g1_i1	-1.38763	7.45486	5.92796e-14	1.16814e-12	32.589	28.85	29.451	90.753	67.996	78.384	RecName: Full=Protein argonaute 4; AltName: Full=Protein OVEREXPRESSOR OF CATIONIC PEROXIDASE 11 [Arabidopsis thaliana]
TR14498|c0_g1_i1	-1.58838	5.90268	5.94235e-14	1.17035e-12	12.853	13.183	13.688	42.297	38.493	38.676	RecName: Full=RAN GTPase-activating protein 2; Short=AtRanGAP2; Short=RanGAP2 [Arabidopsis thaliana]
TR10646|c0_g1_i2	5.99555	3.23425	6.30871e-14	1.24183e-12	55.537	46.795	45.261	0	1.683	0	RecName: Full=NADH dehydrogenase [ubiquinone] iron-sulfur protein 4, mitochondrial; AltName: Full=Protein FROSTBITE1; Flags: Precursor [Arabidopsis thaliana]
TR7010|c0_g1_i1	-7.91226	3.71184	6.44813e-14	1.26859e-12	0	0	0	20.606	24.525	14.063	RecName: Full=Transcription factor bHLH93; AltName: Full=Basic helix-loop-helix protein 93; Short=AtbHLH93; Short=bHLH 93; AltName: Full=Transcription factor EN 47; AltName: Full=bHLH transcription factor bHLH093 [Arabidopsis thaliana]
TR10080|c0_g3_i1	2.18511	5.72547	6.74406e-14	1.3261e-12	42.137	43.367	32.753	10.477	4.644	10.786	RecName: Full=ABC transporter G family member 25; Short=ABC transporter ABCG.25; Short=AtABCG25; AltName: Full=White-brown complex homolog protein 26; Short=AtWBC26 [Arabidopsis thaliana]
TR14485|c0_g2_i2	2.84404	4.90075	6.8863e-14	1.35334e-12	21.41	23.823	37.249	3.648	1.638	6.311	RecName: Full=C2 domain-containing protein At1g53590; AltName: Full=N-terminal-TM-C2 domain type 6 protein 1; Short=NTMC2TYPE6.1 [Arabidopsis thaliana]
TR14967|c0_g1_i1	-4.05381	4.01816	6.96924e-14	1.36891e-12	0.604	1.242	1.145	15.193	18.144	19.418	NA
TR8384|c0_g1_i1	1.73888	5.6761	7.35203e-14	1.44332e-12	84.001	75.841	65.197	19.571	26.784	21.228	RecName: Full=Uric acid degradation bifunctional protein TTL; AltName: Full=Transthyretin-like protein; Includes: RecName: Full=2-oxo-4-hydroxy-4-carboxy-5-ureidoimidazoline decarboxylase; Short=OHCU decarboxylase; Includes: RecName: Full=5-hydroxyisourate hydrolase; Short=HIU hydrolase; Short=HIUHase [Arabidopsis thaliana]
TR8187|c0_g2_i1	1.56574	6.21118	7.43011e-14	1.45787e-12	183.624	156.698	133.601	50.891	56.619	53.116	RecName: Full=Protein EARLY RESPONSIVE TO DEHYDRATION 15; AltName: Full=PAM2-containing protein CID1; AltName: Full=Polyadenylate-binding protein-interacting protein 1; Short=PABP-interacting protein 1; Short=Poly(A)-binding protein-interacting protein 1; AltName: Full=Protein CTC-INTERACTING DOMAIN 1; AltName: Full=Protein LIGHT STRESS-REGULATED 1 [Arabidopsis thaliana]
TR12764|c0_g2_i1	1.38009	7.87165	7.50723e-14	1.47221e-12	524.973	512.035	494.378	219.528	218.936	147.993	RecName: Full=SKP1-like protein 1B; AltName: Full=SKP1-like 2; AltName: Full=UFO-binding protein 2 [Arabidopsis thaliana]
TR5972|c1_g1_i1	-2.69668	7.31845	7.60647e-14	1.49087e-12	364.252	212.017	683.518	1974.98	3666.7	2563.31	NA
TR8115|c0_g1_i1	3.55839	3.95854	7.76645e-14	1.52141e-12	78.008	80.397	102.505	9.272	4.275	9.336	NA
TR17205|c1_g1_i1	-1.26522	7.56457	7.91041e-14	1.54878e-12	134.867	95.454	121.129	257.787	320.025	270.282	NA
TR13033|c0_g1_i1	1.57451	5.90177	8.15449e-14	1.59571e-12	28.065	35.281	30.929	10.29	9.684	12.428	NA
TR12281|c0_g1_i1	-1.88441	5.69757	8.59536e-14	1.68109e-12	14.038	9.145	9.706	44.291	40.545	36.523	RecName: Full=Tubby-like F-box protein 3; Short=AtTLP3 [Arabidopsis thaliana]
TR13075|c0_g1_i1	-3.02854	4.45108	8.63335e-14	1.68761e-12	2.598	1.852	0.954	13.37	14.625	16.535	NA
TR8366|c0_g1_i1	-1.88531	5.86232	8.67775e-14	1.69539e-12	8.033	8.581	7.881	35.027	24.273	30.882	RecName: Full=Zinc finger CCCH domain-containing protein 30; Short=AtC3H30 [Arabidopsis thaliana]
TR6770|c0_g1_i1	1.66435	5.89953	8.92047e-14	1.74187e-12	48.689	62.612	64.97	21.488	16.983	16.485	RecName: Full=Acetolactate synthase small subunit 2, chloroplastic; AltName: Full=Acetohydroxy-acid synthase small subunit; Short=AHAS; Short=ALS; Flags: Precursor [Arabidopsis thaliana]
TR11363|c0_g1_i1	-1.46745	6.23663	9.04421e-14	1.76509e-12	26.413	31.933	27.34	67.06	87.67	83.764	RecName: Full=Serine/threonine-protein kinase SAPK1; AltName: Full=Osmotic stress/abscisic acid-activated protein kinase 1 [Oryza sativa Japonica Group]
TR2315|c0_g1_i1	1.67531	5.82385	9.11002e-14	1.77699e-12	44.143	35.672	33.85	12.36	11.034	12.076	RecName: Full=Uncharacterized protein L728 [Acanthamoeba polyphaga mimivirus]
TR10647|c1_g1_i1	-3.02731	4.53444	9.18063e-14	1.78981e-12	1.436	5.188	4.066	24.652	30.375	34.117	RecName: Full=Cysteine-rich repeat secretory protein 3; AltName: Full=Plasmodesmata-located protein 2; Short=PDLP2; Flags: Precursor [Arabidopsis thaliana]
TR16392|c0_g1_i1	1.07405	7.54973	9.33195e-14	1.81834e-12	172.435	139.558	168.811	74.796	77.437	76.263	RecName: Full=R3H domain-containing protein 2 [Bos taurus]
TR14767|c1_g2_i1	-2.72486	4.65477	9.35374e-14	1.82161e-12	2.108	1.449	3.327	16.262	14.193	15.931	RecName: Full=Probable inactive receptor kinase At5g58300; Flags: Precursor [Arabidopsis thaliana]
TR15518|c1_g1_i1	-1.97417	5.28483	9.5474e-14	1.85834e-12	7.623	4.107	6.176	20.699	24.552	25.963	RecName: Full=Pentatricopeptide repeat-containing protein At5g11310, mitochondrial; Flags: Precursor [Arabidopsis thaliana]
TR5175|c0_g2_i1	1.72898	5.94276	9.56997e-14	1.86174e-12	115.963	101.839	145.536	27.893	45.81	36.372	NA
TR17940|c0_g1_i1	-7.70458	3.53278	9.65297e-14	1.87689e-12	0	0	0	38.938	38.304	34.704	NA
TR4663|c0_g1_i1	5.43282	3.4219	1.00211e-13	1.94743e-12	25.98	18.175	27.269	0.594	0.702	0	RecName: Full=Homeobox-leucine zipper protein HAT5; AltName: Full=HD-ZIP protein ATHB-1; AltName: Full=Homeodomain transcription factor ATHB-1; AltName: Full=Homeodomain-leucine zipper protein HAT5; Short=HD-ZIP protein 5 [Arabidopsis thaliana]
TR5933|c0_g1_i1	-1.39146	6.58021	1.00426e-13	1.95058e-12	20.943	19.82	18.91	40.626	56.52	55.178	NA
TR14840|c0_g1_i1	-2.26057	5.22999	1.0266e-13	1.99291e-12	4.911	4.555	10.194	33.347	27.486	34.411	RecName: Full=DnaJ protein P58IPK homolog; Short=AtP58IPK; AltName: Full=Chaperone protein dnaJ 36; Short=AtDjA36; Short=AtJ36; Flags: Precursor [Arabidopsis thaliana]
TR10318|c0_g2_i1	1.66272	5.5509	1.03529e-13	2.0087e-12	38.183	43.517	44.331	14.676	12.591	12.068	NA
TR21166|c0_g1_i1	-1.50133	6.5408	1.06082e-13	2.05714e-12	40.337	66.409	52.94	145.707	160.741	146.124	RecName: Full=Proteasome subunit beta type-6; AltName: Full=20S proteasome beta subunit A-1; AltName: Full=Proteasome component D; AltName: Full=Proteasome subunit beta type-1; Flags: Precursor [Arabidopsis thaliana]
TR15993|c1_g1_i1	1.35113	6.49001	1.07184e-13	2.07741e-12	96.102	111.03	111.901	35.434	50.283	39.866	RecName: Full=Cytosolic Fe-S cluster assembly factor NBP35; AltName: Full=Nucleotide binding protein 35; Short=AtNBP35 [Arabidopsis thaliana]
TR10304|c0_g1_i1	1.29443	6.69686	1.07622e-13	2.0848e-12	76.207	65.96	62.86	24.449	29.556	30.078	RecName: Full=Calmodulin-binding protein 60 E [Arabidopsis thaliana]
TR7236|c0_g1_i1	2.36658	5.02967	1.0849e-13	2.10051e-12	37.99	39.652	24.729	6.049	6.849	6.922	RecName: Full=Heat stress transcription factor A-2; Short=AtHsfA2; AltName: Full=AtHsf-04 [Arabidopsis thaliana]
TR12549|c1_g1_i1	-3.73289	4.16243	1.09091e-13	2.11103e-12	1.846	2.853	1.741	32.211	28.251	27.614	NA
TR5501|c0_g1_i1	-2.20812	5.10199	1.10944e-13	2.14573e-12	7.714	9.927	6.665	35.587	33.291	44.073	RecName: Full=Protein EXORDIUM-like 3; Flags: Precursor [Arabidopsis thaliana]
TR3627|c0_g1_i1	-2.89862	4.66845	1.11825e-13	2.16164e-12	1.082	3.336	2.039	17.857	14.76	15.772	RecName: Full=Serine/threonine-protein phosphatase 6 regulatory ankyrin repeat subunit B; Short=PP6-ARS-B; Short=Serine/threonine-protein phosphatase 6 regulatory subunit ARS-B; AltName: Full=Ankyrin repeat domain-containing protein 44 [Mus musculus]
TR14239|c2_g1_i1	-1.78737	6.24957	1.12843e-13	2.18017e-12	18.858	14.149	10.385	44.571	59.022	47.015	RecName: Full=Subtilisin-like protease SBT1.6; AltName: Full=Subtilase subfamily 1 member 6; Short=AtSBT1.6; AltName: Full=Subtilisin-like serine protease 2; Short=At-SLP2; Flags: Precursor [Arabidopsis thaliana]
TR20693|c0_g1_i1	-7.84497	3.65385	1.13158e-13	2.18508e-12	0	0	0	10.986	6.885	9.512	RecName: Full=Protein SIEVE ELEMENT OCCLUSION B; Short=AtSEOb; AltName: Full=Protein SIEVE ELEMENT OCCLUSION-RELATED 1; Short=AtSEOR1 [Arabidopsis thaliana]
TR13395|c1_g1_i2	1.44638	6.09111	1.13856e-13	2.19741e-12	75.489	70.423	65.09	22.786	25.497	29.609	RecName: Full=Probable protein phosphatase 2C 10; Short=AtPP2C10 [Arabidopsis thaliana]
TR17701|c0_g1_i1	-4.56878	3.85678	1.16926e-13	2.25548e-12	0.684	1.403	0	16.347	17.64	18.89	RecName: Full=Alcohol dehydrogenase-like 3 [Arabidopsis thaliana]
TR24503|c0_g1_i1	-0.991388	7.5667	1.17673e-13	2.26869e-12	90.997	100.194	107.644	183.746	214.778	197.413	RecName: Full=Isoflavone reductase homolog; AltName: Full=CP100 [Solanum tuberosum]
TR14330|c0_g1_i5	1.16013	7.72247	1.17872e-13	2.27133e-12	135.562	121.682	176.287	81.948	67.672	64.497	RecName: Full=rRNA-processing protein FCF1 homolog [Homo sapiens]
TR16538|c0_g1_i1	-5.18347	3.92001	1.19199e-13	2.29569e-12	2.837	0	0	28.41	46.971	42.322	RecName: Full=Non-specific lipid-transfer protein 2; Short=LTP 2 [Prunus armeniaca]
TR9783|c0_g1_i1	1.71457	5.38401	1.24867e-13	2.40358e-12	42.912	51.845	50.34	13.599	14.373	16.384	RecName: Full=UDP-glucose flavonoid 3-O-glucosyltransferase 7; AltName: Full=Flavonol 3-O-glucosyltransferase 7; Short=FaGT7 [Fragaria x ananassa]
TR4095|c0_g1_i1	-7.96518	3.76066	1.25255e-13	2.40977e-12	0	0	0	26.722	19.665	14.549	RecName: Full=Gibberellin 3-beta-dioxygenase 1; AltName: Full=GA 3-oxidase 1; AltName: Full=Gibberellin 3 beta-hydroxylase 1 [Pisum sativum]
TR8297|c0_g1_i1	-3.37491	4.30042	1.25742e-13	2.41786e-12	1.641	0.426	1.944	12.182	16.839	14.389	RecName: Full=Interactor of constitutive active ROPs 2, chloroplastic; AltName: Full=ROP-interactive partner 2; Flags: Precursor [Arabidopsis thaliana]
TR16418|c0_g1_i1	1.73982	5.39904	1.28343e-13	2.46658e-12	20.647	26.205	23.155	7.058	7.272	6.587	RecName: Full=G-type lectin S-receptor-like serine/threonine-protein kinase RLK1; AltName: Full=Receptor-like protein kinase 1; Flags: Precursor [Arabidopsis thaliana]
TR8869|c0_g1_i1	1.71794	5.5335	1.2953e-13	2.48808e-12	40.929	45.829	36.128	12.699	11.655	12.847	NA
TR13339|c0_g2_i2	1.61321	6.15734	1.3096e-13	2.51424e-12	56.551	44.219	52.749	20.385	14.256	14.515	RecName: Full=Protoporphyrinogen oxidase 1, chloroplastic; Short=PPO1; Flags: Precursor [Arabidopsis thaliana]
TR14628|c0_g1_i4	1.16698	7.13498	1.36831e-13	2.62557e-12	188.273	150.141	151.236	51.213	52.911	51.96	RecName: Full=Serine/arginine-rich SC35-like splicing factor SCL28; Short=At-SCL28; Short=AtSCL28; AltName: Full=28 kDa SC35-like splicing factor; AltName: Full=SC35-like splicing factor 28; AltName: Full=Serine/arginine-rich splicing factor 28 [Arabidopsis thaliana]
TR3081|c0_g1_i1	0.995744	8.45483	1.37522e-13	2.63746e-12	321.157	349.815	315.957	174.906	159.841	159.608	RecName: Full=Ankyrin repeat domain-containing protein 2; Short=AtAKR2 [Arabidopsis thaliana]
TR17174|c0_g1_i1	-1.20216	7.26941	1.38149e-13	2.64809e-12	90.747	100.688	82.677	188.946	239.276	204.796	RecName: Full=Superoxide dismutase [Mn], mitochondrial; Flags: Precursor [Prunus persica]
TR22357|c0_g1_i1	-1.09984	7.53126	1.38308e-13	2.64975e-12	62.967	73.932	80.316	135.366	172.414	160.086	RecName: Full=Nucleolar and coiled-body phosphoprotein 1; AltName: Full=140 kDa nucleolar phosphoprotein; Short=Nopp140; AltName: Full=Nucleolar 130 kDa protein; AltName: Full=Nucleolar phosphoprotein p130 [Rattus norvegicus]
TR6210|c0_g1_i1	-1.09944	7.14973	1.39286e-13	2.66709e-12	53.566	46.094	53.882	108.661	114.832	105.922	RecName: Full=Ribose-phosphate pyrophosphokinase 3, mitochondrial; AltName: Full=Phosphoribosyl pyrophosphate synthase 3; Flags: Precursor [Spinacia oleracea]
TR15757|c0_g1_i1	-3.07073	4.48189	1.44265e-13	2.76097e-12	3.794	1.956	2.981	27.452	25.443	21.697	RecName: Full=Glucan endo-1,3-beta-glucosidase 2; AltName: Full=(1->3)-beta-glucan endohydrolase 2; Short=(1->3)-beta-glucanase 2; AltName: Full=Beta-1,3-endoglucanase 2; Short=Beta-1,3-glucanase 2; Flags: Precursor [Arabidopsis thaliana]
TR4704|c0_g1_i1	-3.01603	4.442	1.44614e-13	2.7662e-12	2.632	3.255	1.49	19.24	22.284	18.84	RecName: Full=Probable membrane-associated kinase regulator 2 [Arabidopsis thaliana]
TR15852|c0_g1_i1	-2.82437	4.79579	1.47343e-13	2.81694e-12	1.652	0.851	3.136	15.253	11.7	13.702	RecName: Full=Kinesin-related protein 11; AltName: Full=Kinesin family member 11; AltName: Full=Kinesin-7 [Dictyostelium discoideum]
TR13245|c0_g1_i1	-2.4771	4.75404	1.5074e-13	2.88036e-12	5.321	7.04	6.427	37.301	33.075	34.888	RecName: Full=Protein CDI; AltName: Full=Protein CADMIUM INDUCED [Arabidopsis thaliana]
TR9605|c0_g2_i1	1.62225	5.64829	1.51901e-13	2.90103e-12	55.765	65.845	56.433	17.993	18.252	21.429	RecName: Full=Phosphatidylinositol transfer protein 1; Short=PtdIns transfer protein 1; AltName: Full=DdPITP1 [Dictyostelium discoideum]
TR10016|c0_g2_i1	1.43181	6.05018	1.52615e-13	2.91315e-12	39.79	45.588	53.774	17.806	14.652	17.758	RecName: Full=Ankyrin repeat and zinc finger domain-containing protein 1; AltName: Full=Zinc finger protein 744 [Homo sapiens]
TR20878|c0_g1_i1	-1.25862	8.20601	1.57065e-13	2.99652e-12	239.378	212.961	268.144	602.815	639.374	478.984	RecName: Full=60S ribosomal protein L35 [Euphorbia esula]
TR24507|c0_g1_i1	0.970994	8.71994	1.60023e-13	3.05138e-12	241.486	248.368	242.664	134.289	122.113	116.499	NA
TR17317|c0_g1_i1	-2.91988	4.44513	1.61525e-13	3.07841e-12	6.016	4.946	6.749	43.307	42.345	51.65	RecName: Full=Werner Syndrome-like exonuclease [Arabidopsis thaliana]
TR8751|c0_g1_i1	-1.36058	7.19119	1.62683e-13	3.09886e-12	34.207	36.327	29.832	93.239	73.882	90.326	RecName: Full=Floral homeotic protein APETALA 2 [Arabidopsis thaliana]
TR357|c0_g1_i1	1.06614	7.23251	1.64906e-13	3.13956e-12	175.887	182.12	181.08	71.844	96.148	90.41	RecName: Full=BOI-related E3 ubiquitin-protein ligase 1 [Arabidopsis thaliana]
TR15347|c0_g1_i1	1.85969	5.66022	1.65619e-13	3.15151e-12	29.808	26.239	35.245	9.951	5.553	9.269	RecName: Full=Mechanosensitive ion channel protein 3, chloroplastic; AltName: Full=Mechanosensitive channel of small conductance-like 3; AltName: Full=MscS-Like protein 3; Flags: Precursor [Arabidopsis thaliana]
TR12346|c0_g1_i1	-4.09229	4.05503	1.66712e-13	3.17065e-12	1.8	0.621	0.56	19.138	18.774	15.286	RecName: Full=Probable mitochondrial chaperone bcs1; AltName: Full=BCS1-like protein [Schizosaccharomyces pombe 972h-]
TR10460|c0_g1_i1	1.7022	5.36133	1.67122e-13	3.1768e-12	108.135	96.248	100.895	26.747	35.514	31.88	RecName: Full=DEAD-box ATP-dependent RNA helicase 24 [Oryza sativa Japonica Group]
TR8281|c0_g1_i1	-2.26372	6.14622	1.71283e-13	3.25419e-12	15.736	19.441	5.974	68.714	62.776	66.114	RecName: Full=Anthranilate phosphoribosyltransferase, chloroplastic; Flags: Precursor [Arabidopsis thaliana]
TR8247|c0_g1_i1	1.00764	7.54441	1.72008e-13	3.26628e-12	112.943	114.837	128.248	61.707	55.26	59.687	RecName: Full=StAR-related lipid transfer protein 7, mitochondrial; AltName: Full=START domain-containing protein 7; Short=StARD7; Flags: Precursor [Mus musculus]
TR16371|c0_g1_i6	1.09906	7.47892	1.72907e-13	3.28164e-12	90.314	67.961	91.75	59.968	28.773	53.133	RecName: Full=Probable LRR receptor-like serine/threonine-protein kinase At1g56130; Flags: Precursor [Arabidopsis thaliana]
TR13710|c0_g1_i1	-1.98861	5.17941	1.78741e-13	3.39061e-12	9.902	10.192	15.095	46.971	52.146	43.889	RecName: Full=DNA-(apurinic or apyrimidinic site) lyase; AltName: Full=APEX1-like protein; AltName: Full=Apurinic-apyrimidinic endonuclease [Arabidopsis thaliana]
TR12059|c0_g1_i1	-7.71664	3.54384	1.79307e-13	3.39957e-12	0	0	0	31.803	27.243	26.298	NA
TR12314|c0_g1_i3	-3.10498	4.612	1.81959e-13	3.44807e-12	3.555	3.727	0.572	24.991	23.265	20.097	RecName: Full=RNA-binding protein BRN1; AltName: Full=Protein BRUNO-LIKE 1; Short=AtBRN1; AltName: Full=Protein RNA-BINDING PROTEIN-DEFENSE RELATED 1; Short=AtRBP-DR1 [Arabidopsis thaliana]
TR2716|c0_g1_i1	-4.34279	3.9987	1.83336e-13	3.47237e-12	0	1.818	0.548	14.091	18.432	18.437	RecName: Full=Sterol 14-demethylase; AltName: Full=Cytochrome P450 51A2; AltName: Full=Cytochrome P450 51G1; Short=AtCYP51; AltName: Full=Obtusifoliol 14-demethylase; AltName: Full=Protein EMBRYO DEFECTIVE 1738 [Arabidopsis thaliana]
TR6614|c0_g1_i1	-7.67763	3.509	1.84876e-13	3.49972e-12	0	0	0	8.61	10.368	8.733	NA
TR4126|c0_g1_i1	1.86763	5.94751	1.86192e-13	3.52281e-12	71.011	84.112	77.573	14.32	31.23	18.814	RecName: Full=Peroxisomal adenine nucleotide carrier 2 [Arabidopsis thaliana]
TR10438|c0_g1_i3	1.10293	6.97933	1.91826e-13	3.62753e-12	71.604	80.305	82.414	37.453	35.334	38.76	RecName: Full=TBC1 domain family member 15; AltName: Full=GTPase-activating protein RAB7; Short=GAP for RAB7; Short=Rab7-GAP [Mus musculus]
TR10768|c0_g2_i1	2.26512	4.69188	1.93027e-13	3.64835e-12	54.33	54.963	49.053	10.171	12.06	10.534	NA
TR16050|c5_g1_i1	1.63089	5.73564	1.94764e-13	3.67928e-12	128.372	129.136	129.213	31.345	53.559	40.906	RecName: Full=Ubiquitin-conjugating enzyme E2 32; AltName: Full=Ubiquitin carrier protein 32 [Arabidopsis thaliana]
TR12266|c0_g1_i1	-2.42383	4.76222	1.98069e-13	3.73978e-12	2.29	3.025	3.088	15.668	14.085	15.764	RecName: Full=Protein kinase APK1B, chloroplastic; Flags: Precursor [Arabidopsis thaliana]
TR1260|c0_g1_i1	4.38751	3.55729	1.98491e-13	3.74581e-12	21.638	21.373	21.128	0.984	1.764	0	RecName: Full=Cytochrome P450 CYP736A12 [Panax ginseng]
TR3063|c0_g1_i1	1.05058	7.19187	1.99599e-13	3.76477e-12	53.817	53.283	58.198	26.951	24.3	28.502	NA
TR12588|c0_g1_i1	2.53377	4.51462	2.06881e-13	3.90012e-12	55.344	44.357	58.925	9.628	8.055	9.629	NA
TR15265|c0_g1_i1	-5.74997	3.68752	2.07483e-13	3.90946e-12	0.695	0	0	14.294	17.046	16.736	RecName: Full=Retrovirus-related Pol polyprotein from transposon TNT 1-94; Includes: RecName: Full=Protease; Includes: RecName: Full=Reverse transcriptase; Includes: RecName: Full=Endonuclease [Nicotiana tabacum]
TR11055|c0_g4_i2	-2.00211	5.76882	2.08699e-13	3.93034e-12	16.796	32.692	24.407	109.713	96.436	80.521	NA
TR4227|c0_g2_i1	1.694	6.30272	2.119e-13	3.98856e-12	84.559	84.101	56.922	20.436	24.048	25.728	RecName: Full=Cytochrome P450 78A3 [Glycine max]
TR3507|c0_g1_i1	-1.77137	5.50719	2.16381e-13	4.07082e-12	14.881	15.311	18.195	50.534	64.279	51.515	RecName: Full=GDP-mannose 4,6 dehydratase 2; AltName: Full=GDP-D-mannose dehydratase 2; Short=GMD 2 [Arabidopsis thaliana]
TR11738|c0_g2_i1	1.74931	5.40012	2.20968e-13	4.15498e-12	50.296	44.345	47.324	16.025	14.67	10.953	RecName: Full=Protein SAWADEE HOMEODOMAIN HOMOLOG 2; AltName: Full=Probable DNA-binding transcription factor 2 [Arabidopsis thaliana]
TR20745|c0_g1_i1	-1.0295	8.33575	2.24797e-13	4.22479e-12	108.158	133.599	115.764	240.914	257.105	232.586	RecName: Full=Calnexin homolog; Flags: Precursor [Glycine max]
TR16308|c0_g2_i4	-1.54689	6.13457	2.25152e-13	4.22929e-12	9.936	9.812	9.765	33.093	25.452	31.327	RecName: Full=GPI ethanolamine phosphate transferase 1 [Aspergillus oryzae RIB40]
TR16267|c8_g1_i1	1.54411	5.66685	2.3073e-13	4.33184e-12	111.246	127.526	115.68	40.261	38.043	43.018	RecName: Full=Protein DJ-1 homolog D; Short=AtDJ1D; AltName: Full=Lactoylglutathione lyase DJ1D [Arabidopsis thaliana]
TR25002|c0_g1_i1	-2.68718	4.69165	2.33109e-13	4.37426e-12	4.569	6.58	7.714	44.325	34.731	43.906	NA
TR15385|c0_g1_i8	2.09817	5.08672	2.33775e-13	4.38452e-12	50.296	50.914	67.832	11.546	7.38	8.112	RecName: Full=ABC transporter B family member 29, chloroplastic; Short=ABC transporter ABCB.29; Short=AtABCB29; AltName: Full=ABC2 homolog 12; Flags: Precursor [Arabidopsis thaliana]
TR24599|c0_g1_i1	1.22485	6.95052	2.40131e-13	4.5014e-12	281.823	327.165	337.216	115.329	160.075	130.989	RecName: Full=Succinate dehydrogenase subunit 7B, mitochondrial; Flags: Precursor [Arabidopsis thaliana]
TR9831|c0_g1_i1	-7.69681	3.52428	2.46611e-13	4.62052e-12	0	0	0	12.911	11.781	16.015	RecName: Full=Probable pectate lyase 5; Flags: Precursor [Arabidopsis thaliana]
TR8259|c0_g1_i1	-3.12784	4.3275	2.46997e-13	4.62537e-12	1.675	1.714	3.148	16.839	21.267	21.127	RecName: Full=F-box protein At5g06550 [Arabidopsis thaliana]
TR20827|c0_g1_i1	-2.64304	4.59342	2.55901e-13	4.78967e-12	8.5	12.251	12.663	66.203	79.03	66.743	RecName: Full=Chaperone protein dnaJ 11, chloroplastic; Short=AtDjC11; Short=AtJ11; Flags: Precursor [Arabidopsis thaliana]
[truncated: 34,601 more rows]

## Sheet: Allset_BR_vs_7D4W
					RPKM
[truncated: 37,004 more rows]

## Sheet: Allset_2D4W_vs_7D4W
					RPKM
[truncated: 41,393 more rows]
