# Supplementary material for: Transcriptome analysis of seed dormancy after rinsing and chilling in ornamental peaches (Prunus persica (L.) Batsch)
Source: BMC Genomics. 2016 Aug 8;17:575. doi: 10.1186/s12864-016-2973-y (PMC4977653; doi:10.1186/s12864-016-2973-y)
Supplement: Additional file 4: — List of subset of the differentially expressed genes. Summary of up and down-regulations of differentially expressed genes and annotated by Swiss-Prot and KEGG between BR vs 2D4W, BR vs 7D4W and 2D4W vs. 7D4W filtered based on p-value and an adjusted FDR of less than 0.05. (XLSX 2681 kb) [file 12864_2016_2973_MOESM4_ESM.xlsx]

## Sheet: BRvs2D4W_BR_UP
					RPKM
ID	logFC	logCPM	P_Value	FDR	BR1	BR2	BR3	2D4W1	2D4W2	2D4W3	KEGG	SwissPlot anotation
TR6402|c0_g1_i1	4.88436	13.0847	0	0	9513.62	9205.74	9563.9	282.058	321.951	358.58		RecName: Full=Vicilin-like antimicrobial peptides 2-1; AltName: Full=MiAMP2; Contains: RecName: Full=Antimicrobial peptide 2a; AltName: Full=MiAMP2a; Contains: RecName: Full=Antimicrobial peptide 2b; AltName: Full=MiAMP2b; Contains: RecName: Full=Antimicrobial peptide 2c-1; AltName: Full=MiAMP2c-1; Contains: RecName: Full=Antimicrobial peptide 2c-2; AltName: Full=MiAMP2c-2; Contains: RecName: Ful…
TR3906|c0_g1_i1	5.19441	11.0821	0	0	5654.51	5593.71	5705.67	143.977	170.542	149.3	K17991	RecName: Full=Peroxygenase 1; Short=AtPXG1; AltName: Full=Caleosin-1; AltName: Full=Embryo-specific protein 1 (ATS1) [Arabidopsis thaliana]
TR311|c0_g1_i1	7.27693	10.9865	0	0	2201.29	1995.82	2081.91	12.962	14.562	12.864		RecName: Full=Legumin B; AltName: Full=Beta-globulin B; AltName: Full=LEGB-C134; Contains: RecName: Full=Legumin B acidic chain; Contains: RecName: Full=Legumin B basic chain; Flags: Precursor [Gossypium hirsutum]
TR24286|c0_g1_i1	7.40695	12.2304	0	0	5438.59	5263.81	5367.02	31.447	36.585	26.332		RecName: Full=Legumin A; AltName: Full=Beta-globulin; AltName: Full=LEGA-C94; Contains: RecName: Full=Legumin A acidic chain; Contains: RecName: Full=Legumin A basic chain; Flags: Precursor [Gossypium hirsutum]
TR15740|c1_g1_i1	8.02595	9.02196	0	0	585.763	590.269	624.104	2.647	2.817	1.131		RecName: Full=Cytochrome P450 82A4; AltName: Full=Cytochrome P450 CP9 [Glycine max]
TR2511|c0_g1_i1	8.25662	13.0976	0	0	12498.7	12673.5	12332.9	42.017	40.122	40.151		RecName: Full=Glucose and ribitol dehydrogenase; AltName: Full=Carrot ABA-induced in somatic embryos 5 protein [Daucus carota]
TR12188|c2_g2_i1	8.5099	10.7498	0	0	3639.24	3766.68	3551.43	11.961	10.341	6.939	K13993	RecName: Full=17.9 kDa class II heat shock protein [Helianthus annuus]
TR10071|c0_g3_i1	9.31165	10.6262	0	0	2998.76	3149.49	2979.91	2.961	5.409	6.503		RecName: Full=Late embryogenesis abundant protein D-34; Short=LEA D-34 [Gossypium hirsutum]
TR1814|c0_g1_i1	5.32011	10.1981	7.1622163495244e-311	2.90897e-307	2763.71	2809.59	2902.49	63.658	82.981	65.855	K11188	RecName: Full=1-Cys peroxiredoxin; AltName: Full=Rehydrin homolog; AltName: Full=Thioredoxin peroxidase [Medicago truncatula]
TR18925|c0_g1_i1	6.76555	11.7433	2.02093e-307	7.38731e-304	6740.3	6833.88	6633.11	71.98	60.904	51.096		RecName: Full=Late embryogenesis abundant protein D-34; Short=LEA D-34 [Gossypium hirsutum]
TR7279|c0_g2_i1	9.98939	10.5892	3.54813e-306	1.17908e-302	2718.98	2917.8	2731.85	0	0	8.867	K09873	RecName: Full=Probable aquaporin TIP3-2; AltName: Full=Beta-tonoplast intrinsic protein; Short=Beta-TIP; AltName: Full=Tonoplast intrinsic protein 3-2; Short=AtTIP3;2; Contains: RecName: Full=Probable aquaporin TIP3-2, N-terminally processed [Arabidopsis thaliana]
TR12162|c2_g1_i1	5.84015	10.1081	9.94045e-302	2.7951e-298	1211.45	1379.5	1416.3	22.565	22.851	24.446	K03283	RecName: Full=Heat shock 70 kDa protein [Glycine max]
TR5180|c0_g2_i1	2.80812	11.1233	1.54006e-292	4.0211e-289	1925.15	1961.35	2101.09	271.946	290.009	294.452	K01373	RecName: Full=Cysteine proteinase 15A; AltName: Full=Turgor-responsive protein 15A; Flags: Precursor [Pisum sativum]
TR15098|c1_g1_i1	7.14181	8.61947	1.11409e-288	2.71495e-285	171.033	172.388	183.894	1.137	1.098	1.458		RecName: Full=Probable N-acetyltransferase HLS1-like [Arabidopsis thaliana]
TR16506|c0_g1_i1	7.79281	9.10508	1.77898e-285	3.82523e-282	2016.54	2285.45	2204.82	11.155	11.925	5.146		NA
TR17246|c0_g1_i1	6.54711	9.30108	4.66152e-281	9.46651e-278	1201.57	1159.06	1250.38	8.356	18.135	12.546	K13993	RecName: Full=26.5 kDa heat shock protein, mitochondrial; Short=AtHsp26.5; Flags: Precursor [Arabidopsis thaliana]
TR13524|c1_g2_i1	5.12393	9.82595	1.05762e-273	2.03475e-270	2397.67	2275.64	2315.51	57.16	76.159	67.724		NA
TR3768|c0_g1_i1	5.48574	11.4431	2.25709e-260	4.12529e-257	7037.3	7478.63	6405.92	143.739	172.72	152.175		RecName: Full=Oleosin 1 [Prunus dulcis]
TR16426|c0_g1_i1	5.23436	9.3194	1.09617e-239	1.82133e-236	1688.43	1868.33	1914.7	39.718	51.408	55.312		RecName: Full=Oleosin 21.2 kDa; AltName: Full=Oleosin type 2 [Arabidopsis thaliana]
TR10431|c0_g1_i1	10.9498	8.12174	2.53853e-237	4.03449e-234	990.192	1026.08	1118.27	0.959	0	0		RecName: Full=Heavy metal-associated isoprenylated plant protein 26; Short=AtHIPP26; AltName: Full=Farnesylated protein 6; Short=AtFP6; Flags: Precursor [Arabidopsis thaliana]
TR8009|c0_g1_i1	8.18151	8.06137	2.69792e-231	4.10915e-228	241.258	262.563	258.856	0.73	1.161	0.62	K09840	RecName: Full=9-cis-epoxycarotenoid dioxygenase NCED6, chloroplastic; Short=AtNCED6; Flags: Precursor [Arabidopsis thaliana]
TR22552|c0_g1_i1	6.33748	8.9564	1.08478e-230	1.58611e-227	1098.16	1050.43	987.253	14.141	10.341	13.87		RecName: Full=Late embryogenesis abundant protein D-34; Short=LEA D-34 [Gossypium hirsutum]
TR8421|c0_g1_i1	6.44881	8.07374	2.85172e-225	4.0093e-222	535.046	526.264	556.82	7.338	4.104	6.596		RecName: Full=Uncharacterized GPI-anchored protein At5g19250; Flags: Precursor [Arabidopsis thaliana]
TR1165|c0_g2_i1	6.7913	8.50354	1.00382e-223	1.35903e-220	810.647	923.646	903.361	9.484	4.185	9.462		NA
TR15472|c0_g1_i1	7.49182	13.1137	1.50298e-221	1.96214e-218	22021.3	20216	21067.2	144.842	110.773	88.792		RecName: Full=Universal stress protein A-like protein [Arabidopsis thaliana]
TR9126|c0_g2_i1	5.90279	8.8518	6.755e-219	8.51456e-216	1592.02	1632.59	1581.33	34.968	22.788	20.717	K13993	RecName: Full=16.9 kDa class I heat shock protein 1; AltName: Full=16.9 kDa heat shock protein 1; Short=OsHsp16.9A [Oryza sativa Japonica Group]
TR3246|c0_g2_i1	6.13421	8.38623	2.70632e-216	3.29756e-213	1407.57	1420.07	1390.69	21.513	25.029	11.465		RecName: Full=Protein EMB-1; AltName: Full=Carrot ABA-induced in somatic embryos 4 [Daucus carota]
TR10887|c0_g1_i1	7.1882	9.02498	5.337e-214	6.29319e-211	1786.13	2015.54	2227.29	8.95	23.391	8.833		NA
TR15741|c4_g2_i2	3.83544	9.9068	7.85932e-213	8.97779e-210	3173.65	3002.31	3063.95	219.214	226.361	204.914	K08770	RecName: Full=Polyubiquitin; Contains: RecName: Full=Ubiquitin; Flags: Precursor, partial [Hordeum vulgare]
TR19148|c0_g1_i1	5.02711	8.72835	8.32326e-206	9.21964e-203	835.351	860.527	835.624	19.808	30.096	28.486		NA
TR1156|c0_g1_i1	7.11331	8.11363	1.26093e-205	1.35564e-202	1765.49	1972.28	2088.84	9.111	18.918	13.753		NA
TR10384|c0_g1_i1	4.74577	10.1965	2.6208e-205	2.73717e-202	1300.14	1218.73	1123.04	45.436	44.532	45.875		RecName: Full=Transport and Golgi organization protein 2 homolog [Homo sapiens]
TR22422|c0_g1_i1	4.1361	11.0005	2.82296e-204	2.8664e-201	5122.94	5167.34	5547.14	303.147	331.761	264.441	K13993	RecName: Full=18.1 kDa class I heat shock protein; AltName: Full=18.1 kDa heat shock protein; Short=AtHsp18.1 [Arabidopsis thaliana]
TR7811|c1_g1_i1	5.51715	8.26043	2.85482e-201	2.82041e-198	454.497	476.167	482.097	8.381	13.797	8.666	K13993	RecName: Full=Small heat shock protein, chloroplastic; Flags: Precursor [Pisum sativum]
TR1110|c0_g2_i1	5.81717	7.85025	8.87461e-192	8.31801e-189	383.691	378.458	419.13	6.498	5.31	9.009	K15622	NA
TR13366|c0_g1_i1	9.0423	7.46274	1.68125e-190	1.53641e-187	356.595	363.044	384.254	0.526	1.26	0	K00235	RecName: Full=Succinate dehydrogenase [ubiquinone] iron-sulfur subunit 3, mitochondrial; AltName: Full=Iron-sulfur subunit of complex II; Short=Ip; Flags: Precursor [Arabidopsis thaliana]
TR17208|c0_g1_i1	4.11667	9.26504	6.86611e-190	6.12155e-187	300.157	299.316	290.441	16.72	15.723	18.932		RecName: Full=BAG family molecular chaperone regulator 6; AltName: Full=Bcl-2-associated athanogene 6; AltName: Full=CaM-binding protein 1 [Arabidopsis thaliana]
TR7077|c0_g1_i1	4.42949	10.1017	7.30755e-189	6.36e-186	1372.08	1276.29	1270.56	64.065	63.685	53.535		RecName: Full=11-beta-hydroxysteroid dehydrogenase-like 5; AltName: Full=17-beta-hydroxysteroid dehydrogenase-like 5; AltName: Full=Hydroxysteroid dehydrogenase 5; Short=AtHSD5 [Arabidopsis thaliana]
TR24283|c0_g1_i1	4.95359	8.2259	9.30018e-188	7.90602e-185	575.291	531.349	556.248	18.001	17.946	17.381	K13993	RecName: Full=22.0 kDa class IV heat shock protein; Flags: Precursor [Glycine max]
TR8583|c0_g1_i1	5.38615	7.84707	2.97133e-184	2.4685e-181	543.09	550.996	543.216	12.36	14.661	11.817		RecName: Full=Reticulon-like protein B13; Short=AtRTNLB13 [Arabidopsis thaliana]
TR20781|c0_g1_i1	5.16348	9.75941	1.51049e-183	1.22699e-180	2293.83	2311.3	2494.66	79.649	64.549	51.155		NA
TR2602|c0_g1_i1	3.73245	9.07324	1.53289e-182	1.21811e-179	1092.24	1138.23	1144.51	79.691	93.97	80.412	K11275	RecName: Full=Histone H1 [Solanum pennellii]
TR15888|c1_g1_i4	5.65997	8.41493	2.71617e-177	2.11249e-174	244.802	250.392	274.869	6.396	2.862	4.676		NA
TR18996|c0_g1_i1	2.5262	10.2132	8.68951e-177	6.61742e-174	1029.08	1024.02	1059.51	166.457	191.396	184.222		RecName: Full=Vicilin-like antimicrobial peptides 2-3; AltName: Full=MiAMP2; Contains: RecName: Full=Antimicrobial peptide 2a; AltName: Full=MiAMP2a; Contains: RecName: Full=Antimicrobial peptide 2b; AltName: Full=MiAMP2b; Contains: RecName: Full=Antimicrobial peptide 2c-1; AltName: Full=MiAMP2c-1; Contains: RecName: Full=Antimicrobial peptide 2c-2; AltName: Full=MiAMP2c-2; Contains: RecName: Ful…
TR8421|c1_g1_i1	5.65816	7.68992	6.36137e-171	4.74558e-168	481.833	503.534	484.708	11.698	9.495	7.065		RecName: Full=Uncharacterized GPI-anchored protein At5g19250; Flags: Precursor [Arabidopsis thaliana]
TR1338|c0_g1_i1	3.55422	8.76806	2.18302e-168	1.59596e-165	568.569	578.294	593.974	46.564	45.918	53.82	K19365	NA
TR24319|c0_g1_i1	3.86219	8.49629	7.81868e-168	5.604e-165	357.301	358.615	374.846	25.704	25.839	23.089	K09489	RecName: Full=Heat shock 70 kDa protein 8; AltName: Full=Heat shock protein 70-8; Short=AtHsp70-8; AltName: Full=Heat-shock protein 70T-2 [Arabidopsis thaliana]
TR12399|c0_g1_i1	4.12388	8.18494	8.40302e-167	5.907e-164	402.355	385.222	412.81	21.802	22.059	25.033		RecName: Full=GEM-like protein 5 [Arabidopsis thaliana]
TR10083|c0_g1_i1	3.78993	9.44792	2.87334e-166	1.98173e-163	691.061	724.294	714.352	53.826	53.775	45.783	K01638	RecName: Full=Malate synthase, glyoxysomal [Ricinus communis]
TR12053|c0_g1_i1	3.94684	9.4515	3.75891e-164	2.54451e-161	1362.06	1380.1	1392.24	72.251	105.625	92.17		NA
TR6747|c0_g1_i1	3.55519	8.77285	3.79743e-160	2.52384e-157	315.471	321.46	348.174	25.45	31.482	27.019		RecName: Full=TVP38/TMEM64 family membrane protein slr0305 [Synechocystis sp. PCC 6803 substr. Kazusa]
TR10823|c0_g2_i1	3.25956	10.802	3.99927e-158	2.61053e-155	3277.41	3179.21	3466.14	338.42	381.783	315.688		RecName: Full=Late embryogenesis abundant protein; Short=Protein LEA [Raphanus sativus]
TR13972|c2_g1_i1	6.0263	7.28937	9.38884e-157	6.02105e-154	167.809	183.719	184.836	2.935	2.808	2.254		RecName: Full=Ethylene-responsive transcription factor ABR1; AltName: Full=Protein ABA REPRESSOR 1 [Arabidopsis thaliana]
TR7097|c1_g1_i1	3.28934	9.65388	6.46699e-156	4.07577e-153	771.051	770.836	815.235	68.154	83.179	91.39		RecName: Full=Cytochrome P450 71B37 [Arabidopsis thaliana]
TR20872|c0_g1_i1	10.9558	8.12737	3.6328e-151	2.25074e-148	656.82	902.146	964.229	0.763	0	0		NA
TR1691|c0_g1_i1	4.52759	7.87517	5.46574e-150	3.27532e-147	519.15	511.805	535.037	18.307	29.457	20.331	K13993	RecName: Full=17.8 kDa class I heat shock protein; AltName: Full=Clone DCHSP17.7 [Daucus carota]
TR16008|c1_g1_i1	3.37023	11.495	1.57931e-147	9.31129e-145	1687.93	1830.98	2045.58	187.92	176.149	172.749		RecName: Full=Seed biotin-containing protein SBP65; AltName: Full=BP75; AltName: Full=Seed biotinylated protein of 65 kDa [Glycine max]
TR12138|c0_g1_i1	3.42384	9.14183	2.08464e-147	1.20956e-144	401.41	449.365	436.86	38.878	41.157	37.679		RecName: Full=Serine/threonine-protein kinase CTR1 [Arabidopsis thaliana]
TR9180|c0_g1_i2	4.0266	8.42072	6.20908e-147	3.54636e-144	1178.1	1128.11	1037.62	61.333	81.352	56.611		RecName: Full=Snakin-2; Flags: Precursor [Solanum tuberosum]
TR12298|c0_g1_i1	4.3207	7.91505	1.83071e-146	1.02953e-143	435.992	438.057	438.124	18.884	27.09	19.778	K06700	NA
TR20652|c0_g1_i1	3.89129	11.9581	8.37784e-144	4.64006e-141	7650.63	7882.48	7552.05	505.81	600.809	451.278		RecName: Full=Oleosin 18.2 kDa [Gossypium hirsutum]
TR9406|c0_g1_i1	3.68073	10.4855	3.65536e-142	1.93649e-139	2154.43	2211.15	2129.88	146.657	198.326	154.387		RecName: Full=11-beta-hydroxysteroid dehydrogenase 1B; AltName: Full=17-beta-hydroxysteroid dehydrogenase 1B; AltName: Full=Hydroxysteroid dehydrogenase 1; Short=AtHSD1 [Arabidopsis thaliana]
TR12873|c0_g1_i1	4.3795	12.5595	4.2311e-142	2.20948e-139	13569.7	13390.6	16364	612.266	844.999	627.966		RecName: Full=Protein SLE3; AltName: Full=Soybean group-1 late embryogenesis abundant protein 3; AltName: Full=Soybean group-1 lea protein 3; Short=Sle3 [Glycine max]
TR11788|c1_g1_i1	4.61949	9.55505	3.26554e-141	1.68125e-138	658.415	624.571	674.48	32.592	21.996	24.086		NA
TR10457|c0_g2_i2	2.44755	9.9757	5.54764e-140	2.81651e-137	1062.3	1117.83	1137.26	216.992	224.381	218.507		RecName: Full=Transmembrane protein 205 [Mus musculus]
TR14909|c0_g1_i2	3.38123	9.04302	4.65721e-137	2.33205e-134	389.115	372.626	374.548	43.392	37.683	40.73		RecName: Full=Spermatogenesis-associated protein 20; AltName: Full=Sperm-specific protein 411; Short=Ssp411; Flags: Precursor [Homo sapiens]
TR13309|c0_g1_i1	3.96207	7.7808	2.16526e-136	1.06958e-133	156.608	154.834	151.856	8.61	13.347	10.97	K16055	RecName: Full=Probable alpha,alpha-trehalose-phosphate synthase [UDP-forming] 9; AltName: Full=Trehalose-6-phosphate synthase 9; Short=AtTPS9 [Arabidopsis thaliana]
TR5335|c0_g1_i1	4.98763	8.00468	9.86142e-135	4.80633e-132	365.22	312.878	340.388	6.668	12.384	13.577		NA
TR20795|c0_g1_i1	3.60317	8.85713	1.98202e-133	9.50328e-131	880.941	855.65	789.886	65.745	74.647	67.883		RecName: Full=Protein MOTHER of FT and TF 1 [Arabidopsis thaliana]
TR10106|c0_g1_i1	2.32452	10.6767	9.21897e-133	4.2657e-130	1311.13	1231.65	1364.62	254.496	256.448	258.34	K01369	RecName: Full=Vacuolar-processing enzyme; Short=VPE; Flags: Precursor [Glycine max]
TR9096|c1_g1_i1	4.44842	8.07278	9.62961e-133	4.40001e-130	531.149	586.967	677.33	24.839	30.888	26.382	K13993	RecName: Full=Small heat shock protein, chloroplastic; Flags: Precursor [Oxybasis rubra]
TR24359|c1_g1_i1	3.32363	10.2559	1.68127e-131	7.5873e-129	2121.32	1995.15	2018.21	198.269	232.166	182.923		RecName: Full=Putative quinone-oxidoreductase homolog, chloroplastic [Arabidopsis thaliana]
TR16129|c10_g4_i1	9.08849	8.61902	4.55589e-131	2.03093e-128	952.761	1224.38	762.522	3.656	0.018	0.461		NA
TR19117|c0_g1_i1	4.61132	7.84822	2.17448e-130	9.57661e-128	492.669	487.372	594.117	19.885	26.46	17.666		RecName: Full=Protein YLS9; AltName: Full=Protein NDR1/HIN1-LIKE 10; Short=AtNHL10; AltName: Full=Protein YELLOW-LEAF-SPECIFIC GENE 9 [Arabidopsis thaliana]
TR14560|c0_g1_i1	2.66537	8.81618	2.5355e-130	1.10337e-127	345.599	343.73	363.662	52.748	56.574	56.954	K03283	RecName: Full=Heat shock cognate 70 kDa protein [Petunia x hybrida]
TR20643|c0_g1_i1	2.09363	9.85971	3.57111e-126	1.51789e-123	808.197	786.423	826.133	182.999	191.495	193.575		NA
TR10398|c0_g1_i1	3.54891	8.2903	9.59587e-125	3.94121e-122	211.176	216.837	217.947	19.902	18.855	16.015	K17275	RecName: Full=Fimbrin-1; Short=AtFIM1; AltName: Full=Fimbrin1 [Arabidopsis thaliana]
TR3867|c0_g1_i1	3.8819	8.34511	1.17047e-123	4.75394e-121	1118.96	1254.53	1200.42	71.174	98.992	72.517		NA
TR13860|c0_g1_i4	4.86329	7.28453	6.50265e-123	2.61206e-120	337.691	322.046	329.466	9.391	16.11	14.415	K13993	RecName: Full=15.7 kDa heat shock protein, peroxisomal; Short=AtHsp15.7 [Arabidopsis thaliana]
TR18989|c0_g1_i1	3.80062	9.7004	7.84731e-122	3.11794e-119	2248.94	2371.85	2469.62	170.665	198.938	137.802		RecName: Full=18 kDa seed maturation protein [Glycine max]
TR13211|c0_g1_i1	3.75703	8.92528	1.45611e-120	5.72331e-118	558.724	538.596	571.856	47.837	39.24	35.182		RecName: Full=SNF1-related protein kinase regulatory subunit gamma-1; Short=AKIN subunit gamma-1; Short=AKING1; Short=AKINgamma1; AltName: Full=CBS domain-containing protein CBSCBS1 [Arabidopsis thaliana]
TR22853|c0_g1_i1	3.01891	9.0814	1.36319e-118	5.30109e-116	1240.11	1264.06	1252.08	137.462	177.868	149.719	K13993	RecName: Full=17.9 kDa class II heat shock protein [Glycine max]
TR546|c0_g1_i1	3.18431	9.02182	2.36634e-118	9.01032e-116	1241.49	1166.24	1123.45	115.745	143.344	131.089	K11275	RecName: Full=Histone H1.2 [Arabidopsis thaliana]
TR16077|c1_g1_i2	8.1312	6.54657	2.43045e-118	9.15906e-116	201.81	214.744	229.167	0.645	1.377	0		NA
TR13073|c2_g1_i1	3.25772	8.64723	1.98751e-117	7.41342e-115	810.602	744.574	910.586	82.541	91.18	83.898	K10355	RecName: Full=Actin-7; AltName: Full=Actin-2 [Arabidopsis thaliana]
TR4977|c0_g1_i1	6.86653	6.74368	4.12852e-117	1.52438e-114	243.15	197.707	218.507	2.095	2.484	0.67		NA
TR12273|c0_g1_i1	2.55008	10.4511	8.09634e-117	2.93023e-114	1631.22	1854.88	1906.47	298.184	300.459	323.206		RecName: Full=Vicilin-like antimicrobial peptides 2-2; AltName: Full=MiAMP2; Contains: RecName: Full=Antimicrobial peptide 2a; AltName: Full=MiAMP2a; Contains: RecName: Full=Antimicrobial peptide 2b; AltName: Full=MiAMP2b; Contains: RecName: Full=Antimicrobial peptide 2c-1; AltName: Full=MiAMP2c-1; Contains: RecName: Full=Antimicrobial peptide 2c-2; AltName: Full=MiAMP2c-2; Contains: RecName: Ful…
TR12464|c0_g1_i2	3.18667	8.10095	4.53538e-115	1.5941e-112	260.253	254.81	293.148	27.765	30.789	30.002	K09490	RecName: Full=Luminal-binding protein 5; Short=BiP 5; AltName: Full=78 kDa glucose-regulated protein homolog 5; Short=GRP-78-5; Flags: Precursor [Nicotiana tabacum]
TR7546|c0_g1_i1	3.4333	7.72182	8.5027e-114	2.96007e-111	174.736	173.079	173.974	16.466	15.876	15.797		RecName: Full=E3 ubiquitin-protein ligase KEG; AltName: Full=Protein KEEP ON GOING; AltName: Full=RING finger protein KEG [Arabidopsis thaliana]
TR10071|c0_g2_i1	3.77127	7.64866	1.51623e-111	5.17982e-109	313.295	345.559	329.621	25.543	24.984	20.977		RecName: Full=Late embryogenesis abundant protein D-34; Short=LEA D-34 [Gossypium hirsutum]
TR76|c0_g1_i1	9.36171	6.52462	1.74784e-111	5.91578e-109	99.646	104.093	122.417	0	0	0.377		RecName: Full=Vicilin GC72-A; AltName: Full=Alpha-globulin A; Flags: Precursor [Gossypium hirsutum]
TR13432|c0_g1_i2	4.46157	7.3799	6.44842e-111	2.16253e-108	134.787	138.35	162.158	5.285	5.751	9.219	K04079	RecName: Full=Heat shock protein 90-1; Short=AtHSP90.1; AltName: Full=Heat shock protein 81-1; Short=HSP81-1; AltName: Full=Heat shock protein 83 [Arabidopsis thaliana]
TR16383|c0_g1_i1	2.73891	9.31852	8.01343e-110	2.63895e-107	538.464	506.801	518.296	69.325	78.139	88.105	K06063	RecName: Full=SNW/SKI-interacting protein; Short=AtSKIP; AltName: Full=Protein EARLY FLOWERING AND INSENSITIVE TO PHOTOPERIOD 1; AltName: Full=SNW domain-containing protein [Arabidopsis thaliana]
TR12916|c0_g1_i2	3.57736	8.1391	9.20642e-109	3.00474e-106	634.817	556.023	675.029	41.16	56.115	56.787		NA
TR15969|c1_g1_i3	3.78316	7.82845	1.78119e-108	5.76193e-106	330.82	374.823	396.118	22.794	33.183	25.066		NA
TR18873|c0_g1_i1	2.13936	12.0835	9.3831e-107	3.00868e-104	5493.27	5452.38	6077.95	1170.78	1405.88	1297.93		RecName: Full=Late embryogenesis abundant protein D-29; Short=LEA D-29 [Gossypium hirsutum]
TR9804|c0_g1_i1	5.43554	6.87097	1.12514e-106	3.5764e-104	163.775	197.776	190.189	5.285	4.842	2.078	K04125	RecName: Full=Gibberellin 2-beta-dioxygenase 1; AltName: Full=GA 2-oxidase 1; AltName: Full=Gibberellin 2-beta-hydroxylase 1; AltName: Full=Gibberellin 2-oxidase 1; AltName: Full=Protein SLENDER [Pisum sativum]
TR14933|c1_g1_i1	3.74485	7.81754	3.52689e-106	1.1019e-103	887.322	893.116	1003.09	63.395	86.239	57.39		NA
TR13524|c1_g1_i1	4.78298	7.67667	3.7764e-106	1.16985e-103	1061.4	1292.6	1285.98	60.629	36.351	32.441		NA
TR14787|c0_g1_i1	5.23407	6.61847	1.76648e-103	5.4262e-101	116.567	113.135	114.19	4.301	2.826	1.416		RecName: Full=Probable glycosyltransferase At5g03795 [Arabidopsis thaliana]
TR10372|c0_g1_i1	3.18198	7.76346	6.94845e-103	2.11661e-100	889.133	915.398	950.589	85.528	107.11	112.886	K10418	RecName: Full=Probable dynein light chain; AltName: Full=T-cell-stimulating antigen SM10 [Schistosoma mansoni]
TR14265|c0_g1_i1	3.17553	8.04232	7.13976e-103	2.15692e-100	357.13	330.49	333.723	36.138	40.968	35.928		NA
TR18969|c0_g1_i1	3.35178	11.735	4.97551e-102	1.47158e-99	10232.5	10338.9	12105.4	979.461	1269.82	954.18		RecName: Full=Late embryogenesis abundant protein 2; AltName: Full=CapLEA-2 [Cicer arietinum]
TR14136|c0_g1_i2	3.84349	7.37407	4.99196e-102	1.47158e-99	188.011	181.085	171.064	11.8	10.719	11.314	K14156	RecName: Full=Probable choline kinase 2 [Arabidopsis thaliana]
TR16398|c0_g1_i1	3.29415	9.58308	9.84265e-102	2.8783e-99	3789.74	3628.15	3833.52	401.484	425.605	316.023		NA
TR7274|c1_g1_i1	3.0058	9.51153	1.69589e-101	4.91996e-99	941.765	909.209	919.35	125.5	114.319	103.835	K03152	RecName: Full=Protein DJ-1 homolog B; Short=AtDJ1B; Flags: Precursor [Arabidopsis thaliana]
TR10883|c0_g1_i1	3.36994	11.2192	2.33072e-101	6.70842e-99	4472.49	4700.51	4579.46	414.107	535.207	383.781		RecName: Full=Zinc finger A20 and AN1 domain-containing stress-associated protein 8; Short=OsSAP8; AltName: Full=Stress-associated protein 3 [Oryza sativa Indica Group]
TR12162|c3_g1_i1	5.55793	6.41687	4.69122e-101	1.32933e-98	421.02	428.705	471.366	9.391	9.387	8.481	K03283	RecName: Full=Heat shock 70 kDa protein [Glycine max]
TR22522|c0_g1_i1	6.71649	6.24777	6.90859e-101	1.94259e-98	387.873	417.11	444.252	4.225	4.923	1.777		RecName: Full=Defensin-like protein; AltName: Full=Gamma-thionin homolog; Flags: Precursor [Nelumbo nucifera]
TR15846|c0_g2_i4	5.61663	6.47107	1.77878e-99	4.88885e-97	75.375	80.742	89.795	1.977	1.395	0.637	K00695	RecName: Full=Sucrose synthase 2; Short=AtSUS2; AltName: Full=Sucrose-UDP glucosyltransferase 2 [Arabidopsis thaliana]
TR14|c0_g1_i1	11.2465	6.7239	4.62739e-98	1.26231e-95	57.429	82.018	79.076	0	0	0	K14515	RecName: Full=EIN3-binding F-box protein 1; AltName: Full=F-box/LRR-repeat protein 6 [Arabidopsis thaliana]
TR6772|c0_g1_i1	2.82184	11.0477	1.94248e-97	5.22098e-95	4170.56	4253.48	4536.79	652.077	633.416	543.531		NA
TR24301|c0_g1_i1	2.79389	8.89816	2.04342e-97	5.45221e-95	563.202	574.383	539.353	83.721	80.812	76.883		NA
TR12188|c2_g1_i1	3.36014	12.9893	2.01395e-96	5.25843e-94	19973.3	20314.1	21212.4	1659.46	2459.56	1898.09		NA
TR755|c0_g1_i1	11.4078	6.88663	2.37351e-96	6.15328e-94	109.639	157.089	173.33	0.059	0	0	K18819	RecName: Full=Galactinol synthase 1; Short=AtGolS1; Short=GolS-1 [Arabidopsis thaliana]
TR20955|c0_g1_i1	2.8885	8.30789	4.49272e-96	1.15653e-93	620.585	617.198	607.805	75.373	95.563	78.903	K08967	RecName: Full=1,2-dihydroxy-3-keto-5-methylthiopentene dioxygenase 2; AltName: Full=Acireductone dioxygenase (Fe(2+)-requiring) 2; Short=ARD 2; Short=Fe-ARD 2 [Vitis vinifera]
TR629|c0_g2_i1	2.61886	8.81049	4.84461e-96	1.23839e-93	796.37	768.57	798.34	117.348	145.378	122.784	K03098	RecName: Full=Outer membrane lipoprotein Blc; Flags: Precursor [Citrobacter freundii]
TR12629|c0_g1_i2	3.54685	8.59555	1.21742e-95	3.09039e-93	868.532	867.418	861.498	57.686	95.662	70.598	K00059	RecName: Full=Short-chain type dehydrogenase/reductase [Picea abies]
TR13746|c0_g2_i2	3.28104	7.89403	1.23509e-95	3.11362e-93	460.24	481.447	475.074	56.159	46.107	42.02		RecName: Full=Outer envelope pore protein 16-2, chloroplastic; AltName: Full=Chloroplastic outer envelope pore protein of 16 kDa 2; Short=AtOEP16-2; Short=OEP16-2; AltName: Full=Outer plastid envelope protein 16-S; Short=AtOEP16-S; Short=Seeds outer plastid envelope protein 16 [Arabidopsis thaliana]
TR17344|c0_g1_i1	5.7509	6.75338	1.51434e-95	3.79145e-93	488.407	473.43	395.331	11.97	7.659	4.14		RecName: Full=Non-specific lipid-transfer protein; Short=LTP; AltName: Full=GH3; Flags: Precursor [Gossypium hirsutum]
TR3246|c0_g1_i1	4.69123	6.5976	7.42994e-95	1.84758e-92	274.508	259.514	281.713	10.579	14.391	6.319		RecName: Full=Embryonic abundant protein 1 [Oryza sativa Japonica Group]
TR24306|c0_g1_i1	2.60186	8.59222	1.62208e-94	3.97943e-92	204.112	211.085	219.473	36.495	34.047	33.656	K03695	RecName: Full=Chaperone protein ClpB1; AltName: Full=ATP-dependent Clp protease ATP-binding subunit ClpB homolog 1; AltName: Full=Casein lytic proteinase B1; AltName: Full=Heat shock protein 101 [Arabidopsis thaliana]
TR10007|c0_g2_i1	2.81396	8.84831	2.4586e-94	5.99143e-92	583.347	601.864	618.369	92.085	75.88	87.493		RecName: Full=SNF1-related protein kinase regulatory subunit gamma-like PV42a; Short=AtPV42a; AltName: Full=AKIN subunit gamma-like PV42a; AltName: Full=CBS domain-containing protein CBSCBS4 [Arabidopsis thaliana]
TR5165|c0_g1_i1	2.63873	9.12728	3.6892e-94	8.93079e-92	825.643	780.038	814.901	128.139	142.552	117.823	K03676	RecName: Full=Glutaredoxin-C1; Short=AtGrxC1 [Arabidopsis thaliana]
TR13650|c1_g1_i3	3.9379	7.16953	2.67688e-93	6.35395e-91	88.445	80.949	87.47	6.897	4.815	4.727		RecName: Full=C2 and GRAM domain-containing protein At5g50170 [Arabidopsis thaliana]
TR13337|c0_g1_i2	3.22186	7.88942	4.93773e-93	1.16447e-90	278.336	234.299	280.235	27.723	28.899	28.117		RecName: Full=SPX domain-containing protein 2; AltName: Full=Protein SPX DOMAIN GENE 2; Short=AtSPX2 [Arabidopsis thaliana]
TR4391|c0_g1_i1	6.57687	6.11023	2.92431e-92	6.72297e-90	245.657	273.353	250.355	1.9	3.357	2.414	K13993	RecName: Full=22.0 kDa heat shock protein; Short=AtHsp22.0; Flags: Precursor [Arabidopsis thaliana]
TR15741|c4_g1_i1	3.91914	7.72852	3.08861e-92	7.05633e-90	1560.67	1388.07	1273.44	81.6	113.644	82.44	K08770	RecName: Full=Polyubiquitin; Contains: RecName: Full=Ubiquitin; Flags: Precursor, partial [Hordeum vulgare]
TR17213|c0_g1_i1	1.64782	10.2025	4.03429e-92	9.15959e-90	719.821	722.695	793.034	225.721	241.706	247.361		RecName: Full=Proton pump-interactor 1 [Arabidopsis thaliana]
TR12673|c1_g1_i1	2.80745	8.03292	1.10611e-91	2.48054e-89	2730.37	2572.25	2656.64	397.039	384.429	350.007	K03113	RecName: Full=Protein translation factor SUI1 homolog 1 [Arabidopsis thaliana]
TR6773|c0_g1_i1	3.74336	7.053	1.47346e-91	3.28419e-89	156.756	175.724	178.707	13.624	12.096	12.051		RecName: Full=BAG family molecular chaperone regulator 5, mitochondrial; AltName: Full=Bcl-2-associated athanogene 5; Flags: Precursor [Arabidopsis thaliana]
TR19153|c0_g1_i1	4.81178	7.16887	3.09253e-91	6.85117e-89	304.578	371.257	319.188	16.364	10.791	6.956	K14397	RecName: Full=Pre-mRNA cleavage factor Im 25 kDa subunit 1; AltName: Full=Cleavage and polyadenylation specificity factor 25 kDa subunit; Short=AtCFI-25; Short=CFIm-25; Short=CPSF 25 kDa subunit; AltName: Full=Cleavage and polyadenylation specificity factor subunit 25 [Arabidopsis thaliana]
TR15408|c4_g2_i5	3.05614	8.55569	1.93406e-90	4.2334e-88	786.935	805.932	842.695	93.909	131.932	103.106		RecName: Full=MADS-box protein JOINTLESS; AltName: Full=LeMADS [Solanum lycopersicum]
TR6031|c0_g1_i1	2.7116	8.35125	3.34934e-90	7.2876e-88	406.218	440.116	440.699	65.168	70.849	60.106		RecName: Full=NAC domain-containing protein 72; Short=ANAC072; AltName: Full=Protein RESPONSIVE TO DESICCATION 26 [Arabidopsis thaliana]
TR12637|c0_g1_i1	2.49788	9.45378	3.86914e-90	8.36879e-88	1166.14	1205.36	1275.92	218.272	231.086	195.393	K00432	RecName: Full=Probable phospholipid hydroperoxide glutathione peroxidase; Short=PHGPx; AltName: Full=Salt-associated protein [Citrus sinensis]
TR3040|c0_g1_i1	1.73629	10.1433	1.45836e-89	3.13582e-87	646.747	672.874	674.194	188.955	200.603	210.537	K17987	RecName: Full=Next to BRCA1 gene 1 protein; AltName: Full=Neighbor of BRCA1 gene 1 protein [Pongo abelii]
TR15924|c0_g2_i1	3.12358	7.94715	2.44778e-89	5.23251e-87	362.246	403.306	401.578	38.48	42.111	54.273		RecName: Full=Cytochrome P450 CYP736A12 [Panax ginseng]
TR11061|c0_g1_i2	4.83433	6.57775	3.31669e-89	7.04874e-87	178.816	202.976	215.825	5.039	6.651	9.998	K13993	RecName: Full=25.3 kDa heat shock protein, chloroplastic; Short=AtHsp25.3; Flags: Precursor [Arabidopsis thaliana]
TR21121|c0_g1_i1	4.82557	6.72665	4.73228e-89	9.99907e-87	299.895	354.129	300.683	13.437	10.269	9.043		RecName: Full=Uncharacterized protein YraH [Bacillus subtilis subsp. subtilis str. 168]
TR2349|c0_g1_i1	10.6718	6.14421	1.11219e-88	2.33649e-86	201.594	242.743	213.881	0	0	0		NA
TR13773|c1_g2_i1	3.80125	7.15003	4.058e-88	8.47634e-86	179.044	174.413	194.684	15.126	8.532	13.199		RecName: Full=Serine/threonine-protein kinase CTR1 [Arabidopsis thaliana]
TR4191|c1_g1_i1	3.12182	7.86279	2.76821e-87	5.7169e-85	383.873	424.357	372.378	41.322	45.756	49.06		NA
TR11172|c1_g1_i1	4.8367	6.57503	8.44821e-87	1.72523e-84	159.832	146.069	178.659	6.642	2.637	7.35		RecName: Full=Dehydration-responsive element-binding protein 2D; Short=Protein DREB2D [Arabidopsis thaliana]
TR2491|c0_g1_i1	10.5648	6.03568	7.18546e-86	1.45921e-83	79.557	92.452	99.5	0	0	0		NA
TR6282|c1_g1_i1	2.57739	8.90096	2.88598e-85	5.8284e-83	787.402	865.013	833.299	133.305	154.864	128.55		RecName: Full=Transcription factor MYB1R1; AltName: Full=Myb-related protein R1; Short=StMYB1R-1 [Solanum tuberosum]
TR2730|c0_g1_i1	3.66269	7.03772	7.89948e-85	1.57791e-82	245.873	230.837	229.25	18.646	21.609	15.026	K00522	RecName: Full=Ferritin-3, chloroplastic; AltName: Full=SFerH-3; Flags: Precursor [Glycine max]
TR21848|c0_g1_i1	8.00862	5.92496	1.73042e-84	3.4377e-82	175.101	191.104	179.709	0.755	0.9	0	K13993	RecName: Full=17.6 kDa class II heat shock protein; AltName: Full=17.6 kDa heat shock protein; Short=AtHsp17.6 [Arabidopsis thaliana]
TR8598|c0_g1_i1	5.82635	5.99001	2.4843e-84	4.90871e-82	110.835	116.517	116.288	1.383	2.196	2.355	K00430	RecName: Full=Peroxidase 43; Short=Atperox P43; Flags: Precursor [Arabidopsis thaliana]
TR19346|c0_g1_i1	2.97302	8.39416	1.24588e-83	2.44849e-81	573.537	601.622	559.658	60.332	87.688	74.47		NA
TR8830|c0_g1_i2	2.16475	9.7778	1.72573e-83	3.37338e-81	734.281	748.105	761.02	174.347	163.027	162.34	K14432	RecName: Full=Protein ABSCISIC ACID-INSENSITIVE 5; AltName: Full=Dc3 promoter-binding factor 1; Short=AtDPBF1; AltName: Full=Protein GROWTH-INSENSITIVITY TO ABA 1; AltName: Full=bZIP transcription factor 39; Short=AtbZIP39 [Arabidopsis thaliana]
TR12799|c0_g2_i1	3.74676	6.79136	1.83223e-83	3.56251e-81	111.337	110.478	119.865	7.813	10.683	6.629		RecName: Full=Transcription factor bHLH130; AltName: Full=Basic helix-loop-helix protein 130; Short=AtbHLH130; Short=bHLH 130; AltName: Full=Transcription factor EN 69; AltName: Full=bHLH transcription factor bHLH130 [Arabidopsis thaliana]
TR16197|c1_g1_i2	3.65374	7.86508	1.05896e-82	2.03732e-80	263.09	222.175	253.657	10.282	13.86	20.281		RecName: Full=Cytochrome P450 71A26 [Arabidopsis thaliana]
TR5852|c0_g1_i1	3.0202	7.60993	1.15286e-81	2.16111e-79	213.148	229.261	228.821	29.08	29.673	23.399		RecName: Full=LanC-like protein GCL2; AltName: Full=G protein-coupled receptor 2-like protein 2; Short=Protein GCR2-like 2 [Arabidopsis thaliana]
TR7279|c0_g1_i1	5.53773	6.74174	3.15508e-81	5.88422e-79	164.288	189.413	223.98	4.174	7.731	0	K09873	RecName: Full=Probable aquaporin TIP3-2; AltName: Full=Beta-tonoplast intrinsic protein; Short=Beta-TIP; AltName: Full=Tonoplast intrinsic protein 3-2; Short=AtTIP3;2; Contains: RecName: Full=Probable aquaporin TIP3-2, N-terminally processed [Arabidopsis thaliana]
TR19011|c0_g1_i1	3.53929	8.86185	3.43431e-80	6.30842e-78	953.718	826.765	850.338	75.772	91.972	58.002	K04564	RecName: Full=Superoxide dismutase [Mn], mitochondrial; Flags: Precursor [Capsicum annuum]
TR17373|c0_g1_i1	2.55702	7.8626	4.46219e-80	8.15555e-78	140.222	147.185	143.986	23.515	23.787	26.106	K13342	RecName: Full=Peroxisome biogenesis protein 5; AltName: Full=Peroxin-5; Short=AtPEX5; AltName: Full=Peroxisomal targeting signal type 1 receptor; AltName: Full=Pex5p [Arabidopsis thaliana]
TR14432|c1_g1_i1	2.30883	8.38385	2.30965e-79	4.17955e-77	350.954	360.398	368.11	72.209	68.158	77.571	K13963	RecName: Full=Serpin-ZX; AltName: Full=ArathZx; AltName: Full=AtSerpin1; AltName: Full=Serpin-1 [Arabidopsis thaliana]
TR16385|c0_g1_i1	1.86429	9.21232	3.83755e-79	6.91024e-77	453.096	459.177	472.94	125.102	130.69	124.829	K03262	RecName: Full=Eukaryotic translation initiation factor 5; Short=eIF-5 [Phaseolus vulgaris]
TR9617|c0_g2_i1	7.19226	5.97849	3.99543e-79	7.15927e-77	304.92	291.148	256.34	0	0	5.841	K02922	RecName: Full=60S ribosomal protein L37-2 [Arabidopsis thaliana]
TR2534|c0_g1_i1	2.44071	9.18731	2.68194e-78	4.78222e-76	321.021	326.441	346.648	66.05	57.87	58.513		RecName: Full=P-loop NTPase domain-containing protein LPA1 homolog 1; AltName: Full=Protein LOW PHYTIC ACID 1 homolog 1 [Arabidopsis thaliana]
TR16526|c0_g1_i1	2.30117	9.0001	1.27343e-77	2.25966e-75	580.761	564.34	621.195	108.542	136.342	114.403		NA
TR22966|c0_g1_i1	7.32029	5.73254	3.24438e-77	5.72923e-75	245.622	266.324	267.715	1.247	1.458	1.576		NA
TR13716|c0_g1_i1	2.48459	7.83245	3.96397e-77	6.93296e-75	344.778	371.062	373.272	41.534	51.093	48.716		RecName: Full=Probable bifunctional TENA-E protein; AltName: Full=Aminopyrimidine aminohydrolase; AltName: Full=Formylaminopyrimidine amidohydrolase; AltName: Full=Formylaminopyrimidine deformylase; AltName: Full=Seed maturation protein PM36 [Glycine max]
TR24825|c0_g1_i1	3.13533	6.96216	4.37053e-77	7.60764e-75	218.401	227.443	229.358	24.525	26.748	25.427		NA
TR21067|c0_g1_i1	2.71329	8.12046	6.6503e-77	1.15211e-74	399.165	435.423	469.375	59.586	76.978	62.62		RecName: Full=Dehydration-responsive element-binding protein 2G; Short=Protein DREB2G [Arabidopsis thaliana]
TR13836|c0_g1_i2	1.99522	11.1018	1.1402e-76	1.96598e-74	4802.47	4840.09	5119.59	1223.17	1318.78	1151.25	K07937	RecName: Full=ADP-ribosylation factor [Vigna unguiculata]
TR1276|c0_g1_i1	3.32151	7.49151	7.71468e-76	1.31164e-73	180.365	164.394	194.923	19.511	20.331	13.543	K08245	RecName: Full=Aspartic proteinase; Flags: Precursor [Cucurbita pepo]
TR10007|c0_g1_i1	2.80433	9.19827	8.19436e-76	1.38674e-73	740.661	766.2	768.353	118.256	115.579	90.644		RecName: Full=SNF1-related protein kinase regulatory subunit gamma-like PV42a; Short=AtPV42a; AltName: Full=AKIN subunit gamma-like PV42a; AltName: Full=CBS domain-containing protein CBSCBS4 [Arabidopsis thaliana]
TR4849|c0_g1_i1	2.7138	7.58434	7.47691e-75	1.2595e-72	166.68	162.058	157.639	24.499	25.47	24.061		NA
TR13029|c0_g1_i1	2.79007	7.53143	8.66683e-75	1.45325e-72	175.944	186.791	197.343	24.05	31.572	25.511		NA
TR10269|c0_g1_i1	3.3488	9.78605	3.2433e-74	5.3645e-72	3712.09	3570.69	3956.86	269.698	463.666	378.224		NA
TR22803|c0_g1_i1	3.22125	9.71035	3.85768e-74	6.35197e-72	7161.77	7184.8	7515.19	623.421	984.437	740.693		NA
TR2362|c0_g1_i1	2.82724	7.5772	6.95344e-74	1.1398e-71	171.09	173.182	164.34	25.475	23.715	22.058		RecName: Full=Scopoletin glucosyltransferase; AltName: Full=Phenylpropanoid:glucosyltransferase 1 [Nicotiana tabacum]
TR13886|c0_g1_i2	2.8201	8.30109	1.19865e-73	1.95604e-71	683.381	601.599	668.912	128.775	91.783	89.153	K08770	RecName: Full=Polyubiquitin 4; Contains: RecName: Full=Ubiquitin; Flags: Precursor [Arabidopsis thaliana]
TR15925|c2_g1_i2	2.74098	8.2346	1.35138e-73	2.19549e-71	460.012	485.761	425.807	56.456	67.789	72.886		RecName: Full=Bifunctional epoxide hydrolase 2; Includes: RecName: Full=Cytosolic epoxide hydrolase 2; Short=CEH; AltName: Full=Epoxide hydratase; AltName: Full=Soluble epoxide hydrolase; Short=SEH; Includes: RecName: Full=Lipid-phosphate phosphatase [Sus scrofa]
TR13995|c1_g1_i1	4.9182	6.0719	5.5947e-73	9.04906e-71	157.2	136.142	146.466	6.252	4.725	2.9	K18819	RecName: Full=Galactinol synthase 2; Short=GolS-2; Short=SlGolS2 [Solanum lycopersicum]
TR15719|c0_g1_i3	3.22668	7.97234	1.15963e-72	1.86737e-70	343.457	362.572	387.414	36.537	32.805	26.508		NA
TR10499|c0_g1_i1	1.34566	10.4157	5.64177e-72	9.00565e-70	697.533	685.976	730.985	261.079	279.668	293.53	K09285	RecName: Full=AP2-like ethylene-responsive transcription factor AIL5; AltName: Full=Protein AINTEGUMENTA-LIKE 5 [Arabidopsis thaliana]
TR20994|c0_g1_i1	5.75604	5.78552	1.01645e-71	1.61545e-69	37.705	43.367	45.631	0.78	0.702	0.754		RecName: Full=Vicilin GC72-A; AltName: Full=Alpha-globulin A; Flags: Precursor [Gossypium hirsutum]
TR15564|c1_g1_i4	2.33873	11.2008	1.16729e-71	1.84715e-69	1510.9	1533.31	1626.35	331.294	304.23	287.278	K10798	RecName: Full=Putative poly [ADP-ribose] polymerase 3; Short=PARP-3; AltName: Full=NAD(+) ADP-ribosyltransferase 3; Short=ADPRT-3; AltName: Full=Poly[ADP-ribose] synthase 3 [Medicago truncatula]
TR15991|c2_g1_i1	2.05609	8.70223	1.96687e-71	3.09901e-69	262.862	278.368	283.597	65.516	62.551	68.93	K14514	RecName: Full=Protein ETHYLENE INSENSITIVE 3 [Arabidopsis thaliana]
TR5100|c0_g2_i1	10.9215	6.39615	2.20545e-71	3.45999e-69	74.384	121.785	124.349	0	0	0		NA
TR12873|c0_g2_i1	3.07466	11.0981	2.73731e-71	4.27606e-69	4443.03	4776.42	5520.62	495.333	728.223	530.24		RecName: Full=Protein SLE3; AltName: Full=Soybean group-1 late embryogenesis abundant protein 3; AltName: Full=Soybean group-1 lea protein 3; Short=Sle3 [Glycine max]
TR14373|c0_g1_i2	2.02597	10.6834	8.76376e-71	1.36319e-68	2384.29	2609.64	2461.36	669.816	571.091	521.901		RecName: Full=Low-temperature-induced 65 kDa protein; AltName: Full=Desiccation-responsive protein 29B [Arabidopsis thaliana]
TR16151|c4_g1_i2	2.35056	8.36791	1.23148e-70	1.90743e-68	479.827	467.966	529.444	59.679	53.172	49.697	K15601	RecName: Full=Lysine-specific demethylase JMJ25; AltName: Full=Jumonji domain-containing protein 25; AltName: Full=Lysine-specific histone demethylase JMJ25; AltName: Full=Protein INCREASE IN BONSAI METHYLATION 1; AltName: Full=Protein JUMONJI 25 [Arabidopsis thaliana]
TR24368|c0_g1_i1	2.26908	8.33931	2.1099e-70	3.25424e-68	501.523	480.573	528.526	109.145	104.284	98.983		NA
TR13651|c0_g1_i1	3.52409	6.5823	9.78726e-70	1.49068e-67	71.387	72.655	77.907	6.778	7.362	4.886	K19476	RecName: Full=IST1 homolog [Bos taurus]
TR14100|c1_g1_i2	2.96737	7.67	1.45978e-69	2.20499e-67	136.337	136.602	153.859	20.368	14.364	19.435		NA
TR10293|c0_g1_i4	1.99937	10.3612	2.01067e-69	3.02461e-67	2339.98	2340.03	2687.52	572.276	701.043	627.773		NA
TR12873|c1_g1_i1	2.1577	8.25473	3.76633e-69	5.59652e-67	245.782	251.865	258.594	56.557	59.076	53.619	K04040	RecName: Full=Chlorophyll synthase, chloroplastic; AltName: Full=Polyprenyl transferase; AltName: Full=Protein G4; Short=AtG4; Flags: Precursor [Arabidopsis thaliana]
TR24205|c0_g1_i1	2.29619	8.68604	6.43462e-69	9.52272e-67	407.904	409.195	399.349	69.172	89.92	90.393		RecName: Full=ACT domain-containing protein ACR9; AltName: Full=Protein ACT DOMAIN REPEATS 9 [Arabidopsis thaliana]
TR21000|c0_g1_i1	2.64753	8.50957	9.98255e-69	1.47138e-66	577.263	545.854	487.975	87.699	84.754	84.686		RecName: Full=Transmembrane protein 205 [Xenopus laevis]
TR22428|c0_g1_i1	10.0814	5.54788	1.28095e-68	1.88047e-66	266.828	246.263	285.683	0	0	0		RecName: Full=12 kDa heat shock protein; AltName: Full=Glucose and lipid-regulated protein [Saccharomyces cerevisiae S288c]
TR13137|c0_g1_i1	4.48374	6.36392	2.81488e-68	4.11581e-66	131.198	106.428	111.245	4.097	4.446	7.006		RecName: Full=Zinc finger CCCH domain-containing protein 11; Short=OsC3H11 [Oryza sativa Japonica Group]
TR14027|c0_g1_i3	2.70845	7.37068	1.17139e-67	1.70594e-65	245.178	276.999	274.38	35.383	43.254	46.671		RecName: Full=DnaJ homolog subfamily B member 8 [Homo sapiens]
TR17517|c0_g1_i1	2.62583	8.79131	1.41578e-67	2.05366e-65	1046.13	996.876	1095.6	144.554	207.722	158.142		NA
TR1689|c0_g2_i1	10.1067	5.57339	1.98694e-67	2.87077e-65	75.17	81.788	94.314	0	0	0	K11517	RecName: Full=Uncharacterized lactate 2-monooxygenase PB1A11.03 [Schizosaccharomyces pombe 972h-]
TR13073|c1_g1_i1	3.49541	7.29225	3.65927e-67	5.24552e-65	585.136	707.464	719.932	58.475	43.29	77.076	K10355	RecName: Full=Actin-1; AltName: Full=OsRAC1 [Oryza sativa Japonica Group]
TR5513|c0_g1_i1	3.04867	7.42973	1.8822e-66	2.66899e-64	265.836	308.323	302.925	41.076	31.059	32.693		NA
TR8524|c0_g1_i1	3.53363	7.39012	1.88378e-66	2.66899e-64	130.537	138.201	130.072	14.837	8.1	10.895		RecName: Full=Chitin-inducible gibberellin-responsive protein 1 [Oryza sativa Japonica Group]
TR17198|c0_g1_i1	2.21215	8.59521	2.1363e-66	3.00347e-64	558.632	530.59	543.776	110.918	132.175	109.853		RecName: Full=DNA-damage-repair/toleration protein DRT102 [Arabidopsis thaliana]
TR14547|c0_g1_i1	3.99303	6.27775	2.77784e-66	3.89046e-64	70.464	68.813	81.603	3.308	6.084	4.551	K00366	RecName: Full=Ferredoxin--nitrite reductase, chloroplastic; Flags: Precursor [Betula pendula]
TR4307|c1_g1_i1	3.27172	6.84976	3.77669e-66	5.2692e-64	192.25	161.886	192.347	15.482	20.034	21.463		NA
TR11013|c0_g1_i2	2.91749	7.24739	5.39831e-66	7.50304e-64	281.789	240.039	267.107	27.087	37.809	36.715		NA
TR1727|c0_g1_i1	2.44874	8.87497	8.46778e-66	1.17247e-63	983.412	909.428	986.085	187.869	184.772	152.795		NA
TR10143|c0_g1_i1	2.24835	8.72245	1.47628e-65	2.02873e-63	493.865	553.481	510.928	111.766	126.604	108.554		RecName: Full=NAC domain-containing protein 2; Short=ANAC002 [Arabidopsis thaliana]
TR8582|c0_g1_i1	4.19736	7.05873	2.40042e-65	3.28632e-63	589.945	547.108	414.193	31.371	28.251	23.876		RecName: Full=Oleosin 16 kDa [Bromus secalinus]
TR13572|c1_g2_i1	5.79874	7.53565	2.49563e-65	3.40392e-63	143.595	125.708	133.112	1.765	0	5.699		NA
TR4191|c0_g1_i1	3.1308	6.99245	2.89974e-65	3.94041e-63	241.11	226.995	216.302	25.399	22.356	30.463		RecName: Full=Protein indeterminate-domain 2 [Arabidopsis thaliana]
TR11899|c0_g1_i1	2.36193	8.34865	3.14536e-65	4.25836e-63	298.972	303.998	291.049	62.012	56.547	54.776	K01061	RecName: Full=Ras-related protein Rab11D [Lotus japonicus]
TR3867|c1_g1_i1	2.5453	7.90163	4.94653e-65	6.67215e-63	142.433	142.227	153.489	27.418	25.47	21.622	K07119	RecName: Full=Zinc-binding alcohol dehydrogenase domain-containing protein 2 [Mus musculus]
TR728|c0_g1_i1	2.41726	7.56998	5.54483e-65	7.42438e-63	167.649	179.912	174.045	32.321	33.381	31.804		RecName: Full=Protein kinase APK1A, chloroplastic; Flags: Precursor [Arabidopsis thaliana]
TR16337|c0_g1_i1	2.59667	7.42189	6.87915e-64	9.14401e-62	467.703	423.275	467.598	70.003	84.574	70.037		NA
TR11959|c0_g3_i1	2.96319	7.04858	1.82443e-63	2.41631e-61	195.771	178.14	175.047	25.17	22.743	22.41	K14945	RecName: Full=KH domain-containing protein At4g26480; AltName: Full=Quaking-like protein 1 [Arabidopsis thaliana]
TR8421|c0_g2_i1	3.71418	6.29658	2.24325e-63	2.96028e-61	110.665	114.607	125.744	5.972	10.278	10.836		RecName: Full=Uncharacterized GPI-anchored protein At5g19250; Flags: Precursor [Arabidopsis thaliana]
TR8615|c0_g1_i1	2.82728	7.80477	2.88519e-63	3.79371e-61	381.583	394.321	350.284	57.626	55.215	44.878		RecName: Full=Haloacid dehalogenase-like hydrolase domain-containing protein 3 [Xenopus laevis]
TR15513|c0_g1_i3	2.22942	8.41404	6.82882e-63	8.88329e-61	274.234	297.142	294.113	60.774	65.908	54.6		RecName: Full=Uncharacterized membrane protein At3g27390 [Arabidopsis thaliana]
TR13575|c0_g3_i1	3.34005	6.39903	7.0329e-63	9.11633e-61	134.776	127.491	139.766	12.377	14.22	12.982		RecName: Full=Dof zinc finger protein DOF3.4; Short=AtDOF3.4; AltName: Full=OBF-binding protein 1 [Arabidopsis thaliana]
TR8336|c0_g1_i1	3.03389	7.39905	1.38819e-62	1.79308e-60	265.016	292.483	292.229	40.21	35.901	26.273		RecName: Full=E3 ubiquitin-protein ligase RNF4; AltName: Full=RING finger protein 4 [Mus musculus]
TR10680|c1_g1_i1	3.54848	6.27849	1.46497e-61	1.87896e-59	95.35	98.698	100.061	9.696	7.443	7.526		RecName: Full=Protein LAZ1 homolog 2; AltName: Full=Lazarus1 homolog 2 [Arabidopsis thaliana]
TR11352|c1_g1_i1	2.36488	7.78754	4.83602e-61	6.13805e-59	289.218	312.855	325.174	64.226	56.781	58.128		NA
TR4198|c0_g1_i1	2.7103	7.63934	5.51237e-61	6.97229e-59	279.476	269.085	252.06	36.826	40.167	41.844		RecName: Full=F-box protein At1g67340 [Arabidopsis thaliana]
TR8344|c0_g1_i1	2.08158	8.06045	6.64527e-61	8.37625e-59	111.884	109.12	114.512	22.913	27.981	28.854		NA
TR16299|c4_g1_i1	2.46431	7.95133	6.69314e-61	8.4076e-59	327.39	315.708	343.452	65.541	63.226	53.996		RecName: Full=Cannabidiolic acid synthase; AltName: Full=CBDA synthase.; Flags: Precursor [Cannabis sativa]
TR22618|c0_g1_i1	3.23271	7.30041	8.73551e-61	1.09355e-58	506.081	505.11	450.452	36.732	67.042	53.351	K03627	RecName: Full=Multiprotein-bridging factor 1c [Arabidopsis thaliana]
TR22481|c0_g1_i1	5.1787	5.58569	1.31592e-60	1.63613e-58	156.915	169.835	186.839	3.699	5.454	4.702	K13993	RecName: Full=17.3 kDa class I heat shock protein; AltName: Full=HSP 17.3 [Glycine max]
TR1747|c0_g1_i1	2.82983	6.99419	1.34537e-60	1.66708e-58	131.961	145.425	139.98	15.813	21.159	22.234	K10293	RecName: Full=F-box protein SKIP22; AltName: Full=SKP1-interacting partner 22 [Arabidopsis thaliana]
TR11558|c1_g1_i1	2.52234	7.31535	1.84323e-60	2.27627e-58	153.987	155.168	167.75	27.087	31.32	24.362		RecName: Full=Putative oxidoreductase C1F5.03c [Schizosaccharomyces pombe 972h-]
TR17297|c0_g1_i1	1.95406	8.44674	2.78559e-60	3.42843e-58	259.216	261.746	280.211	70.818	66.304	69.299		NA
TR2406|c0_g1_i1	2.25928	7.90768	3.07866e-60	3.77642e-58	286.78	312.107	325.806	59.679	72.604	61.094	K09510	RecName: Full=DnaJ homolog subfamily B member 13; AltName: Full=Testis and spermatogenesis cell-related protein 6; AltName: Full=Testis spermatocyte apoptosis-related gene 6 protein; AltName: Full=Testis spermatogenesis apoptosis-related gene 3 protein; AltName: Full=Testis spermatogenesis apoptosis-related gene 6 protein [Mus musculus]
TR6065|c0_g1_i1	3.22068	6.90546	3.13742e-60	3.83563e-58	367.875	433.318	402.866	52.095	36.918	38.97	K06910	RecName: Full=UPF0098 protein MTH_273 [Methanothermobacter thermautotrophicus str. Delta H]
TR24904|c0_g1_i1	2.97651	7.15766	1.6294e-59	1.95924e-57	145.76	118.231	128.343	14.158	17.568	18.446	K09571	RecName: Full=Peptidyl-prolyl cis-trans isomerase FKBP65; Short=PPIase FKBP65; AltName: Full=70 kDa peptidyl-prolyl isomerase; AltName: Full=FK506-binding protein 65; Short=AtFKBP65; AltName: Full=Immunophilin FKBP65; AltName: Full=Peptidyl-prolyl isomerase ROF2; AltName: Full=Protein ROTAMASE FKBP 2; AltName: Full=Rotamase [Arabidopsis thaliana]
TR3073|c0_g1_i1	2.07334	8.1948	1.85852e-59	2.22742e-57	251.901	225.465	255.35	57.762	57.492	58.781		RecName: Full=OBERON-like protein; AltName: Full=Potyvirus VPg-interacting protein; Short=PVIPp, partial [Pisum sativum]
TR22850|c0_g1_i1	2.87372	7.36863	2.78968e-59	3.33249e-57	277.003	281.371	299.562	34.527	50.607	31.93		RecName: Full=Coiled-coil domain-containing protein 124 [Bos taurus]
TR17357|c0_g1_i1	2.79249	7.15396	3.36941e-59	3.99887e-57	220.326	257.294	234.854	36.418	32.364	33.464		RecName: Full=Probable esterase KAI2; AltName: Full=Protein DWARF-14-like; Short=Protein D14-like; AltName: Full=Protein HYPOSENSITIVE TO LIGHT; AltName: Full=Protein KARRIKIN INSENSITIVE 2 [Arabidopsis thaliana]
TR15677|c2_g1_i5	2.4656	7.3972	3.58819e-59	4.24475e-57	123.632	137.027	145.954	23.931	25.299	24.379		NA
TR10802|c0_g1_i1	3.05581	7.26845	4.89758e-59	5.75647e-57	195.987	197.466	175.941	19.545	29.331	19.736	K01623	RecName: Full=Fructose-bisphosphate aldolase, cytoplasmic isozyme [Cicer arietinum]
TR3153|c0_g2_i1	4.19331	5.99854	5.58563e-59	6.54413e-57	372.98	383.796	323.838	21.683	18.531	16.711		NA
TR3625|c0_g1_i1	2.80381	6.72051	5.66825e-59	6.61972e-57	565.674	581.054	601.652	84.034	72.262	76.557		RecName: Full=Putative cytochrome c oxidase subunit 5C-4; AltName: Full=Cytochrome c oxidase polypeptide Vc-4 [Arabidopsis thaliana]
TR12040|c0_g1_i1	5.62906	5.51371	6.18241e-59	7.19719e-57	164.003	134.83	140.397	2.265	4.293	0.955		NA
TR4298|c0_g1_i1	2.80121	6.79057	6.52985e-59	7.57752e-57	155.4	156.1	164.638	22.48	25.803	19.669		NA
TR734|c0_g1_i1	2.45289	7.57482	2.93796e-58	3.39855e-56	307.415	275.849	342.403	51.663	55.692	62.209		RecName: Full=Hypersensitive-induced response protein 4; Short=AtHIR4 [Arabidopsis thaliana]
TR5578|c0_g1_i1	3.34223	6.67525	3.14818e-58	3.63024e-56	217.056	255.592	255.303	17.246	30.654	24.496		RecName: Full=Heme-binding-like protein At3g10130, chloroplastic; Flags: Precursor [Arabidopsis thaliana]
TR13123|c0_g1_i1	2.22936	7.89469	5.31432e-58	6.08964e-56	400.316	394.321	451.895	78.894	100.846	86.84		RecName: Full=Non-specific lipid transfer protein GPI-anchored 1; Short=AtLTPG-1; Short=Protein LTP-GPI-ANCHORED 1; Flags: Precursor [Arabidopsis thaliana]
TR19212|c0_g1_i1	2.52739	9.20647	2.67878e-57	3.05047e-55	925.323	891.436	901.918	124.559	193.781	156.667		NA
TR22426|c0_g1_i1	1.83815	8.85464	3.70397e-57	4.20481e-55	371.408	391.204	379.938	95.538	116.56	108.839	K12881	RecName: Full=THO complex subunit 4A; AltName: Full=ALYREF homolog 1; Short=AtALY1 [Arabidopsis thaliana]
TR20989|c0_g1_i1	1.88807	9.02641	4.82232e-57	5.45743e-55	542.042	547.35	516.531	133.101	159.409	142.939	K07374	RecName: Full=Tubulin alpha-6 chain; AltName: Full=Alpha-6-tubulin [Zea mays]
TR11416|c0_g1_i1	2.15244	7.9879	7.50227e-57	8.46414e-55	212.213	211.5	230.645	50.322	52.2	44.174	K17871	RecName: Full=Internal alternative NAD(P)H-ubiquinone oxidoreductase A2, mitochondrial; AltName: Full=Internal alternative NADH dehydrogenase NDA2; AltName: Full=NADH:ubiquinone reductase (non-electrogenic) NDA2; Flags: Precursor [Arabidopsis thaliana]
TR16533|c0_g1_i1	3.09869	6.72769	7.84032e-57	8.81831e-55	204.955	232.367	198.703	25.568	22.95	25.36		RecName: Full=Ganglioside-induced differentiation-associated protein 2 [Xenopus (Silurana) tropicalis]
TR10069|c0_g1_i1	4.92063	5.62752	8.26425e-57	9.26661e-55	62.978	73.667	64.517	2.112	1.26	3.151	K09419	RecName: Full=Heat shock factor protein HSF24; AltName: Full=Heat shock transcription factor 24; Short=HSTF 24; AltName: Full=Heat stress transcription factor [Solanum peruvianum]
TR14372|c0_g1_i1	1.81506	8.64286	1.1e-56	1.22964e-54	174.554	182.707	198.405	64.498	68.842	63.072	K03798	RecName: Full=ATP-dependent zinc metalloprotease FTSH, chloroplastic; AltName: Full=DS9; Flags: Precursor [Nicotiana tabacum]
TR15461|c0_g1_i1	1.98333	10.3759	1.14799e-56	1.27937e-54	339.776	334.09	331.088	83.576	81.658	80.848		RecName: Full=Pentatricopeptide repeat-containing protein At3g22690 [Arabidopsis thaliana]
TR13294|c0_g1_i1	2.25834	8.89467	2.17249e-56	2.41377e-54	469.378	492.514	507.076	108.339	109.792	87.896		RecName: Full=Annexin-like protein RJ4 [Fragaria x ananassa]
TR22675|c0_g1_i1	2.49749	7.79451	2.75739e-56	3.05435e-54	262.931	290.148	255.279	44.045	55.188	44.199		NA
TR13572|c1_g1_i1	3.79615	6.88912	3.14702e-56	3.47541e-54	66.009	79.936	81.091	4.852	8.352	3.118		NA
TR17504|c0_g1_i1	2.83808	6.68008	1.23581e-55	1.34848e-53	93.721	102	105.176	11.588	15.219	15.554		RecName: Full=Ankyrin repeat-containing protein At2g01680 [Arabidopsis thaliana]
TR13507|c0_g1_i1	3.03228	6.97011	1.62326e-55	1.76598e-53	51.994	64.487	60.189	8.169	6.948	6.269		RecName: Full=T-complex protein 11-like protein 1 [Homo sapiens]
TR9253|c0_g3_i1	10.236	5.70401	1.91128e-55	2.07315e-53	157.223	260.101	232.517	0	0	0		NA
TR15301|c0_g1_i2	2.94732	6.5401	1.91711e-55	2.07332e-53	83.238	87.793	88.626	11.554	10.602	11.431		RecName: Full=ACT domain-containing protein ACR1; AltName: Full=Protein ACT DOMAIN REPEATS 1 [Arabidopsis thaliana]
TR4083|c0_g1_i1	1.71227	11.1644	2.39504e-55	2.58255e-53	2183.23	2219.42	2282.84	587.622	757.41	705.444	K09503	RecName: Full=DnaJ protein homolog; AltName: Full=DNAJ-1; Flags: Precursor [Cucumis sativus]
TR2091|c0_g1_i1	1.90167	9.24888	3.40386e-55	3.65955e-53	394.858	390.491	378.209	105.828	108.559	96.997	K00457	RecName: Full=4-hydroxyphenylpyruvate dioxygenase; AltName: Full=4-hydroxyphenylpyruvic acid oxidase; Short=4HPPD; Short=HPD; Short=HPPDase [Arabidopsis thaliana]
TR5856|c0_g1_i1	3.02785	7.74544	3.60763e-55	3.85594e-53	305.478	269.557	342.212	38.191	46.026	27.505		NA
TR11662|c2_g1_i1	1.56778	10.1895	6.01026e-55	6.3866e-53	1507.77	1552.75	1637.57	500.551	576.545	510.411	K17095	RecName: Full=Annexin D2; AltName: Full=AnnAt2 [Arabidopsis thaliana]
TR10396|c0_g1_i2	2.32654	7.40462	6.67908e-55	7.05628e-53	185.801	173.826	188.818	42.289	37.368	34.788	K09285	RecName: Full=AP2-like ethylene-responsive transcription factor At2g41710 [Arabidopsis thaliana]
TR9126|c0_g1_i1	3.27296	6.53064	6.99375e-55	7.36742e-53	384.967	307.564	374	32.338	36.333	41.14	K13993	RecName: Full=16.9 kDa class I heat shock protein 1; AltName: Full=16.9 kDa heat shock protein 1; Short=OsHsp16.9A [Oryza sativa Japonica Group]
TR8044|c0_g2_i1	3.11755	6.48157	8.83763e-55	9.25647e-53	155.252	137.487	139.861	16.44	17.406	15.747		NA
TR11032|c0_g4_i1	9.71874	5.18302	1.16897e-54	1.2174e-52	70.009	74.035	84.179	0	0	0	K14504	RecName: Full=Probable xyloglucan endotransglucosylase/hydrolase protein 23; Short=At-XTH23; Short=XTH-23; Flags: Precursor [Arabidopsis thaliana]
TR12952|c0_g1_i2	1.78478	8.41982	2.74197e-54	2.83135e-52	140.758	141.249	151.343	41.763	40.158	43.512	K12842	RecName: Full=U2 snRNP-associated SURP motif-containing protein; AltName: Full=140 kDa Ser/Arg-rich domain protein; AltName: Full=U2-associated protein SR140 [Pongo abelii]
TR10915|c0_g1_i1	5.57795	5.46993	4.42111e-54	4.53959e-52	50.25	50.902	65.745	0	1.53	2.053		RecName: Full=UPF0481 protein At3g47200 [Arabidopsis thaliana]
TR15260|c0_g1_i1	2.14027	8.06636	4.94922e-54	5.06761e-52	205.32	229.721	244.202	44.028	54.576	56.326		NA
TR13909|c0_g2_i1	2.35826	7.75459	1.23005e-53	1.25596e-51	99.748	103.369	96.746	18.307	17.379	23.139		RecName: Full=B3 domain-containing transcription factor ABI3; AltName: Full=Protein ABSCISIC ACID-INSENSITIVE 3 [Arabidopsis thaliana]
TR14832|c1_g2_i1	2.5154	8.28271	1.83125e-53	1.85428e-51	371.066	364.839	339.851	66.848	51.669	54.072	K14457	RecName: Full=Diacylglycerol O-acyltransferase 2 [Arabidopsis thaliana]
TR10455|c0_g1_i1	3.61984	6.58734	1.95372e-53	1.97283e-51	176.035	136.498	185.611	9.348	14.904	17.7	K01054	RecName: Full=Caffeoylshikimate esterase; AltName: Full=Lysophospholipase 2; Short=LysoPL2 [Arabidopsis thaliana]
TR14464|c0_g1_i2	3.30298	6.33353	2.53012e-53	2.54783e-51	94.063	92.003	90.665	7.177	8.478	12.001	K15289	RecName: Full=Solute carrier family 35 member F5; AltName: Full=Hepatitis C virus NS5A-transactivated protein 3; Short=HCV NS5A-transactivated protein 3 [Homo sapiens]
TR13019|c0_g2_i1	3.83907	5.93444	2.58481e-53	2.59575e-51	79.295	80.005	99.059	5.701	5.445	6.797		RecName: Full=3-oxo-Delta(4,5)-steroid 5-beta-reductase; AltName: Full=Delta(4)-3-oxosteroid 5-beta-reductase; AltName: Full=Delta-4,5-steroid 5-beta-reductase; Short=At5beta-StR; AltName: Full=Progesterone 5-beta-reductase; Short=5beta-POR [Digitalis lanata]
TR9318|c1_g1_i1	4.10185	5.86847	3.12133e-53	3.10892e-51	69.53	74.081	89.425	4.25	5.922	3.168		NA
TR22647|c0_g1_i1	2.43104	8.60358	3.53038e-53	3.48782e-51	513.305	488.108	524.556	72.319	114.553	98.455		RecName: Full=CAX-interacting protein 4 [Arabidopsis thaliana]
TR14471|c1_g1_i1	2.13435	9.46153	3.89019e-53	3.83294e-51	6730.56	7629.77	8035.4	1473.15	1813.78	1796.62		NA
TR17350|c0_g1_i1	1.77352	8.34164	8.38645e-53	8.24081e-51	178.189	184.271	190.893	54.233	52.461	55.069		RecName: Full=Probable WRKY transcription factor 19; AltName: Full=WRKY DNA-binding protein 19 [Arabidopsis thaliana]
TR10983|c0_g1_i1	3.30931	6.25658	2.17234e-52	2.1119e-50	147.378	123.534	130.74	13.819	13.05	15.32		RecName: Full=Lysine-specific demethylase PHF2; AltName: Full=GRC5; AltName: Full=PHD finger protein 2 [Homo sapiens]
TR15545|c1_g1_i1	2.453	7.17885	3.75808e-52	3.64384e-50	159.308	145.137	165.973	24.762	34.65	27.807		NA
TR20724|c0_g1_i1	2.29348	8.79978	3.88364e-52	3.75563e-50	186.04	210.188	196.354	44.647	36.486	39.297	K10661	RecName: Full=Probable E3 ubiquitin ligase SUD1; AltName: Full=Protein ECERIFERUM 9; AltName: Full=Protein SUPPRESSOR OF DRY2 DEFFECTS 1; Short=AtSUD1; AltName: Full=RING/U-box domain-containing protein [Arabidopsis thaliana]
TR16267|c9_g2_i1	1.73111	10.3693	4.20896e-52	4.05948e-50	1738.78	1740.52	1854.8	523.065	626.774	512.607	K18881	RecName: Full=Protein DJ-1 homolog D; Short=AtDJ1D; AltName: Full=Lactoylglutathione lyase DJ1D [Arabidopsis thaliana]
TR4187|c0_g1_i1	2.4055	7.15729	5.98964e-52	5.76172e-50	211.997	203.447	223.002	32.508	45.711	43.227		RecName: Full=Trihelix transcription factor ASIL2; AltName: Full=6B-interacting protein 1-like 2; AltName: Full=Trihelix DNA-binding protein ASIL2 [Arabidopsis thaliana]
TR2374|c0_g1_i1	2.0678	7.71856	6.03413e-52	5.78928e-50	171.569	168.201	170.862	39.37	37.548	44.87		NA
TR17384|c0_g1_i1	2.9367	6.65199	6.12573e-52	5.86177e-50	131.745	132.23	119.186	13.497	17.856	19.116		NA
TR12673|c0_g1_i1	2.1841	8.11784	8.03635e-52	7.65002e-50	612.096	584.344	683.697	127.188	158.473	121.485	K03113	RecName: Full=Protein translation factor SUI1 homolog 1 [Arabidopsis thaliana]
TR15980|c1_g1_i2	3.93134	5.97674	1.27861e-51	1.21398e-49	58.648	59.299	66.818	5.981	3.825	1.785		RecName: Full=Bifunctional epoxide hydrolase 2; Includes: RecName: Full=Cytosolic epoxide hydrolase 2; Short=CEH; AltName: Full=Epoxide hydratase; AltName: Full=Soluble epoxide hydrolase; Short=SEH; Includes: RecName: Full=Lipid-phosphate phosphatase [Homo sapiens]
TR12773|c0_g1_i1	2.81301	6.66141	1.41101e-51	1.33622e-49	445.598	411.991	494.211	69.096	62.389	59.368	K00134	RecName: Full=Glyceraldehyde-3-phosphate dehydrogenase, cytosolic [Antirrhinum majus]
TR14471|c0_g2_i1	2.32378	8.82688	1.71469e-51	1.61961e-49	1498.87	1660.33	1611.08	352.239	264.404	333.279		NA
TR15716|c1_g1_i1	3.28128	6.16661	3.55279e-51	3.33853e-49	44.359	46.531	52.761	5.344	4.095	5.347	K01534	RecName: Full=Cadmium/zinc-transporting ATPase HMA2; AltName: Full=Cadmium/zinc-transporting ATPase 3; AltName: Full=Protein HEAVY METAL ATPASE 2 [Arabidopsis thaliana]
TR16181|c2_g1_i1	2.12041	8.27642	3.82447e-51	3.58461e-49	232.621	275.412	279.531	66.797	64.765	61.094	K17609	RecName: Full=Probable nucleoredoxin 1; Short=AtNrx1 [Arabidopsis thaliana]
TR17236|c0_g1_i1	2.87936	6.46529	1.14147e-50	1.05634e-48	84.104	77.751	86.42	12.122	11.601	9.646		RecName: Full=TLD domain-containing protein 1; AltName: Full=TBC/LysM-associated domain-containing protein 1 [Mus musculus]
TR5952|c1_g1_i1	2.37817	9.01858	4.07485e-50	3.75194e-48	681.786	711.72	869.165	113.938	161.02	162.969	K11252	RecName: Full=Histone H2B.2; AltName: Full=HTB8 [Arabidopsis thaliana]
TR13909|c0_g1_i1	2.0066	7.83248	4.17796e-50	3.83721e-48	97.151	104.968	101.277	25.755	25.029	24.463		RecName: Full=B3 domain-containing transcription factor ABI3; AltName: Full=Protein ABSCISIC ACID-INSENSITIVE 3 [Arabidopsis thaliana]
TR12432|c1_g1_i1	1.67116	8.51824	6.68826e-50	6.11207e-48	349.359	352.933	359.525	110.29	115.561	107.515		RecName: Full=Ninja-family protein AFP3; AltName: Full=ABI five-binding protein 3; Short=ABI5-binding protein 3 [Arabidopsis thaliana]
TR3058|c0_g1_i1	1.95679	7.86967	1.48081e-49	1.34651e-47	226.844	229.261	250.975	63.556	58.986	58.983		RecName: Full=StAR-related lipid transfer protein 7, mitochondrial; AltName: Full=START domain-containing protein 7; Short=StARD7; Flags: Precursor [Mus musculus]
TR11202|c0_g2_i1	2.21269	7.51069	1.65144e-49	1.49793e-47	236.028	260.584	246.11	54.844	56.385	49.052		RecName: Full=F-box protein At2g02240 [Arabidopsis thaliana]
TR12621|c0_g2_i1	2.89644	6.62664	2.86711e-49	2.58139e-47	169.643	205.61	206.524	21.632	29.403	27.497	K12893	RecName: Full=Serine/arginine-rich splicing factor RS31; Short=At-RSp31; Short=AtRS31 [Arabidopsis thaliana]
TR7905|c0_g1_i1	7.17936	5.09166	2.98731e-49	2.683e-47	153.736	139.408	129.273	2.095	0	0		NA
TR6161|c0_g1_i1	3.48536	5.86411	4.15882e-49	3.70784e-47	62.796	68.053	72.363	5.438	5.733	6.948		RecName: Full=Protein kinase APK1A, chloroplastic; Flags: Precursor [Arabidopsis thaliana]
TR22824|c0_g1_i1	2.53759	7.29804	7.11159e-49	6.32499e-47	470.814	558.623	588.072	78.19	108.784	92.681		NA
TR17285|c0_g1_i1	1.81107	8.67604	7.4678e-49	6.62568e-47	307.131	294.553	321.501	74.118	96.688	93.896	K12819	RecName: Full=Pre-mRNA-splicing factor SLU7-A [Arabidopsis thaliana]
TR15043|c2_g2_i1	2.0934	8.99316	8.23042e-49	7.28462e-47	844.182	893.76	775.829	165.702	213.797	214.015		NA
TR11375|c1_g1_i1	1.8797	8.04919	9.39275e-49	8.2933e-47	300.339	321.506	325.937	81.608	94.6	81.535		NA
TR15033|c1_g1_i1	2.95094	6.45903	1.04855e-48	9.23585e-47	120.885	117.702	117.564	17.297	17.325	11.607	K07119	RecName: Full=2-alkenal reductase (NADP(+)-dependent); AltName: Full=Alkenal double bound reductase; AltName: Full=Allyl-alcohol dehydrogenase; AltName: Full=Allylic alcohol dehydrogenase 1; Short=allyl-ADH1; AltName: Full=Flavin-free double bond reductase; Short=NtDBR; AltName: Full=Pulegone reductase; Short=NtRed-1 [Nicotiana tabacum]
TR3060|c0_g2_i1	3.25586	6.08256	1.2803e-48	1.125e-46	193.139	225.913	221.321	20.385	25.047	21.052	K08504	RecName: Full=Bet1-like SNARE 1-1; Short=AtBET11; AltName: Full=Bet1/Sft1-like SNARE 14a; Short=AtBS14a [Arabidopsis thaliana]
TR14220|c0_g1_i2	2.69347	7.41141	1.95906e-48	1.71731e-46	173.358	181.982	182.94	31.719	30.681	20.616		RecName: Full=Phosphoglucan, water dikinase, chloroplastic; Flags: Precursor [Arabidopsis thaliana]
TR10269|c0_g4_i1	3.23897	6.19614	4.11838e-48	3.60151e-46	2335.94	2547.2	1968.74	202.095	258.752	255.834		NA
TR11274|c0_g1_i1	3.20718	8.0141	5.67814e-48	4.95367e-46	321.909	329.397	337.145	45.97	36.135	23.524		RecName: Full=Putative transferase CAF17 homolog, mitochondrial; AltName: Full=Iron-sulfur cluster assembly factor homolog; Flags: Precursor [Mus musculus]
TR11584|c1_g1_i1	10.0055	5.47268	6.86451e-48	5.96022e-46	67.832	40.699	71.492	0	0	0		RecName: Full=Putative clathrin assembly protein At2g25430 [Arabidopsis thaliana]
TR10090|c1_g3_i1	2.59915	6.84305	8.01074e-48	6.92257e-46	104.078	101.033	104.449	19.647	16.839	14.012		RecName: Full=Protein winged eye [Drosophila melanogaster]
TR10254|c0_g2_i1	1.7224	9.11747	1.0409e-47	8.97384e-46	351.353	350.528	336.882	99.762	115.903	99.796		RecName: Full=Zinc finger CCCH domain-containing protein 20; Short=AtC3H20 [Arabidopsis thaliana]
TR14567|c0_g1_i7	2.58019	8.38247	1.07502e-47	9.24619e-46	387.69	385.706	347.792	69.63	63.262	51.08		RecName: Full=Serine/arginine-rich splicing factor SR45a; Short=At-SR45A; Short=AtSR45a; AltName: Full=Protein TRANSFORMER2-like; Short=atTra2 [Arabidopsis thaliana]
TR12218|c1_g1_i1	2.14316	7.80942	1.16284e-47	9.97804e-46	115.427	117.794	122.715	28.571	22.905	28.561	K14442	RecName: Full=ATP-dependent RNA helicase DHX36; AltName: Full=DEAH box protein 36; AltName: Full=G4-resolvase 1; Short=G4R1; AltName: Full=MLE-like protein 1; AltName: Full=RNA helicase associated with AU-rich element ARE [Homo sapiens]
TR7941|c0_g1_i1	3.00534	6.23687	1.41243e-47	1.20913e-45	105.742	97.433	107.823	14.04	10.233	14.054		NA
TR19007|c0_g1_i1	2.938	6.23181	1.59492e-47	1.36217e-45	143.037	146.126	162.432	16.11	21.861	21.27		RecName: Full=Umecyanin; Short=UMC [Armoracia rusticana]
TR7366|c0_g1_i1	2.73602	8.65068	1.89038e-47	1.61075e-45	227.118	257.708	250.569	45.275	30.996	33.103	K01507	RecName: Full=Pyrophosphate-energized vacuolar membrane proton pump 1; AltName: Full=Pyrophosphate-energized inorganic pyrophosphatase 1; Short=H(+)-PPase 1; AltName: Full=Vacuolar proton pyrophosphatase 1; AltName: Full=Vacuolar proton pyrophosphatase 3 [Arabidopsis thaliana]
TR13079|c1_g1_i1	2.8661	6.61319	2.16607e-47	1.83709e-45	111.644	90.773	106.201	11.104	15.948	15.504		NA
TR12568|c2_g1_i1	2.68213	6.76351	2.31689e-47	1.96045e-45	173.153	162.887	157.603	27.155	28.107	21.027	K00573	RecName: Full=Protein-L-isoaspartate O-methyltransferase 1; Short=AtPIMT1; AltName: Full=L-isoaspartyl protein carboxyl methyltransferase; AltName: Full=Protein L-isoaspartyl methyltransferase; AltName: Full=Protein-beta-aspartate methyltransferase [Arabidopsis thaliana]
TR8184|c0_g1_i1	2.39286	8.65439	4.4036e-47	3.70897e-45	162.271	185.169	171.076	36.223	26.964	35.266	K16055	RecName: Full=Alpha,alpha-trehalose-phosphate synthase [UDP-forming] 6; AltName: Full=Trehalose-6-phosphate synthase 6; Short=AtTPS6 [Arabidopsis thaliana]
TR4098|c0_g1_i1	2.30123	7.22725	7.92517e-47	6.62922e-45	121.125	116.011	111.531	23.727	25.569	21.253		NA
TR15816|c1_g1_i2	3.95625	5.64106	1.13669e-46	9.48645e-45	81.255	71.194	67.808	7.016	5.175	6.839		RecName: Full=Plant intracellular Ras-group-related LRR protein 3 [Arabidopsis thaliana]
TR755|c0_g6_i1	4.63084	8.77396	1.9023e-46	1.58038e-44	528.425	511.655	512.454	20.411	9.09	33.757	K18819	RecName: Full=Galactinol synthase 1; Short=AtGolS1; Short=GolS-1 [Arabidopsis thaliana]
TR3399|c0_g1_i1	6.07148	5.40388	2.05671e-46	1.70478e-44	26.31	35.051	44.629	0	0.504	1.081	K03549	RecName: Full=Potassium transporter 5; Short=AtHAK1; Short=AtHAK5; Short=AtPOT5 [Arabidopsis thaliana]
TR272|c0_g1_i1	2.20765	9.19139	2.14848e-46	1.77682e-44	1599.61	1692.66	1876.15	383.203	421.087	311.674		RecName: Full=Indole-3-acetic acid-induced protein ARG2 [Vigna radiata var. radiata]
TR3880|c0_g1_i1	2.50754	6.72484	2.99207e-46	2.4689e-44	81.472	88.598	87.267	16.449	14.481	13.929	K01953	RecName: Full=Asparagine synthetase [glutamine-hydrolyzing]; Short=AS [Asparagus officinalis]
TR844|c0_g1_i1	2.53269	6.80738	3.65252e-46	3.00707e-44	90.405	104.91	103.185	17.713	18.657	14.876		RecName: Full=Lecithin-cholesterol acyltransferase-like 4 [Arabidopsis thaliana]
TR10732|c0_g1_i1	2.52706	6.84129	5.34565e-46	4.37148e-44	115.086	112.479	115.335	23.159	17.397	18.228	K04122	RecName: Full=Ent-kaurene oxidase, chloroplastic; Short=AtKO1; AltName: Full=Cytochrome P450 701A3 [Arabidopsis thaliana]
TR15527|c0_g1_i2	3.19368	6.33995	6.75645e-46	5.51284e-44	65.519	50.672	55.777	5.964	5.625	6.872		NA
TR13935|c0_g1_i1	3.02463	6.22294	7.86347e-46	6.40181e-44	50.296	50.384	58.842	6.456	5.004	8.003	K08867	RecName: Full=Probable serine/threonine-protein kinase WNK4; Short=AtWNK4; AltName: Full=Protein kinase with no lysine 4 [Arabidopsis thaliana]
TR14044|c1_g1_i2	2.40834	7.14508	8.63141e-46	7.01139e-44	190.86	174.217	166.796	34.544	35.262	30.07		RecName: Full=Protein DEHYDRATION-INDUCED 19 homolog 3; Short=AtDi19-3 [Arabidopsis thaliana]
TR25232|c0_g1_i1	5.64278	4.97113	9.18199e-46	7.44209e-44	105.89	107.36	117.815	3.614	1.062	1.148		NA
TR8044|c1_g1_i1	2.64255	6.46104	1.34937e-45	1.08885e-43	97.663	100.458	94.147	15.635	15.174	15.756		NA
TR9617|c0_g1_i1	6.2318	5.01566	1.4336e-45	1.15427e-43	160.767	140.03	188.735	2.579	3.015	0	K02922	RecName: Full=60S ribosomal protein L37-2 [Arabidopsis thaliana]
TR16044|c0_g1_i3	2.67596	6.71751	1.4625e-45	1.17495e-43	119.404	117.725	116.229	21.692	19.611	13.903	K03327	RecName: Full=MATE efflux family protein 9; AltName: Full=Protein DETOXIFICATION 1-like 5; AltName: Full=Protein DTX6 [Arabidopsis thaliana]
TR7654|c0_g1_i1	2.91311	7.51267	1.71832e-45	1.37443e-43	142.342	161.817	172.447	26.951	15.993	19.116	K18749	RecName: Full=Protein decapping 5 [Arabidopsis thaliana]
TR2971|c0_g1_i1	1.92662	7.86301	1.85252e-45	1.47854e-43	137.442	145.333	154.05	40.567	36.108	37.796	K13463	RecName: Full=Coronatine-insensitive protein 1; AltName: Full=COI-1; AltName: Full=F-box/LRR-repeat protein 2; Short=AtCOI1; Short=AtFBL2 [Arabidopsis thaliana]
TR12088|c0_g1_i2	3.47461	5.9649	1.96148e-45	1.56209e-43	69.541	88.23	76.989	6.71	7.479	6.487		NA
TR15923|c8_g1_i1	2.50805	6.88438	2.12729e-45	1.69046e-43	361.05	374.927	349.843	59.951	53.226	78.493		NA
TR15211|c0_g1_i1	2.58322	6.9075	2.2035e-45	1.74722e-43	87.682	86.562	89.795	20.131	23.832	16.032	K11430	RecName: Full=Histone-lysine N-methyltransferase EZA1; AltName: Full=CURLY LEAF-like 1; AltName: Full=Protein SET DOMAIN GROUP 10; AltName: Full=Protein SWINGER [Arabidopsis thaliana]
TR9643|c1_g1_i1	2.31104	6.97305	2.31936e-45	1.8351e-43	169.814	163.232	155.802	29.386	35.991	33.48	K00547	RecName: Full=Homocysteine S-methyltransferase 3; AltName: Full=S-methylmethionine:homocysteine methyltransferase 3; Short=AtHMT-3; Short=SMM:Hcy S-methyltransferase 3 [Arabidopsis thaliana]
TR15138|c2_g1_i2	2.15108	7.38368	2.36221e-45	1.86497e-43	109.958	108.879	116.789	25.237	27.99	21.546		RecName: Full=Telomere repeat-binding protein 5; AltName: Full=Protein TRF-LIKE 2 [Arabidopsis thaliana]
TR19241|c0_g1_i1	5.53406	5.25308	3.74423e-45	2.94337e-43	164.459	118.484	134.758	5.65	0	2.388	K01051	NA
TR10309|c0_g1_i2	1.81645	7.59289	4.09778e-45	3.21438e-43	72.755	72.183	74.676	20.394	21.483	21.161		RecName: Full=Splicing factor, suppressor of white-apricot homolog; AltName: Full=Splicing factor, arginine/serine-rich 8; AltName: Full=Suppressor of white apricot protein homolog [Mus musculus]
TR13087|c0_g2_i1	6.14093	4.92675	4.56873e-45	3.56849e-43	80.731	78.913	72.959	3.3	0.711	0.83	K03809	RecName: Full=Probable NAD(P)H dehydrogenase (quinone) FQR1-like 3 [Arabidopsis thaliana]
TR765|c0_g1_i2	3.59978	5.97548	5.03193e-45	3.9219e-43	477.719	458.119	395.819	22.09	55.611	44.719		RecName: Full=Low temperature-induced protein lt101.2 [Hordeum vulgare]
TR10925|c0_g1_i1	9.48446	4.94815	7.2815e-45	5.65721e-43	41.944	45.611	38.93	0	0	0	K03231	RecName: Full=Elongation factor 1-alpha; Short=EF-1-alpha [Aspergillus oryzae RIB40]
TR15916|c1_g1_i1	2.10707	7.26346	2.35516e-44	1.80479e-42	131.334	130.24	133.16	33.008	28.575	29.525		RecName: Full=Uncharacterized WD repeat-containing protein C2A9.03 [Schizosaccharomyces pombe 972h-]
TR15404|c1_g2_i1	2.63499	6.64621	2.36004e-44	1.80479e-42	104.762	92.705	90.045	16.415	13.473	15.32		RecName: Full=Polyol transporter 5; AltName: Full=Protein POLYOL TRANSPORTER 5; Short=AtPLT5; AltName: Full=Sugar-proton symporter PLT5 [Arabidopsis thaliana]
TR12941|c0_g1_i2	2.91862	6.68418	2.436e-44	1.85899e-42	121.945	101.839	133.744	13.242	10.755	19.56		RecName: Full=Probable inactive poly [ADP-ribose] polymerase SRO5; AltName: Full=Protein SIMILAR TO RCD ONE 5 [Arabidopsis thaliana]
TR15730|c0_g1_i1	1.8741	8.06077	2.59952e-44	1.97964e-42	859.849	1024.38	1160.37	275.28	275.762	236.441		NA
TR15533|c0_g1_i1	2.9072	6.21584	3.93796e-44	2.99268e-42	100.808	96.34	119.675	14.277	13.617	14.071	K14514	RecName: Full=ETHYLENE INSENSITIVE 3-like 5 protein [Arabidopsis thaliana]
TR8447|c0_g1_i1	2.5959	7.16642	4.03127e-44	3.05724e-42	72.105	93.395	93.98	14.286	15.948	12.412	K12843	RecName: Full=U4/U6 small nuclear ribonucleoprotein Prp3; AltName: Full=Pre-mRNA-splicing factor 3 [Bos taurus]
TR16053|c1_g1_i3	3.34231	6.15136	1.14932e-43	8.68022e-42	226.479	197.305	202.924	27.927	17.595	12.898	K13993	RecName: Full=18.5 kDa class I heat shock protein; AltName: Full=HSP 18.5 [Glycine max]
TR22457|c0_g1_i1	1.20999	10.4155	1.19087e-43	8.97546e-42	875.551	874.722	877.654	353.868	403.293	382.448		RecName: Full=FRIGIDA-like protein 4a [Arabidopsis thaliana]
TR5326|c0_g1_i1	1.80471	8.10759	1.43393e-43	1.07852e-41	242.717	269.902	253.288	72.845	70.39	76.079	K17285	RecName: Full=Selenium-binding protein 2; AltName: Full=Protein EMBRYO SAC DEVELOPMENT ARREST 38 [Arabidopsis thaliana]
TR13162|c0_g2_i1	2.55094	6.64191	1.46082e-43	1.09649e-41	112.351	107.682	106.583	19.418	20.493	15.311		RecName: Full=Protein REVEILLE 3; AltName: Full=Myb transcription factor LHY-CCA1-like3; AltName: Full=Myb-related protein ASG4; AltName: Full=Protein ALTERED SEED GERMINATION 4; AltName: Full=Transcription factor ASG4 [Arabidopsis thaliana]
TR6202|c0_g2_i1	3.62206	5.62071	2.42458e-43	1.80506e-41	86.269	89.093	83.654	8.678	4.293	7.467		RecName: Full=Feruloyl CoA ortho-hydroxylase 2 [Arabidopsis thaliana]
TR24972|c0_g5_i1	5.35276	5.75998	3.28193e-43	2.43342e-41	73.814	85.423	69.501	0	5.562	0		RecName: Full=LanC-like protein GCL1; AltName: Full=G protein-coupled receptor 2-like protein 1; Short=Protein GCR2-like 1 [Arabidopsis thaliana]
TR15542|c0_g1_i4	2.62922	6.66285	3.77501e-43	2.79335e-41	172.07	141.168	183.357	25.738	33.084	21.178		RecName: Full=Bifunctional nuclease 1; Short=AtBBD1 [Arabidopsis thaliana]
TR13789|c0_g1_i1	2.36298	6.78283	5.04189e-43	3.72326e-41	43.083	47.601	51.771	8.356	10.503	8.867	K17943	RecName: Full=Pumilio homolog 5; Short=APUM-5; Short=AtPUM5 [Arabidopsis thaliana]
TR2025|c0_g1_i1	3.51035	5.69687	5.14654e-43	3.79288e-41	49.965	59.863	56.791	5.285	3.861	5.255		RecName: Full=BTB/POZ domain-containing protein At1g63850 [Arabidopsis thaliana]
TR428|c0_g1_i1	2.79413	6.44635	9.7609e-43	7.136e-41	119.712	126.973	135.616	15.957	24.048	14.607		RecName: Full=Cyclin-dependent kinase inhibitor 3; AltName: Full=Inhibitor/interactor of CDK protein 6; AltName: Full=KIP-related protein 3 [Arabidopsis thaliana]
TR11567|c1_g1_i1	2.5954	6.55666	1.81136e-42	1.31898e-40	94.929	99.308	99.608	19.07	14.706	14.155	K01784	RecName: Full=UDP-glucose 4-epimerase GEPI48; AltName: Full=Galactowaldenase; AltName: Full=UDP-galactose 4-epimerase [Cyamopsis tetragonoloba]
TR7957|c0_g1_i1	1.9472	8.00104	2.2822e-42	1.65852e-40	254.396	252.704	287.174	74.533	67.672	62.678		RecName: Full=SNF1-related protein kinase regulatory subunit gamma-1-like; AltName: Full=AKIN subunit gamma-1-like; AltName: Full=CBS domain-containing protein CBSCBS2 [Arabidopsis thaliana]
TR10290|c0_g1_i2	2.70415	6.53728	5.39433e-42	3.88923e-40	74.384	70.607	84.692	11.834	8.784	13.937	K10268	RecName: Full=F-box/LRR-repeat protein 4; Short=AtFBL4 [Arabidopsis thaliana]
TR12710|c0_g1_i2	2.56139	6.82223	7.45339e-42	5.35268e-40	72.367	73.472	61.346	12.216	12.105	10.233	K12115	RecName: Full=Adagio protein 1; AltName: Full=Clock-associated PAS protein ZTL; AltName: Full=F-box only protein 2b; Short=FBX2b; AltName: Full=Flavin-binding kelch repeat F-box protein 1-like protein 2; Short=FKF1-like protein 2; AltName: Full=LOV kelch protein 1; AltName: Full=Protein ZEITLUPE [Arabidopsis thaliana]
TR12827|c0_g1_i1	2.49466	6.76125	9.67991e-42	6.92445e-40	173.46	191.771	169.359	29.555	37.521	27.664		RecName: Full=Probable nitronate monooxygenase; AltName: Full=Nitroalkane oxidase [Staphylococcus aureus subsp. aureus MSSA476]
TR16374|c0_g1_i1	2.6382	6.93342	1.01901e-41	7.27517e-40	133.055	143.285	126.924	25.288	22.086	16.585		RecName: Full=Probable mitochondrial saccharopine dehydrogenase-like oxidoreductase At5g39410; Short=SDH [Arabidopsis thaliana]
TR14185|c2_g1_i1	1.90308	7.61303	1.14588e-41	8.14913e-40	183.499	181.58	177.336	45.64	53.037	44.736		RecName: Full=3-oxo-Delta(4,5)-steroid 5-beta-reductase; AltName: Full=Delta(4)-3-oxosteroid 5-beta-reductase; AltName: Full=Delta-4,5-steroid 5-beta-reductase; Short=At5beta-StR; AltName: Full=Progesterone 5-beta-reductase; Short=5beta-POR; AltName: Full=Protein VEIN PATTERNING 1 [Arabidopsis thaliana]
TR24648|c0_g1_i1	3.5566	5.86033	1.20624e-41	8.5617e-40	132.303	135.037	113.153	14.396	8.541	8.406	K06890	RecName: Full=BI1-like protein [Arabidopsis thaliana]
TR11540|c0_g1_i1	2.93239	6.41891	1.52695e-41	1.08171e-39	83.534	106.175	103.364	13.828	9.909	14.633	K19355	RecName: Full=Mannan endo-1,4-beta-mannosidase 7; AltName: Full=Beta-mannanase 7; AltName: Full=Endo-beta-1,4-mannanase 7; Short=AtMAN7; Flags: Precursor [Arabidopsis thaliana]
TR14977|c0_g3_i1	2.17316	6.97574	1.63839e-41	1.15841e-39	117.706	104.059	115.096	21.632	27.531	25.896	K13108	RecName: Full=FHA domain-containing protein DDL; AltName: Full=Protein DAWDLE [Arabidopsis thaliana]
TR11348|c1_g1_i1	2.74171	6.35179	2.64779e-41	1.86848e-39	586.663	564.57	689.527	78.368	102.286	95.329		NA
TR13702|c1_g1_i1	2.07493	8.46802	3.11365e-41	2.18878e-39	228.143	232.033	235.164	63.056	50.373	50.644	K10527	RecName: Full=Glyoxysomal fatty acid beta-oxidation multifunctional protein MFP-a; Includes: RecName: Full=Enoyl-CoA hydratase/3-2-trans-enoyl-CoA isomerase/3-hydroxybutyryl-CoA epimerase; Includes: RecName: Full=3-hydroxyacyl-CoA dehydrogenase [Cucumis sativus]
TR16062|c4_g1_i2	3.20627	5.77512	4.67181e-41	3.2778e-39	47.014	48.406	54.49	5.438	4.005	6.327		RecName: Full=Probable receptor protein kinase TMK1; Flags: Precursor [Arabidopsis thaliana]
TR4230|c0_g1_i1	6.91262	4.82967	5.70012e-41	3.98398e-39	133.796	122.2	157.889	1.239	0	1.567		NA
TR3089|c0_g1_i1	1.9455	8.29059	6.56618e-41	4.57181e-39	282.689	296.083	284.956	67.306	89.308	68.344		RecName: Full=F-box protein CPR30; AltName: Full=Protein CONSTITUTIVE EXPRESSER OF PR GENES 30 [Arabidopsis thaliana]
TR16232|c10_g1_i1	2.94687	6.00957	6.55748e-41	4.57181e-39	229.351	256.834	285.528	32.279	31.059	36.514		NA
TR7405|c0_g1_i1	2.31498	6.84371	7.99878e-41	5.55869e-39	130.73	156.974	143.915	25.534	31.545	29.759	K00979	RecName: Full=3-deoxy-manno-octulosonate cytidylyltransferase, mitochondrial; AltName: Full=CMP-2-keto-3-deoxyoctulosonic acid synthase; Short=AtCKS; Short=CMP-KDO synthase; Flags: Precursor [Arabidopsis thaliana]
TR7131|c0_g2_i1	2.28519	6.71064	1.06434e-40	7.3825e-39	64.824	63.797	63.647	13.123	11.673	14.515	K07198	RecName: Full=CBL-interacting protein kinase 5; AltName: Full=OsCIPK05 [Oryza sativa Japonica Group]
TR12162|c1_g1_i1	2.02424	8.95366	1.4656e-40	1.01082e-38	353.643	385.061	370.459	93.688	102.277	76.305	K03283	RecName: Full=Heat shock cognate 70 kDa protein [Petunia x hybrida]
TR13024|c0_g1_i5	2.0884	8.57923	1.46399e-40	1.01082e-38	352.538	344.719	405.31	86.987	100.306	80.412		RecName: Full=Uncharacterized WD repeat-containing protein C2A9.03 [Schizosaccharomyces pombe 972h-]
TR11315|c0_g1_i2	3.17929	5.75599	1.57318e-40	1.08094e-38	115.838	130.148	128.414	9.696	14.004	16.216		RecName: Full=Zinc finger A20 and AN1 domain-containing stress-associated protein 3; Short=AtSAP3 [Arabidopsis thaliana]
TR8119|c0_g1_i1	2.56074	8.43734	1.70515e-40	1.16942e-38	1844.13	1824.58	1960.01	328.52	390.279	229.863		NA
TR14123|c0_g2_i2	3.12471	5.90115	1.95879e-40	1.34085e-38	66.203	72.494	66.306	6.693	6.822	9.73		RecName: Full=Lipase; AltName: Full=Triacylglycerol lipase; Flags: Precursor [Thermomyces lanuginosus]
TR5419|c0_g1_i1	4.85951	8.09615	7.83837e-40	5.31584e-38	428.688	436.389	479.545	5.514	12.042	30.321		NA
TR14782|c0_g1_i3	2.62849	6.32468	7.99155e-40	5.40969e-38	86.223	100.481	94.373	16.788	18.684	12.336		RecName: Full=Oxidation resistance protein 1 [Xenopus laevis]
TR6763|c1_g1_i1	1.90561	7.30873	8.45521e-40	5.71297e-38	63.593	62.359	65.054	15.914	15.84	19.393		RecName: Full=Inhibitor of Bruton tyrosine kinase; Short=IBtk [Xenopus laevis]
TR12044|c0_g2_i1	9.27143	4.73555	1.12061e-39	7.5438e-38	72.869	69.756	67.081	0	0	0	K03113	RecName: Full=Protein translation factor SUI1 homolog; AltName: Full=Protein GOS2 [Zea mays]
TR15043|c3_g1_i1	2.16898	8.61056	1.17275e-39	7.88026e-38	685.739	676.9	769.724	153.8	127.423	193.952		NA
TR4490|c0_g1_i1	3.19069	5.86293	1.31856e-39	8.82758e-38	80.389	74.576	99.763	8.602	8.793	10.459		RecName: Full=LanC-like protein GCR2; AltName: Full=G-protein coupled receptor 2 [Arabidopsis thaliana]
TR6287|c0_g1_i2	3.02461	5.93595	1.62708e-39	1.08533e-37	69.667	76.784	74.044	9.747	6.534	11.951	K14497	RecName: Full=Protein phosphatase 2C 7; Short=AtPP2C07; AltName: Full=Protein HYPERSENSITIVE TO ABA 2; AltName: Full=Protein phosphatase 2C HAB2; Short=PP2C HAB2; Flags: Precursor [Arabidopsis thaliana]
TR12049|c0_g1_i4	1.64571	7.84688	2.03835e-39	1.35473e-37	321.795	316.387	313.405	97.658	99.739	98.539	K12896	RecName: Full=Serine/arginine-rich splicing factor RS2Z33; AltName: Full=RS-containing zinc finger protein 33; Short=At-RS2Z33; Short=At-RSZ33; Short=AtRSZ33 [Arabidopsis thaliana]
TR5178|c0_g1_i1	3.62581	5.33612	2.12404e-39	1.40911e-37	115.496	124.96	133.971	9.315	11.988	8.615	K11982	RecName: Full=E3 ubiquitin-protein ligase RING1-like; AltName: Full=RING finger protein 1 [Arabidopsis thaliana]
TR5464|c0_g1_i1	1.78039	7.52216	2.15024e-39	1.42391e-37	172.173	177.093	174.606	47.837	55.683	49.177		RecName: Full=Transcription factor HBP-1b(c1), partial [Triticum aestivum]
TR14197|c0_g1_i1	2.46009	6.43641	3.63528e-39	2.40297e-37	80.856	73.034	81.258	15.041	12.204	15.177		RecName: Full=B3 domain-containing protein Os07g0679700 [Oryza sativa Japonica Group]
TR8479|c0_g1_i1	5.53985	4.87435	4.15899e-39	2.74419e-37	60.984	74.254	63.838	1.162	1.377	1.483		NA
TR2368|c0_g1_i1	2.78333	6.01525	6.31921e-39	4.15454e-37	97.321	101.724	97.318	11.995	13.761	17.591		RecName: Full=Phosphosulfolactate synthase; AltName: Full=(2R)-phospho-3-sulfolactate synthase; Short=PSL synthase [Methanothermobacter thermautotrophicus str. Delta H]
TR13188|c0_g1_i1	2.34964	6.76929	7.1799e-39	4.71192e-37	67.901	59.184	59.831	12.844	11.025	12.663	K12125	RecName: Full=Protein EARLY FLOWERING 3; AltName: Full=Nematode-responsive protein [Arabidopsis thaliana]
TR8700|c0_g1_i2	3.63369	5.92366	7.2146e-39	4.72621e-37	85.824	86.298	81.067	3.147	6.588	11.708		NA
TR12712|c0_g2_i1	3.45331	6.04104	1.01884e-38	6.63865e-37	76.219	66.167	90.582	9.739	4.266	6.646		RecName: Full=HVA22-like protein a; Short=AtHVA22a [Arabidopsis thaliana]
TR15762|c0_g1_i1	3.4427	5.72315	1.38715e-38	8.97449e-37	65.827	79.637	80.459	8.958	4.491	4.366		RecName: Full=SNF1-related protein kinase regulatory subunit gamma-1; Short=AKIN subunit gamma-1; Short=AKING1; Short=AKINgamma1; AltName: Full=CBS domain-containing protein CBSCBS1 [Arabidopsis thaliana]
TR13507|c1_g1_i1	2.74654	6.53102	1.49127e-38	9.63107e-37	176.844	298.303	276.61	20.478	59.967	14.532		RecName: Full=Putative lipase C4A8.10 [Schizosaccharomyces pombe 972h-]
TR7550|c0_g1_i1	2.07541	6.9588	2.38744e-38	1.53106e-36	128.463	124.799	148.97	30.192	34.848	30.354		RecName: Full=Tobamovirus multiplication protein 3; Short=AtTOM3 [Arabidopsis thaliana]
TR2483|c0_g2_i1	1.86724	7.53138	2.90755e-38	1.85538e-36	139.971	147.84	159.046	39.701	45.945	36.757		NA
TR24913|c0_g1_i1	2.43343	6.39666	4.53787e-38	2.88482e-36	98.689	102.207	120.64	18.001	19.647	22.024		RecName: Full=Acyl-CoA-binding domain-containing protein 3; Short=Acyl-CoA binding protein 3; Flags: Precursor [Arabidopsis thaliana]
TR12627|c0_g1_i1	1.44324	8.43785	4.88835e-38	3.10223e-36	214.629	228.939	234.103	82.16	84.277	82.792	K00232	RecName: Full=Acyl-coenzyme A oxidase, peroxisomal; Short=AOX; AltName: Full=Long-chain acyl-CoA oxidase; Flags: Precursor [Cucurbita maxima]
TR8370|c0_g2_i1	4.79406	5.96284	6.44484e-38	4.06882e-36	1093.12	932.952	1705.69	27.469	58.905	46.68		NA
TR14588|c0_g1_i1	2.22218	6.99406	7.69386e-38	4.84899e-36	72.253	74.932	67.105	14.184	18.045	13.736	K04706	RecName: Full=E3 SUMO-protein ligase pli1 [Schizosaccharomyces pombe 972h-]
TR24423|c0_g1_i1	1.94931	8.59335	8.01547e-38	5.04299e-36	558.803	585.667	515.148	139.642	164.116	126.497		NA
TR9544|c0_g1_i1	1.89183	7.09603	8.33819e-38	5.23701e-36	108.42	108.223	123.502	29.462	31.554	30.832	K00850	RecName: Full=ATP-dependent 6-phosphofructokinase 3; Short=ATP-PFK 3; Short=Phosphofructokinase 3; AltName: Full=Phosphohexokinase 3 [Arabidopsis thaliana]
TR11503|c0_g1_i1	1.94906	7.93383	1.08347e-37	6.77011e-36	251.103	247.954	251.165	50.39	74.872	70.975	K12881	RecName: Full=THO complex subunit 4D; AltName: Full=ALYREF homolog 4; Short=AtALY4 [Arabidopsis thaliana]
TR15500|c0_g1_i9	2.71787	6.07471	1.15189e-37	7.18537e-36	68.812	64.177	81.472	7.313	10.935	12.194		RecName: Full=Phosphatidylinositol:ceramide inositolphosphotransferase 1; AltName: Full=Inositol-phosphorylceramide synthase 1; Short=AtIPCS1; Short=IPC synthase 1; AltName: Full=Protein ERH1-like2; AltName: Full=Sphingolipid synthase 1 [Arabidopsis thaliana]
TR11768|c0_g2_i1	2.60877	6.00732	2.38221e-37	1.47093e-35	191.088	192.899	193.373	27.146	31.455	27.857		RecName: Full=Cytochrome b5 [Brassica oleracea var. botrytis]
TR14523|c1_g1_i1	4.74993	4.9292	2.87089e-37	1.76671e-35	110.266	115.7	121.141	6.956	4.68	0	K01507	RecName: Full=Pyrophosphate-energized vacuolar membrane proton pump 1; AltName: Full=Pyrophosphate-energized inorganic pyrophosphatase 1; Short=H(+)-PPase 1; AltName: Full=Vacuolar proton pyrophosphatase 1; AltName: Full=Vacuolar proton pyrophosphatase 3 [Arabidopsis thaliana]
TR2293|c0_g1_i1	1.82925	7.60542	5.46796e-37	3.34241e-35	328.541	325.394	389.512	86.512	108.28	99.863		NA
TR13030|c0_g1_i1	2.1211	6.8978	5.88189e-37	3.58943e-35	123.711	135.129	156.899	31.557	31.095	32.617		RecName: Full=Polyadenylate-binding protein RBP45; Short=Poly(A)-binding protein RBP45; AltName: Full=RNA-binding protein 45; Short=NplRBP45 [Nicotiana plumbaginifolia]
TR14500|c0_g1_i1	1.62448	8.23459	7.85362e-37	4.77673e-35	348.55	366.541	363.066	110.519	130.852	108.721		NA
TR14322|c0_g2_i1	4.81484	5.2267	9.41783e-37	5.71859e-35	43.493	37.133	29.01	1.781	0.612	1.299	K17871	RecName: Full=External alternative NAD(P)H-ubiquinone oxidoreductase B3, mitochondrial; AltName: Full=External alternative NADH dehydrogenase NDB3; AltName: Full=NADH:ubiquinone reductase (non-electrogenic) NDB3; Flags: Precursor [Arabidopsis thaliana]
TR11402|c0_g1_i1	3.24274	5.42391	1.3451e-36	8.12709e-35	66.693	61.75	66.187	5.921	7.056	7.559		RecName: Full=Dihydroflavonol-4-reductase; Short=DFR; AltName: Full=Dihydrokaempferol 4-reductase; AltName: Full=Protein TRANSPARENT TESTA 3 [Arabidopsis thaliana]
TR10029|c0_g1_i1	2.42966	6.43814	1.60936e-36	9.70766e-35	135.926	139.846	159.093	29.225	28.773	21.865		RecName: Full=Tetraketide alpha-pyrone reductase 1; AltName: Full=Protein DIHYDROFLAVONOL 4-REDUCTASE-LIKE 1 [Arabidopsis thaliana]
TR8386|c0_g2_i1	2.39527	6.89899	2.01453e-36	1.20918e-34	151.856	133.128	159.129	31.269	31.32	20.96	K17893	RecName: Full=Ubiquinol oxidase, mitochondrial; AltName: Full=Alternative oxidase; Flags: Precursor [Mangifera indica]
TR15148|c1_g4_i1	2.82083	6.09214	3.5848e-36	2.14466e-34	173.084	149.497	174.439	20.928	30.744	17.683		NA
TR16034|c0_g1_i2	2.66267	6.2067	3.9221e-36	2.3388e-34	92.114	92.625	109.349	16.941	17.307	11.314	K05389	RecName: Full=Two-pore potassium channel 1; Short=AtTPK1; AltName: Full=Calcium-activated outward-rectifying potassium channel 1; Short=AtKCO1 [Arabidopsis thaliana]
TR13680|c0_g1_i1	2.74578	6.22208	5.22464e-36	3.11045e-34	130.115	125.72	128.76	12.547	25.677	19.854		RecName: Full=Uncharacterized protein YwbO [Bacillus subtilis subsp. subtilis str. 168]
TR13756|c0_g1_i2	2.49302	7.76062	6.12253e-36	3.62141e-34	265.882	293.104	299.765	43.968	64.117	34.679		NA
TR755|c0_g5_i1	3.86274	7.77228	6.30169e-36	3.72136e-34	279.282	283.234	192.574	23.38	18.918	8.682	K18819	RecName: Full=Galactinol synthase 1; Short=AtGolS1; Short=GolS-1 [Arabidopsis thaliana]
TR17466|c0_g1_i1	2.63139	6.33212	7.10333e-36	4.18124e-34	118.276	152.557	141.697	20.156	25.776	20.574		RecName: Full=Desiccation-related protein PCC13-62; Flags: Precursor [Craterostigma plantagineum]
TR19175|c0_g1_i1	1.73773	7.80092	8.48574e-36	4.97894e-34	185.231	184.007	192.097	49.745	65.827	53.326	K14689	RecName: Full=Metal tolerance protein 1; Short=AtMTP1; AltName: Full=ZAT1p; AltName: Full=Zinc transporter ZAT-1; Contains: RecName: Full=Metal tolerance protein 1 short form [Arabidopsis thaliana]
TR24716|c0_g1_i1	1.59074	8.45764	8.61958e-36	5.04936e-34	717.382	684.918	674.647	225.11	250.022	214.828		RecName: Full=Oleosin 16 kDa [Bromus secalinus]
TR6861|c1_g1_i1	4.09641	5.15	9.06241e-36	5.29181e-34	92.809	80.166	87.959	4.581	8.532	1.668		NA
TR16255|c1_g3_i1	3.27371	5.94279	1.37754e-35	8.01825e-34	41.636	35.925	51.843	2.927	6.003	4.383		RecName: Full=YTH domain-containing family protein 1; AltName: Full=Dermatomyositis associated with cancer putative autoantigen 1 homolog; Short=DACA-1 homolog [Mus musculus]
TR6443|c0_g1_i1	2.27365	6.41138	1.38705e-35	8.06079e-34	196.329	190.736	190.499	41.118	42.093	35.492		NA
TR15382|c1_g1_i1	2.35951	6.94557	1.42434e-35	8.26436e-34	201.537	211.074	216.409	27.986	51.165	44.962	K10624	NA
TR2945|c0_g1_i1	1.81515	7.18863	1.76707e-35	1.02367e-33	209.262	207.404	231.671	56.812	68.194	59.494		RecName: Full=F-box protein FBW2; AltName: Full=SKP1-interacting partner 18 [Arabidopsis thaliana]
TR13974|c1_g1_i1	1.96016	7.06357	1.86457e-35	1.07844e-33	62.329	66.132	69.167	17.908	14.634	18.286	K03695	RecName: Full=Chaperone protein ClpB4, mitochondrial; AltName: Full=ATP-dependent Clp protease ATP-binding subunit ClpB homolog 4; AltName: Full=Casein lytic proteinase B4; Flags: Precursor [Arabidopsis thaliana]
TR14170|c0_g1_i4	2.04393	6.9287	2.01748e-35	1.16504e-33	153.793	155.801	173.139	40.914	47.034	36.288	K17499	RecName: Full=Probable protein phosphatase 2C 60; Short=AtPP2C60 [Arabidopsis thaliana]
TR3918|c0_g1_i1	2.52764	6.76098	2.45881e-35	1.4132e-33	132.178	140.306	165.329	18.451	33.489	24.597		RecName: Full=Heavy metal-associated isoprenylated plant protein 26; Short=AtHIPP26; AltName: Full=Farnesylated protein 6; Short=AtFP6; Flags: Precursor [Arabidopsis thaliana]
TR802|c0_g1_i1	2.14067	7.43427	7.10313e-35	4.06971e-33	196.762	226.799	182.785	46.428	49.752	41.115	K00008	RecName: Full=Sorbitol dehydrogenase; AltName: Full=L-iditol 2-dehydrogenase [Arabidopsis thaliana]
TR24307|c0_g1_i1	2.2821	6.68744	1.18904e-34	6.77014e-33	175.249	194.992	176.907	38.615	42.66	30.522	K00799	RecName: Full=Glutathione S-transferase L3; Short=AtGSTL3; AltName: Full=GST class-lambda member 3 [Arabidopsis thaliana]
TR308|c0_g1_i1	2.27465	6.68608	1.27205e-34	7.22025e-33	85.688	105.048	109.921	18.858	23.418	19.971		NA
TR17381|c0_g1_i1	3.05845	5.55872	1.32077e-34	7.48516e-33	75.33	73.23	87.088	10.867	8.442	8.439		NA
TR16035|c1_g1_i4	2.14815	6.44941	1.68222e-34	9.51888e-33	86.838	80.995	94.707	22.387	26.82	21.027		RecName: Full=Flavonoid 3'-monooxygenase; AltName: Full=Cytochrome P450 75B1; AltName: Full=Flavonoid 3'-hydroxylase; Short=AtF3'H; AltName: Full=Protein TRANSPARENT TESTA 7 [Arabidopsis thaliana]
TR8595|c1_g2_i1	2.21756	7.04624	1.9147e-34	1.08176e-32	191.908	235.369	264.293	44.8	55.818	48.197		NA
TR3085|c0_g1_i1	2.29475	6.50474	2.09151e-34	1.17983e-32	122.321	129.527	112.998	25.042	25.947	23.072		RecName: Full=Transcription factor PCF1 [Oryza sativa Japonica Group]
TR13623|c0_g1_i1	2.38024	6.52901	2.27157e-34	1.27943e-32	150.489	161.472	140.576	28.071	33.408	23.792		RecName: Full=NEP1-interacting protein-like 2; AltName: Full=RING-H2 finger protein ATL24 [Arabidopsis thaliana]
TR7549|c0_g1_i1	1.86883	7.22194	2.92582e-34	1.64287e-32	62.534	55.055	69.191	15.787	17.982	17.465		RecName: Full=tRNA:m(4)X modification enzyme TRM13 homolog; AltName: Full=Coiled-coil domain-containing protein 76 [Homo sapiens]
TR14937|c0_g1_i1	1.80571	8.2424	3.83364e-34	2.14602e-32	280.057	240.672	258.403	76.451	70.642	66.282		RecName: Full=Growth-regulating factor 6; Short=OsGRF6; AltName: Full=Transcription activator GRF6 [Oryza sativa Japonica Group]
TR8018|c0_g1_i1	2.12608	8.17285	4.43961e-34	2.48143e-32	824.275	949.183	1074.38	176.332	266.825	211.861		NA
TR15343|c2_g3_i1	3.39855	5.2566	4.84376e-34	2.69887e-32	22.869	24.491	26.923	2.859	1.926	2.062	K01535	RecName: Full=Plasma membrane ATPase 1; AltName: Full=Proton pump 1 [Solanum lycopersicum]
TR14534|c0_g2_i1	3.44968	5.17541	5.30692e-34	2.94816e-32	57.212	55.849	57.053	5.404	5.364	4.978		RecName: Full=RING finger protein 141 [Danio rerio]
TR14514|c0_g1_i1	2.30941	6.94467	5.83578e-34	3.23214e-32	94.849	83.848	100.156	22.082	18.738	14.725		RecName: Full=Cytochrome P450 714B2; AltName: Full=GA 13-oxidase 2; AltName: Full=Gibberellin 13 oxidase 2 [Oryza sativa Japonica Group]
TR16040|c2_g1_i10	2.0624	6.62717	6.39479e-34	3.53639e-32	159.639	160.494	225.673	50.526	41.589	57.105	K08081	RecName: Full=Senescence-associated protein 13; AltName: Full=Tropinone reductase homolog SAG13 [Arabidopsis thaliana]
TR7877|c1_g1_i1	2.07387	6.75386	6.74454e-34	3.72417e-32	126.97	125.639	151.892	27.553	33.345	35.71	K01792	RecName: Full=Putative glucose-6-phosphate 1-epimerase; AltName: Full=Putative D-hexose-6-phosphate mutarotase; AltName: Full=Putative apospory-associated protein C [Cenchrus ciliaris]
TR12139|c0_g1_i2	2.24012	6.69657	7.88119e-34	4.34523e-32	83.819	82.973	79.97	19.393	16.101	14.633		NA
TR15605|c0_g1_i1	2.22273	7.39342	9.08136e-34	4.9994e-32	104.944	112.985	106.523	29.275	19.512	22.183	K00901	RecName: Full=Diacylglycerol kinase 1; Short=AtDGK1; Short=DAG kinase 1; AltName: Full=Diglyceride kinase 1; Short=DGK 1 [Arabidopsis thaliana]
TR11435|c0_g1_i2	2.66835	6.27731	1.12852e-33	6.194e-32	85.163	61.612	85.61	11.597	9.63	7.869		RecName: Full=Thioredoxin-like 1-1, chloroplastic; AltName: Full=Atypical cysteine/histidine-rich thioredoxin 4; Short=AtACHT4; AltName: Full=Lilium-type thioredoxin 1-1; Flags: Precursor [Arabidopsis thaliana]
TR19149|c0_g1_i1	2.21108	7.01124	1.23683e-33	6.7681e-32	221.056	266.761	247.851	46.021	65.845	47.384		RecName: Full=Probable F-box protein At5g04010; AltName: Full=Non-specific F-box protein [Arabidopsis thaliana]
TR14876|c3_g2_i1	2.14251	7.59787	1.34892e-33	7.35946e-32	247.275	238.164	219.831	62.326	50.832	45.565		RecName: Full=Probable aldo-keto reductase 2 [Oryza sativa Japonica Group]
TR13162|c0_g1_i1	9.44716	4.90924	2.22454e-33	1.21006e-31	28.498	52.455	35.734	0	0	0		RecName: Full=Protein REVEILLE 3; AltName: Full=Myb transcription factor LHY-CCA1-like3; AltName: Full=Myb-related protein ASG4; AltName: Full=Protein ALTERED SEED GERMINATION 4; AltName: Full=Transcription factor ASG4 [Arabidopsis thaliana]
TR15737|c0_g1_i4	1.83042	7.44907	2.25174e-33	1.22303e-31	136.508	128.768	137.917	35.909	34.155	42.808		RecName: Full=E3 ubiquitin-protein ligase MBR2; AltName: Full=HAL3-interacting protein 1 homolog; Short=AtHIP1; AltName: Full=MED25-binding RING-H2 protein 2; AltName: Full=RING-H2 finger MBR2 [Arabidopsis thaliana]
TR4312|c0_g1_i1	1.57471	8.26134	2.41536e-33	1.30996e-31	550.121	523.055	630.113	188.14	177.796	206.221		RecName: Full=CBS domain-containing protein CBSX3, mitochondrial; Flags: Precursor [Arabidopsis thaliana]
TR9744|c0_g1_i1	1.40095	8.42514	2.58648e-33	1.40068e-31	244.756	250.346	263.315	95.606	100.819	90.586	K03265	RecName: Full=Eukaryotic peptide chain release factor subunit 1-3; Short=Eukaryotic release factor 1-3; Short=eRF1-3; AltName: Full=Omnipotent suppressor protein 1 homolog 3; Short=SUP1 homolog 3 [Arabidopsis thaliana]
TR20779|c0_g1_i1	2.19573	6.36829	2.61142e-33	1.4121e-31	155.685	139.777	156.208	33.407	30.942	33.941		RecName: Full=E3 ubiquitin-protein ligase RING1; AltName: Full=RING finger protein 1 [Gossypium hirsutum]
TR16232|c9_g2_i1	2.40922	8.42523	3.53387e-33	1.90246e-31	263.911	293.219	274.344	46.301	70.363	40.294	K00850	RecName: Full=ATP-dependent 6-phosphofructokinase 2; Short=ATP-PFK 2; Short=Phosphofructokinase 2; AltName: Full=Phosphohexokinase 2 [Arabidopsis thaliana]
TR11373|c1_g1_i1	1.58272	8.3683	3.91225e-33	2.09998e-31	440.368	380.943	458.036	131.795	157.051	139.126		RecName: Full=B2 protein [Daucus carota]
TR12973|c1_g1_i1	1.92307	6.9958	4.22599e-33	2.26506e-31	72.663	77.118	75.511	21.556	18.135	19.368	K11807	RecName: Full=WD and tetratricopeptide repeats protein 1 [Homo sapiens]
TR16298|c2_g2_i6	2.03364	7.22883	4.69766e-33	2.51418e-31	208.943	192.876	232.636	73.278	57.933	52.881		RecName: Full=Putative disease resistance protein At3g14460 [Arabidopsis thaliana]
TR16430|c0_g1_i1	1.49242	8.00885	4.96263e-33	2.6521e-31	95.145	88.759	97.879	34.077	33.372	32.55	K12828	RecName: Full=Splicing factor 3B subunit 1; AltName: Full=146 kDa nuclear protein; AltName: Full=Pre-mRNA-splicing factor SF3b 155 kDa subunit; Short=SF3b155; AltName: Full=Spliceosome-associated protein 155; Short=SAP 155 [Xenopus laevis]
TR5651|c0_g1_i1	2.02004	6.62367	5.14707e-33	2.74666e-31	141.464	142.089	161.168	33.449	40.95	35.374		NA
TR7836|c0_g1_i1	2.41418	9.27449	5.38785e-33	2.87095e-31	553.437	515.75	525.152	116.008	109.639	71.604	K14497	RecName: Full=Probable protein phosphatase 2C 24; Short=AtPP2C24 [Arabidopsis thaliana]
TR16077|c2_g1_i1	6.0643	4.48943	6.68031e-33	3.5493e-31	231.345	223.912	247.278	0	9.243	0		NA
TR23198|c0_g1_i1	3.18775	5.30599	7.08545e-33	3.7591e-31	217.649	192.496	203.09	19.104	22.212	25.98		NA
TR14405|c1_g4_i1	2.87279	6.35951	7.8699e-33	4.16922e-31	43.277	47.601	53.119	8.356	3.897	7.199		RecName: Full=Calcium permeable stress-gated cation channel 1; Short=AtCSC1 [Arabidopsis thaliana]
TR6392|c0_g1_i1	3.17669	5.61099	9.33485e-33	4.93101e-31	932.444	1247.81	1005.92	112.988	135.811	96.695		NA
TR17695|c0_g1_i1	1.75763	7.59352	1.45469e-32	7.65104e-31	452.72	449.986	500.077	117.382	163.333	136		NA
TR5953|c0_g1_i1	1.43068	11.4148	1.53343e-32	8.05357e-31	2856.18	2872.58	3027.09	974.88	1254.11	1029.77		RecName: Full=Translationally-controlled tumor protein homolog; Short=TCTP [Fragaria x ananassa]
TR24348|c0_g1_i1	1.26605	9.76201	1.89961e-32	9.91975e-31	371.157	376.975	366.595	157.134	152.236	154.421	K09489	RecName: Full=Heat shock 70 kDa protein 15; AltName: Full=Heat shock protein 70-15; Short=AtHsp70-15 [Arabidopsis thaliana]
TR8604|c0_g2_i1	2.76652	5.75607	1.89707e-32	9.91975e-31	156.254	144.021	135.986	20.165	19.908	24.144	K03671	RecName: Full=Thioredoxin-like protein CXXS1; Short=AtCXXS1; AltName: Full=Mono-cysteine thioredoxin 1 [Arabidopsis thaliana]
TR12393|c0_g1_i2	2.07983	6.68879	2.54639e-32	1.32783e-30	77.985	91.233	85.634	20.444	18.252	19.284	K08960	RecName: Full=Casein kinase I isoform delta-like; Short=CKI-delta [Arabidopsis thaliana]
TR16287|c3_g1_i1	2.48553	6.38807	3.22011e-32	1.67437e-30	112.886	126.157	146.431	17.009	29.304	21.22	K03635	RecName: Full=Molybdopterin synthase catalytic subunit; AltName: Full=Molybdenum cofactor synthesis protein 2 large subunit; AltName: Full=Molybdenum cofactor synthesis protein 2B; Short=MOCS2B [Arabidopsis thaliana]
TR13974|c2_g1_i1	2.69544	6.08388	3.27991e-32	1.70304e-30	149.156	177.645	137.393	22.15	22.266	27.354	K03695	RecName: Full=Chaperone protein ClpB3, chloroplastic; AltName: Full=ATP-dependent Clp protease ATP-binding subunit ClpB homolog 3; AltName: Full=Casein lytic proteinase B3; AltName: Full=Protein ALBINO OR PALE GREEN 6; Flags: Precursor [Arabidopsis thaliana]
TR14548|c1_g1_i1	2.90586	5.61437	3.49211e-32	1.80808e-30	84.719	102.023	93.908	10.443	11.763	15.42		NA
TR16283|c8_g1_i1	2.74157	5.91155	4.12319e-32	2.13181e-30	112.488	108.982	109.063	10.706	22.266	17.071	K09419	RecName: Full=Heat stress transcription factor B-2b; Short=AtHsfB2b; AltName: Full=AtHsf-11; AltName: Full=Heat shock factor protein 7; Short=HSF 7; AltName: Full=Heat shock transcription factor 7; Short=HSTF 7 [Arabidopsis thaliana]
TR19510|c0_g1_i1	1.56387	8.47119	4.39948e-32	2.27145e-30	921.916	988.616	939.739	271.581	360.021	337.955	K12160	RecName: Full=Small ubiquitin-related modifier 2; Short=AtSUMO2 [Arabidopsis thaliana]
TR8480|c0_g1_i1	1.84997	6.93333	4.76767e-32	2.45807e-30	106.243	103.438	112.306	32.168	28.233	28.628	K09419	RecName: Full=Heat shock factor protein HSF30; AltName: Full=Heat shock transcription factor 30; Short=HSTF 30; AltName: Full=Heat stress transcription factor [Solanum peruvianum]
TR15241|c0_g1_i4	1.84721	7.2687	7.07486e-32	3.63223e-30	77.472	73.863	80.196	20.207	16.353	19.3		RecName: Full=Protein NLP8; Short=AtNLP8; AltName: Full=NIN-like protein 8; AltName: Full=Nodule inception protein-like protein 8 [Arabidopsis thaliana]
TR13246|c0_g1_i1	2.06698	6.83989	9.23227e-32	4.73319e-30	83.682	95.063	78.599	18.425	22.068	21.169		RecName: Full=Protein misato homolog 1 [Mus musculus]
TR15511|c2_g1_i1	1.56772	8.33865	1.69123e-31	8.63423e-30	530.465	524.113	571.617	155.76	212.897	182.546		RecName: Full=Protein DEHYDRATION-INDUCED 19 homolog 7; Short=AtDi19-7; AltName: Full=Protein HYPERSENSITIVE TO RED AND BLUE 1 [Arabidopsis thaliana]
TR14745|c0_g1_i1	2.17877	8.55904	1.90344e-31	9.70411e-30	356.412	354.9	389.977	100.407	68.482	72.274		RecName: Full=B2 protein [Daucus carota]
TR3006|c0_g1_i1	2.18338	6.70492	2.07296e-31	1.05536e-29	83.568	100.7	100.216	18.044	25.632	19.116		RecName: Full=Trihelix transcription factor GT-2; AltName: Full=Trihelix DNA-binding protein GT-2 [Arabidopsis thaliana]
TR18932|c0_g1_i1	1.47224	7.73545	2.13028e-31	1.08153e-29	199.862	203.723	229	70.724	76.681	81.191	K14816	RecName: Full=Zinc finger protein 622; AltName: Full=Zinc finger-like protein 9 [Homo sapiens]
TR13296|c0_g1_i1	2.26746	7.02732	2.55932e-31	1.29755e-29	87.078	81.351	74.962	19.325	17.847	12.923	K10046	RecName: Full=GDP-mannose 3,5-epimerase 1; Short=GDP-Man 3,5-epimerase 1; AltName: Full=OsGME-1 [Oryza sativa Japonica Group]
TR7830|c1_g1_i1	1.38864	8.85828	2.6349e-31	1.33033e-29	288.933	318.48	308.278	119.749	117.343	112.35		NA
TR13709|c0_g1_i2	2.68603	5.62686	3.75133e-31	1.8836e-29	41.112	37.708	41.362	5.081	7.047	6.864	K15047	RecName: Full=Heterogeneous nuclear ribonucleoprotein U-like protein 1 [Mus musculus]
TR637|c0_g1_i1	2.0733	7.06904	3.85285e-31	1.93192e-29	146.113	115.827	126.805	26.578	35.955	30.53		NA
TR13335|c0_g1_i1	2.07392	6.98793	4.40773e-31	2.20411e-29	112.943	93.384	99.012	26.764	22.059	23.265	K15376	RecName: Full=Molybdopterin biosynthesis protein CNX1; AltName: Full=Molybdenum cofactor biosynthesis enzyme CNX1; Includes: RecName: Full=Molybdopterin molybdenumtransferase; Short=MPT Mo-transferase; AltName: Full=Domain E; Includes: RecName: Full=Molybdopterin adenylyltransferase; Short=MPT adenylyltransferase; AltName: Full=Domain G [Arabidopsis thaliana]
TR24453|c0_g1_i1	1.91102	6.94695	4.75392e-31	2.37397e-29	175.466	145.172	167.773	41.754	46.719	41.35	K00640	RecName: Full=Serine acetyltransferase 5; Short=AtSAT-5; AltName: Full=AtSERAT1;1; AltName: Full=SAT-c [Arabidopsis thaliana]
TR8788|c1_g1_i1	1.42267	7.84046	4.89878e-31	2.44297e-29	221.967	217.067	241.627	75.958	90.721	88.231		RecName: Full=Protein BOBBER 1 [Arabidopsis thaliana]
TR11589|c0_g1_i1	3.03682	5.45552	5.27876e-31	2.62888e-29	42.194	47.888	41.183	6.227	4.401	5.07		NA
TR15923|c7_g1_i1	1.68434	7.70199	1.02779e-30	5.05651e-29	135.892	113.043	125.314	35.019	42.93	38.945		RecName: Full=Outer envelope pore protein 37, chloroplastic; AltName: Full=Chloroplastic outer envelope pore protein of 37 kDa; Short=PsOEP37; Flags: Precursor [Pisum sativum]
TR11692|c0_g2_i1	2.34348	6.33077	1.03581e-30	5.0891e-29	113.741	107.935	93.396	19.766	22.284	19.912		RecName: Full=Universal stress protein A-like protein [Arabidopsis thaliana]
TR12667|c0_g1_i1	2.03547	6.76098	1.16327e-30	5.70002e-29	84.32	78.568	81.52	16.415	18.801	24.966		RecName: Full=Protein SGT1 homolog At5g65490 [Arabidopsis thaliana]
TR13447|c0_g1_i1	2.6429	5.79838	1.38973e-30	6.80055e-29	29.011	33.981	30.977	5.599	4.194	5.062		RecName: Full=G-type lectin S-receptor-like serine/threonine-protein kinase At5g24080; Flags: Precursor [Arabidopsis thaliana]
TR11970|c0_g2_i1	1.62562	8.24722	1.6252e-30	7.9316e-29	265.415	275.09	316.291	98.261	82.774	96.033	K08245	RecName: Full=Aspartic proteinase A1; Flags: Precursor [Arabidopsis thaliana]
TR4004|c0_g2_i1	3.15316	6.01202	1.69093e-30	8.24135e-29	136.154	126.157	147.337	11.367	25.353	9.227	K10802	RecName: Full=High mobility group B protein 1; AltName: Full=High mobility group protein A; Short=AtHMGalpha; Short=HMG alpha; AltName: Full=Nucleosome/chromatin assembly factor group D 01; Short=Nucleosome/chromatin assembly factor group D 1 [Arabidopsis thaliana]
TR13629|c0_g1_i1	2.77704	5.56731	1.75253e-30	8.5189e-29	41.385	37.248	41.767	5.964	6.84	4.567	K17508	RecName: Full=Probable protein phosphatase 2C 71; Short=OsPP2C71 [Oryza sativa Japonica Group]
TR12540|c0_g1_i3	2.27877	6.5299	1.81637e-30	8.8175e-29	118.424	123.58	141.995	27.07	24.273	20.281		RecName: Full=Uncharacterized zinc finger protein At4g06634 [Arabidopsis thaliana]
TR22948|c0_g1_i1	2.74012	5.5129	1.85444e-30	8.99036e-29	143.515	142.779	139.646	22.811	18.27	22.024	K13993	RecName: Full=17.5 kDa class I heat shock protein; AltName: Full=HSP 17.5-M [Glycine max]
TR21659|c0_g1_i1	3.16061	5.20608	2.20674e-30	1.06559e-28	96.193	97.663	93.515	9.527	13.878	8.397		RecName: Full=VQ motif-containing protein 9; Short=AtVQ9 [Arabidopsis thaliana]
TR11149|c0_g2_i1	7.5426	4.69587	2.3998e-30	1.15576e-28	54.99	54.158	33.373	0	0.549	0		RecName: Full=Ethylene-responsive transcription factor ERF110 [Arabidopsis thaliana]
TR15741|c3_g1_i1	3.05707	5.35057	3.27945e-30	1.57526e-28	367.704	320.378	376.718	53.045	31.536	40.998	K12158	RecName: Full=Ubiquitin [Avena sativa]
TR11940|c1_g1_i1	1.51875	7.62881	3.43413e-30	1.64523e-28	178.839	175.172	171.04	59.06	65.143	59.175		NA
TR8911|c0_g1_i1	1.65998	7.24915	3.89941e-30	1.86325e-28	169.677	169.398	171.231	51.213	60.553	49.898	K12896	RecName: Full=Serine/arginine-rich splicing factor RS2Z33; AltName: Full=RS-containing zinc finger protein 33; Short=At-RS2Z33; Short=At-RSZ33; Short=AtRSZ33 [Arabidopsis thaliana]
TR22916|c0_g1_i1	8.87443	4.34325	5.37416e-30	2.56458e-28	42.023	38.64	42.805	0	0	0	K08081	RecName: Full=Rhamnolipids biosynthesis 3-oxoacyl-[acyl-carrier-protein] reductase; AltName: Full=3-ketoacyl-acyl carrier protein reductase [Pseudomonas aeruginosa PAO1]
TR16106|c0_g1_i1	2.43014	6.14281	6.45558e-30	3.07262e-28	47.185	52.34	49.792	11.011	7.101	9.219		NA
TR12736|c0_g1_i1	1.94513	6.71876	6.51385e-30	3.09632e-28	127.597	139.477	134.162	30.548	32.571	26.382	K16283	RecName: Full=E3 ubiquitin-protein ligase SDIR1; AltName: Full=Protein salt- and drought-induced RING finger1 [Arabidopsis thaliana]
TR21169|c0_g1_i1	2.85561	5.65453	7.87244e-30	3.72758e-28	55.389	62.981	56.016	9.976	5.562	8.079		RecName: Full=Cytochrome P450 71A9; AltName: Full=Cytochrome P450 CP1 [Glycine max]
TR12005|c0_g2_i3	2.56525	5.9609	9.95537e-30	4.6956e-28	130.799	116.678	146.967	24.822	21.195	15.487		NA
TR18951|c0_g2_i1	9.26565	4.7325	1.02354e-29	4.82143e-28	65.519	35.304	66.675	0	0	0	K03146	RecName: Full=Thiamine thiazole synthase; AltName: Full=Thiazole biosynthetic enzyme [Aspergillus nidulans FGSC A4]
TR7285|c0_g1_i1	1.9992	7.20532	1.06287e-29	5.00027e-28	300.92	245.147	266.654	61.588	81.487	60.575	K03926	RecName: Full=Protein CutA, chloroplastic; AltName: Full=Copper-binding protein CutA; Short=AtCUTA; Flags: Precursor [Arabidopsis thaliana]
TR15645|c0_g1_i6	1.49973	7.36427	1.2785e-29	6.00699e-28	92.9	94.293	96.806	31.583	33.318	33.179	K14376	RecName: Full=Nuclear poly(A) polymerase 4; Short=AtPAP(IV); Short=PAP(IV); Short=Poly(A) polymerase IV; Short=nPAP; AltName: Full=Polynucleotide adenylyltransferase 4 [Arabidopsis thaliana]
TR17497|c0_g1_i1	1.54818	8.50208	1.29643e-29	6.08341e-28	375.088	349.631	414.587	111.452	150.607	129.162	K12795	RecName: Full=Protein SGT1 homolog; Short=OsSGT1; AltName: Full=Suppressor of G2 allele of SKP1 homolog [Oryza sativa Japonica Group]
TR12673|c2_g1_i1	2.73909	5.56272	1.30029e-29	6.09371e-28	906.59	849.518	749.979	118.544	104.176	150.549		NA
TR13719|c1_g1_i1	2.0075	6.48991	1.44088e-29	6.7353e-28	81.13	87.287	87.947	17.543	24.588	22.049		NA
TR5054|c0_g1_i1	1.70915	7.57477	1.79531e-29	8.38134e-28	81.483	87.08	99.381	25.713	24.462	31.796		RecName: Full=Serine/threonine-protein kinase ATM; AltName: Full=Ataxia telangiectasia mutated homolog; Short=AtATM [Arabidopsis thaliana]
TR13256|c0_g2_i1	1.98637	6.40175	2.90044e-29	1.34717e-27	47.835	46.002	52.999	12.648	12.123	12.035		RecName: Full=Oxysterol-binding protein-related protein 1C; AltName: Full=OSBP-related protein 1C [Arabidopsis thaliana]
TR4555|c0_g1_i1	1.54625	7.58735	3.0571e-29	1.41814e-27	133.214	119.094	137.154	45.699	43.947	43.42		RecName: Full=Synaptotagmin-2; AltName: Full=NTMC2T1.2; AltName: Full=Synaptotagmin B [Arabidopsis thaliana]
TR11601|c0_g1_i3	2.15259	6.31263	4.72703e-29	2.18447e-27	143.937	116.747	160.059	38.751	34.839	44.216	K07910	RecName: Full=Ras-related protein RABC2a; Short=AtRABC2a; AltName: Full=Ras-related protein Rab18B; Short=AtRab18B [Arabidopsis thaliana]
TR17588|c0_g1_i1	1.31453	8.82536	5.1785e-29	2.38407e-27	262.555	267.774	260.931	107.236	99.118	112.007	K00327	RecName: Full=NADPH--cytochrome P450 reductase; Short=CPR; Short=P450R [Vigna radiata var. radiata]
TR13974|c0_g1_i1	2.64372	6.35884	5.7285e-29	2.63396e-27	60.619	63.153	64.064	5.344	12.096	13.292	K03695	RecName: Full=Chaperone protein ClpB3, chloroplastic; AltName: Full=ATP-dependent Clp protease ATP-binding subunit ClpB homolog 3; AltName: Full=Casein lytic proteinase B3; AltName: Full=Protein ALBINO OR PALE GREEN 6; Flags: Precursor [Arabidopsis thaliana]
TR3109|c0_g2_i1	2.80123	5.79657	6.21484e-29	2.85398e-27	40.553	38.053	38.286	7.296	3.402	5.707		RecName: Full=U-box domain-containing protein 33; AltName: Full=Plant U-box protein 33; Includes: RecName: Full=E3 ubiquitin ligase; Includes: RecName: Full=Serine/threonine-protein kinase [Arabidopsis thaliana]
TR1603|c0_g2_i1	1.8479	6.75813	9.18046e-29	4.18955e-27	97.242	97.847	95.995	29.182	26.091	25.008	K01858	RecName: Full=Inositol-3-phosphate synthase; Short=MIP synthase; AltName: Full=Myo-inositol 1-phosphate synthase; Short=IPS; Short=MI-1-P synthase [Nicotiana paniculata]
TR24558|c0_g1_i1	1.68976	7.4284	1.23486e-28	5.62132e-27	186.462	158.838	168.477	50.178	58.761	50.56		RecName: Full=Protein SDE2 homolog [Mus musculus]
TR13733|c0_g2_i1	2.10417	6.75771	1.2574e-28	5.71678e-27	186.792	182.753	222.418	53.58	43.542	38.702		RecName: Full=Uncharacterized protein At3g61260 [Arabidopsis thaliana]
TR12910|c0_g2_i1	1.9074	6.74207	1.27475e-28	5.78849e-27	107.508	106.521	105.701	31.456	28.107	25.008	K14165	RecName: Full=Putative dual specificity protein phosphatase DSP8 [Arabidopsis thaliana]
TR11074|c2_g1_i1	1.48431	8.59309	1.47685e-28	6.69785e-27	237.623	261.251	245.609	85.621	80.452	100.768	K09285	RecName: Full=AP2-like ethylene-responsive transcription factor AIL6; AltName: Full=Protein AINTEGUMENTA-LIKE 6 [Arabidopsis thaliana]
TR3091|c0_g1_i1	2.06545	6.70612	1.49416e-28	6.76798e-27	126.195	127.238	135.604	22.234	33.165	38.366	K08059	RecName: Full=Gamma-interferon-inducible lysosomal thiol reductase; AltName: Full=IFI30 protein; Flags: Precursor [Bos taurus]
TR22510|c0_g1_i1	3.05282	5.32154	1.70508e-28	7.70426e-27	129.978	145.275	170.802	17.017	13.734	22.929		RecName: Full=VQ motif-containing protein 9; Short=AtVQ9 [Arabidopsis thaliana]
TR3035|c0_g1_i1	2.12189	8.23472	1.98845e-28	8.95144e-27	577.958	673.587	637.887	121.598	192.116	121.527		NA
TR17323|c0_g1_i1	1.85376	7.26479	2.05744e-28	9.23927e-27	67.946	65.201	60.38	19.622	15.705	17.985	K12236	RecName: Full=NF-X1-type zinc finger protein NFXL1; Short=AtNFXL1 [Arabidopsis thaliana]
TR13096|c0_g1_i1	1.87559	7.70329	2.11746e-28	9.48549e-27	338.329	389.617	385.589	99.135	125.614	86.706	K00799	RecName: Full=Probable glutathione S-transferase parC; AltName: Full=Auxin-regulated protein parC [Nicotiana tabacum]
TR7647|c0_g1_i1	1.3714	9.91785	2.38216e-28	1.06582e-26	478.768	523.642	511.381	202.087	204.086	178.574		RecName: Full=Programmed cell death protein 4; AltName: Full=Death up-regulated gene protein [Rattus norvegicus]
TR10260|c0_g1_i1	1.85371	6.5835	2.45089e-28	1.09523e-26	68.482	75.956	81.472	19.902	21.375	21.22		RecName: Full=NEDD8 ultimate buster 1; AltName: Full=Negative regulator of ubiquitin-like proteins 1; AltName: Full=Protein BS4 [Mus musculus]
TR15811|c0_g1_i1	1.7271	7.15062	2.54277e-28	1.1349e-26	124.68	111.95	125.923	37.521	39.474	32.114		RecName: Full=Nematode resistance protein-like HSPRO2; AltName: Full=AKINbetagamma-interacting protein 2; AltName: Full=Ortholog of sugar beet HS1 PRO-1 protein 2; AltName: Full=Protein Hs1pro-2 [Arabidopsis thaliana]
TR13180|c0_g2_i1	2.13085	6.34177	2.61745e-28	1.16681e-26	72.458	81.581	82.212	15.584	16.461	22.711		RecName: Full=E3 ubiquitin-protein ligase At1g12760; AltName: Full=RING finger protein At1g12760 [Arabidopsis thaliana]
TR16321|c9_g2_i1	1.83333	6.72337	2.80767e-28	1.25008e-26	87.716	83.387	77.43	26.12	22.122	23.013		RecName: Full=Coiled-coil domain-containing protein SCD2; AltName: Full=Protein STOMATAL CYTOKINESIS DEFECTIVE 2 [Arabidopsis thaliana]
TR11360|c0_g2_i1	1.89258	6.6837	3.11196e-28	1.38052e-26	81.996	94.373	90.844	25.178	22.167	24.337	K15193	NA
TR13650|c0_g2_i1	5.04278	4.58925	3.11913e-28	1.38202e-26	23.029	28.862	25.838	1.798	0.459	0	K17987	NA
TR15081|c2_g1_i5	2.61056	6.50102	3.18067e-28	1.40758e-26	47.857	45.012	44.426	7.694	4.131	4.953		RecName: Full=Cytokinin dehydrogenase 1; AltName: Full=Cytokinin oxidase 1; Short=AtCKX1; Short=CKO 1; Flags: Precursor [Arabidopsis thaliana]
TR16077|c7_g1_i1	2.44102	6.07807	3.58629e-28	1.58325e-26	92.296	90.128	74.259	16.025	16.848	14.138		NA
TR12040|c0_g2_i1	6.36447	4.29477	4.12425e-28	1.81855e-26	77.107	80.5	97.39	0	2.853	0		NA
TR11541|c0_g2_i1	1.76342	7.14675	4.28585e-28	1.88753e-26	104.534	107.36	92.084	28.156	29.736	31.997	K11968	RecName: Full=Probable E3 ubiquitin-protein ligase ARI7; AltName: Full=ARIADNE-like protein ARI7; AltName: Full=Protein ariadne homolog 7 [Arabidopsis thaliana]
TR13454|c0_g1_i2	3.1338	5.31848	4.67602e-28	2.05689e-26	47.14	68.007	66.795	9.908	11.097	3.486		RecName: Full=Putative 2-succinyl-6-hydroxy-2,4-cyclohexadiene-1-carboxylate synthase; Short=SHCHC synthase [Bacillus subtilis subsp. subtilis str. 168]
TR14713|c0_g1_i2	1.90283	6.75999	6.18939e-28	2.70955e-26	79.193	79.867	81.711	21.471	26.001	18.11	K09838	RecName: Full=Zeaxanthin epoxidase, chloroplastic; AltName: Full=PA-ZE; Flags: Precursor [Prunus armeniaca]
TR13542|c0_g1_i1	2.91788	5.26845	6.9412e-28	3.03503e-26	197.981	212.661	234.127	21.123	35.757	28.67	K12896	RecName: Full=Serine/arginine-rich splicing factor RSZ21; AltName: Full=RS-containing zinc finger protein 21; Short=At-RSZ21; Short=At-RSZp21; Short=AtRSZ21 [Arabidopsis thaliana]
TR6764|c1_g1_i1	1.71181	7.15306	7.06743e-28	3.08653e-26	105.799	101.988	116.491	35.078	28.701	34.872	K13116	RecName: Full=DEAD-box ATP-dependent RNA helicase 35 [Arabidopsis thaliana]
TR20762|c0_g1_i1	1.70068	7.30302	9.33808e-28	4.06846e-26	367.374	352.38	401.28	114.939	130.177	98.815	K12873	RecName: Full=Protein BUD31 homolog 1; AltName: Full=Protein G10 homolog 1 [Oryza sativa Japonica Group]
TR2569|c0_g1_i1	1.97351	6.73765	9.71926e-28	4.22447e-26	89.801	70.262	85.526	20.088	19.647	22.879		RecName: Full=UPF0061 protein azo1574 [Azoarcus sp. BH72]
TR2811|c0_g1_i1	1.75582	7.02499	1.09013e-27	4.73263e-26	90.097	88.035	98.153	24.745	24.318	33.162		RecName: Full=Rab9 effector protein with kelch motifs [Xenopus laevis]
TR8416|c0_g1_i2	2.8802	5.87301	1.19679e-27	5.18949e-26	141.863	133.024	165.246	14.795	30.429	12.956	K00588	RecName: Full=Flavonoid 3',5'-methyltransferase; AltName: Full=Anthocyanin-O-methyltransferase; Short=VvAOMT [Vitis vinifera]
TR8823|c0_g1_i2	1.63208	8.04991	1.2099e-27	5.24012e-26	181.425	173.389	155.969	58.118	53.379	54.264		RecName: Full=Phosphatidylinositol/phosphatidylcholine transfer protein SFH8; AltName: Full=Protein SEC FOURTEEN HOMOLOGS 8; Short=AtSFH8 [Arabidopsis thaliana]
TR11300|c0_g1_i1	2.77094	5.3919	1.33161e-27	5.74684e-26	53.122	63.498	60.749	8.195	10.26	7.325		RecName: Full=Probable purple acid phosphatase 20; Flags: Precursor [Arabidopsis thaliana]
TR17289|c0_g1_i1	2.02114	8.38435	1.92242e-27	8.23822e-26	831.818	980.334	1077.63	269.74	183.26	256.102		NA
TR6835|c1_g1_i1	2.25938	6.76048	1.92141e-27	8.23822e-26	166.851	206.588	211.067	28.249	51.345	43.797		NA
TR6038|c0_g1_i1	1.67165	7.69207	1.98605e-27	8.50097e-26	281.527	280.301	306.979	78.928	111.331	83.362		RecName: Full=Bax inhibitor 1; Short=AtBI-1; Short=BI-1 [Arabidopsis thaliana]
TR13801|c0_g1_i1	1.81888	6.63976	2.11895e-27	9.0592e-26	144.655	159.585	149.722	43.773	43.803	40.629		NA
TR2488|c0_g1_i1	1.76674	7.20973	2.42596e-27	1.03596e-25	87.989	79.959	104.091	27.791	27.036	24.756		RecName: Full=Synaptotagmin-5; AltName: Full=NTMC2T2.1; AltName: Full=Synaptotagmin E [Arabidopsis thaliana]
TR18939|c0_g1_i1	1.29036	9.65965	3.3668e-27	1.43105e-25	360.731	344.11	390.74	157.787	142.696	146.551	K03696	RecName: Full=Chaperone protein ClpC, chloroplastic; AltName: Full=ATP-dependent Clp protease ATP-binding subunit ClpC homolog; AltName: Full=Casein lytic proteinase C; Flags: Precursor [Pisum sativum]
TR14585|c1_g1_i1	2.4187	5.97665	3.59374e-27	1.52573e-25	153.246	157.733	129.285	28.088	29.772	23.164		RecName: Full=Probable GTP diphosphokinase RSH3, chloroplastic; AltName: Full=RelA/SpoT homolog 3; Short=AtRSH3; AltName: Full=ppGpp synthetase RSH3; Flags: Precursor [Arabidopsis thaliana]
TR4275|c0_g2_i1	1.50439	7.47571	4.20603e-27	1.78361e-25	213.148	238.797	218.793	74.788	82.405	79.75	K11294	RecName: Full=31 kDa ribonucleoprotein, chloroplastic; Flags: Precursor [Nicotiana sylvestris]
TR12273|c1_g1_i1	2.0418	9.26004	5.60183e-27	2.36727e-25	4526.33	4519.81	5995.17	946.877	1464.55	1251.57		NA
TR10345|c0_g1_i1	2.6494	5.60704	5.89495e-27	2.48827e-25	50.284	43.747	46.954	8.068	8.658	5.221		RecName: Full=Protein UPSTREAM OF FLC [Arabidopsis thaliana]
TR12774|c0_g2_i1	2.10968	6.36735	6.77055e-27	2.85128e-25	63.741	69.261	62.228	17.017	14.688	12.948	K05841	RecName: Full=Sterol 3-beta-glucosyltransferase UGT80A2; AltName: Full=UDP-glucose:sterol glucosyltransferase 80A2 [Arabidopsis thaliana]
TR12273|c1_g2_i1	2.24768	7.22962	1.02304e-26	4.26897e-25	529.736	518.96	709.32	106.277	160.12	103.09		NA
TR12787|c0_g2_i2	2.27859	6.21761	1.08516e-26	4.52301e-25	49.305	42.47	39.896	9.883	9.279	8.59		RecName: Full=DENN domain-containing protein 5B; AltName: Full=Rab6IP1-like protein [Danio rerio]
TR5160|c0_g1_i1	1.56241	7.30205	1.20525e-26	5.01215e-25	269.87	254.775	272.89	77.35	103.519	90.527	K05770	RecName: Full=Translocator protein homolog; Short=AtTSPO [Arabidopsis thaliana]
TR9253|c0_g1_i1	9.08621	4.5539	1.45779e-26	6.0349e-25	60.517	110.754	121.356	0	0	0		NA
TR12073|c0_g1_i4	1.96438	6.36941	1.94877e-26	8.022e-25	68.618	62.014	79.1	17.289	18.09	17.842	K13696	RecName: Full=Embryogenesis-associated protein EMB8 [Picea glauca]
TR2893|c0_g1_i1	2.74825	5.27163	2.39875e-26	9.84108e-25	50.182	48.935	48.456	5.209	8.433	8.548		RecName: Full=Autophagy-related protein 18a; Short=AtATG18a [Arabidopsis thaliana]
TR24397|c0_g1_i1	8.91599	4.38127	2.46833e-26	1.01038e-24	25.98	38.456	25.647	0	0	0	K08245	RecName: Full=Aspartic protease pep1; AltName: Full=Aspergillopepsin A; AltName: Full=Aspergillopepsin I; AltName: Full=Aspergillopepsin O; Flags: Precursor [Aspergillus oryzae RIB40]
TR12075|c0_g2_i1	1.97131	6.6644	3.03624e-26	1.24008e-24	103.292	89.323	86.206	25.195	23.823	21.739		NA
TR5859|c0_g1_i1	1.81385	6.66599	3.10801e-26	1.26797e-24	128.543	129.124	143.581	40.991	32.913	39.674		NA
TR22506|c0_g1_i1	1.19085	8.21966	3.34168e-26	1.35875e-24	474.757	462.87	500.328	196.556	225.623	209.062	K12621	RecName: Full=Sm-like protein LSM2; Short=AtLSM2; AltName: Full=U6 snRNA-associated Sm-like protein LSM2 [Arabidopsis thaliana]
TR6109|c0_g1_i2	2.20549	5.9251	3.46696e-26	1.40656e-24	76.709	51.466	82.498	11.936	13.23	11.917		NA
TR6211|c0_g1_i1	3.88567	4.64781	4.3644e-26	1.76283e-24	89.163	86.643	91.094	3.682	7.974	6.143		RecName: Full=Uncharacterized protein At2g23090 [Arabidopsis thaliana]
TR22487|c0_g1_i1	1.33771	7.81125	4.51614e-26	1.82211e-24	140.234	144.654	155.397	59.722	57.6	56.502	K14190	RecName: Full=GDP-L-galactose phosphorylase 1; AltName: Full=Protein VITAMIN C DEFECTIVE 2 [Arabidopsis thaliana]
TR6308|c0_g1_i1	1.62292	7.34157	4.68232e-26	1.88707e-24	76.207	74.875	85.586	24.067	30.078	22.695	K01810	RecName: Full=Glucose-6-phosphate isomerase, cytosolic 1; Short=GPI; AltName: Full=Phosphoglucose isomerase; Short=PGI; AltName: Full=Phosphohexose isomerase; Short=PHI [Clarkia mildrediae]
TR15335|c0_g1_i5	2.54481	5.46664	4.72854e-26	1.90151e-24	73.381	77.21	74.127	10.129	9.189	12.152	K09422	RecName: Full=Telomere repeat-binding factor 4; AltName: Full=MYB transcription factor [Arabidopsis thaliana]
TR7574|c0_g1_i1	2.10356	7.95584	5.40588e-26	2.16626e-24	372.855	393.919	365.141	89.43	110.449	62.871		RecName: Full=REF/SRPP-like protein At1g67360 [Arabidopsis thaliana]
TR5419|c0_g2_i1	2.24141	7.06165	5.46337e-26	2.18499e-24	161.895	190.426	153.609	38.327	42.624	25.351		NA
TR7100|c0_g3_i1	1.81894	6.95009	6.08141e-26	2.42685e-24	113.103	111.639	139.73	30.59	31.842	41.425		RecName: Full=Trihelix transcription factor GT-1; AltName: Full=Trihelix DNA-binding protein GT-1 [Arabidopsis thaliana]
TR10608|c1_g1_i1	1.33519	8.0816	6.16681e-26	2.45825e-24	131.471	139.293	159.725	54.971	55.521	60.256	K01214	RecName: Full=Isoamylase 3, chloroplastic; Short=AtISA3; Flags: Precursor [Arabidopsis thaliana]
TR15659|c0_g1_i1	3.20924	4.96335	6.47402e-26	2.5779e-24	38.628	37.121	44.701	3.614	4.311	5.079		NA
TR9253|c0_g2_i1	9.07166	4.53869	7.21598e-26	2.8671e-24	57.919	117.207	114.059	0	0	0		NA
TR13301|c1_g1_i1	1.64472	7.55078	8.04809e-26	3.19424e-24	95.088	80.247	82.951	27.782	29.637	25.108	K17491	RecName: Full=Serine/threonine-protein phosphatase 4 regulatory subunit 3; AltName: Full=SMEK homolog 1 [Danio rerio]
TR367|c0_g1_i1	1.87702	6.49304	8.37442e-26	3.31656e-24	158.488	139.765	149.567	42.017	42.903	36.414	K14496	RecName: Full=Abscisic acid receptor PYR1; AltName: Full=ABI1-binding protein 6; AltName: Full=Protein PYRABACTIN RESISTANCE 1; AltName: Full=Regulatory components of ABA receptor 11 [Arabidopsis thaliana]
TR5335|c0_g2_i1	2.08536	7.09282	8.67601e-26	3.43228e-24	114.561	153.212	141.685	31.328	39.06	25.846		NA
TR12329|c0_g2_i1	1.75162	6.68926	1.03361e-25	4.07578e-24	97.116	92.705	102.028	31.396	27.783	26.575	K14684	RecName: Full=Mitochondrial adenine nucleotide transporter ADNT1; AltName: Full=Adenine nucleotide transporter 1 [Arabidopsis thaliana]
TR10175|c0_g1_i1	1.40177	7.59272	1.10445e-25	4.35045e-24	125.808	129.401	138.871	51.391	46.368	51.088	K00232	RecName: Full=Peroxisomal acyl-coenzyme A oxidase 1; Short=AOX 1; AltName: Full=Long-chain acyl-CoA oxidase; Short=AtCX1 [Arabidopsis thaliana]
TR8437|c0_g1_i1	1.37322	7.54504	1.3264e-25	5.20229e-24	437.474	459.453	447.018	167.39	184.385	167.184	K07390	RecName: Full=Monothiol glutaredoxin-S15, mitochondrial; Short=AtGrxS15; Flags: Precursor [Arabidopsis thaliana]
TR16287|c3_g4_i5	1.55605	7.13456	1.48178e-25	5.80547e-24	98.689	104.519	104.305	42.849	46.962	40.353	K13414	RecName: Full=Mitogen-activated protein kinase kinase kinase 1; Short=ARAKIN; Short=AtMEKK1; Short=MAP kinase kinase kinase 1 [Arabidopsis thaliana]
TR13812|c0_g4_i1	2.62906	5.71134	1.62522e-25	6.34703e-24	78.953	58.184	79.875	13.047	9.513	11.917	K09419	RecName: Full=Heat stress transcription factor B-2a; Short=AtHsfB2a; AltName: Full=AtHsf-22; AltName: Full=Heat shock factor protein 6; Short=HSF 6; AltName: Full=Heat shock transcription factor 6; Short=HSTF 6 [Arabidopsis thaliana]
TR14645|c0_g1_i1	8.7426	4.21219	1.63545e-25	6.38017e-24	27.119	31.979	24.276	0	0	0	K01051	RecName: Full=Probable pectinesterase/pectinesterase inhibitor 36; Includes: RecName: Full=Pectinesterase inhibitor 36; AltName: Full=Pectin methylesterase inhibitor 36; Includes: RecName: Full=Pectinesterase 36; Short=PE 36; AltName: Full=Pectin methylesterase 36; Short=AtPME36; Flags: Precursor [Arabidopsis thaliana]
TR10349|c0_g1_i1	3.09622	4.94938	2.5118e-25	9.77811e-24	108.682	106.152	108.646	12.903	10.503	14.44	K08341	RecName: Full=Autophagy-related protein 8i; AltName: Full=Autophagy-related ubiquitin-like modifier ATG8i; Short=AtAPG8i; Short=Protein autophagy 8i [Arabidopsis thaliana]
TR11992|c0_g2_i1	4.26976	6.47192	2.51564e-25	9.78264e-24	195.987	243.26	199.132	0.433	20.43	13.082		RecName: Full=Nuclear transcription factor Y subunit B-8; Short=AtNF-YB-8 [Arabidopsis thaliana]
TR11483|c0_g1_i1	2.18969	5.74968	3.01249e-25	1.17023e-23	45.305	47.083	47.622	9.959	9.657	11.012	K01114	RecName: Full=Non-specific phospholipase C1; Flags: Precursor [Arabidopsis thaliana]
TR15512|c1_g1_i1	2.24428	6.2024	3.62723e-25	1.40307e-23	132.793	134.968	173.89	25.153	30.924	38.274		RecName: Full=Rhodanese-like domain-containing protein 15, chloroplastic; AltName: Full=Protein DARK INDUCIBLE 1; AltName: Full=Senescence-associated protein 1; Short=AtSEN1; AltName: Full=Sulfurtransferase 15; Short=AtStr15; Flags: Precursor [Arabidopsis thaliana]
TR12531|c1_g1_i1	4.35977	4.55931	3.79558e-25	1.46664e-23	39.3	39.675	32.169	2.494	1.98	0.528		RecName: Full=NAC transcription factor 25; Short=AtNAC025 [Arabidopsis thaliana]
TR15382|c0_g1_i2	1.99366	6.46974	4.77442e-25	1.83516e-23	51.583	62.647	68.595	19.817	14.706	16.585	K10624	RecName: Full=Uncharacterized RING finger protein P8B7.15c [Schizosaccharomyces pombe 972h-]
TR20584|c0_g1_i1	1.8213	9.54336	5.26028e-25	2.01556e-23	2611.84	2579.8	2565.81	558.694	936.269	713.749		NA
TR7767|c0_g1_i1	1.88908	6.2781	6.16971e-25	2.35908e-23	119.792	107.165	128.772	30.718	32.427	32.885	K07950	RecName: Full=ADP-ribosylation factor-like protein 5 [Dictyostelium discoideum]
TR14399|c1_g1_i4	1.95771	6.57423	6.16753e-25	2.35908e-23	116.077	89.496	102.91	22.574	27.963	22.242	K07766	RecName: Full=Nudix hydrolase 16, mitochondrial; Short=AtNUDT16; Flags: Precursor [Arabidopsis thaliana]
TR21016|c0_g1_i1	8.62525	4.10091	6.83771e-25	2.6036e-23	62.032	57.125	69.942	0	0	0		NA
TR12188|c0_g2_i1	1.36605	8.18456	7.83595e-25	2.9806e-23	2653.32	3027.99	2935.1	997.335	1189.66	1156.85		NA
TR11386|c0_g1_i1	1.26673	8.11652	8.85739e-25	3.36213e-23	135.095	131.483	130.763	55.794	53.082	56.242	K15501	RecName: Full=Serine/threonine-protein phosphatase 6 regulatory subunit 3; AltName: Full=SAPS domain family member 3 [Gallus gallus]
TR8339|c0_g1_i1	1.46804	7.20868	9.29259e-25	3.52366e-23	291.93	278.736	300.945	90.312	114.328	111.353		NA
TR121|c0_g1_i1	2.07212	6.70209	1.0947e-24	4.13812e-23	205.206	201.227	190.631	47.396	59.301	34.494	K13993	RecName: Full=17.4 kDa class III heat shock protein; AltName: Full=17.4 kDa heat shock protein 2; Short=AtHsp17.4B [Arabidopsis thaliana]
TR16149|c2_g1_i1	1.57152	8.10431	1.24451e-24	4.69472e-23	200.522	203.413	204.247	76.417	57.582	67.732	K12872	RecName: Full=Zinc finger CCCH domain-containing protein 40; Short=OsC3H40 [Oryza sativa Japonica Group]
TR2859|c0_g2_i1	4.54256	6.42138	1.44e-24	5.42097e-23	134.536	177.105	131.741	12.75	0	5.481		RecName: Full=DDRGK domain-containing protein 1; Flags: Precursor [Arabidopsis thaliana]
TR15247|c0_g1_i4	1.71767	7.4187	1.50145e-24	5.6465e-23	76.697	72.333	76.154	26.442	18.702	23.197		RecName: Full=E3 SUMO-protein ligase SIZ1 [Arabidopsis thaliana]
TR14511|c0_g3_i1	1.49086	7.55586	1.54293e-24	5.79653e-23	111.587	114.596	103.042	34.102	40.275	43.428		NA
TR4048|c0_g1_i1	1.53812	6.93095	1.63766e-24	6.14609e-23	108.739	105.876	106.452	34.917	40.302	35.416	K10666	RecName: Full=E3 ubiquitin-protein ligase RNF185; AltName: Full=RING finger protein 185 [Mus musculus]
TR3603|c0_g1_i1	2.49092	5.32642	2.28486e-24	8.53997e-23	63.115	68.537	69.132	12.012	11.313	12.135		NA
TR4977|c0_g2_i1	8.88645	4.35455	2.48658e-24	9.28443e-23	25.182	48.44	40.837	0	0	0		NA
TR7075|c0_g1_i1	1.25575	8.3875	2.54783e-24	9.50342e-23	172.002	180.004	179.864	68.917	83.764	70.598		RecName: Full=Phosphatidylinositol 4-kinase gamma 7; Short=AtPI4Kgamma7; Short=PI-4Kgamma7; Short=PI4K gamma 7; AltName: Full=Ubiquitin-like domain kinase gamma 7; Short=UbDK gamma 7 [Arabidopsis thaliana]
TR1117|c0_g1_i1	3.70043	5.20194	3.13535e-24	1.16829e-22	51.891	51.443	34.721	4.759	1.053	4.35	K09422	RecName: Full=Transcription factor MYB44; AltName: Full=Myb-related protein 44; Short=AtMYB44; AltName: Full=Myb-related protein R1; Short=AtMYBR1 [Arabidopsis thaliana]
TR24245|c0_g1_i1	1.08157	8.76122	3.6314e-24	1.35175e-22	358.235	337.53	364.866	149.151	175.735	178.59		RecName: Full=Monothiol glutaredoxin-S17; Short=AtGrxS17 [Arabidopsis thaliana]
TR10267|c0_g1_i1	1.93819	6.51153	4.3616e-24	1.61698e-22	105.776	114.883	98.296	28.105	31.311	23.466		RecName: Full=Transcription factor PCL1; AltName: Full=Protein PHYTOCLOCK 1 homolog; Short=OsPCL1 [Oryza sativa Japonica Group]
TR12301|c0_g1_i1	2.38236	5.48567	4.47482e-24	1.65559e-22	29.888	27.251	28.866	5.998	5.571	4.71	K04421	RecName: Full=Mitogen-activated protein kinase kinase kinase YODA; AltName: Full=YODA MAPKK kinase [Arabidopsis thaliana]
TR18095|c0_g1_i1	8.68337	4.15793	4.84903e-24	1.78501e-22	82.018	56.286	81.317	0	0	0		NA
TR14664|c2_g2_i1	1.8878	6.37718	5.33177e-24	1.95877e-22	83.636	81.029	81.961	18.468	26.406	19.426		RecName: Full=Putative UDP-glucose flavonoid 3-O-glucosyltransferase 3; Short=FaGT3; AltName: Full=Flavonol 3-O-glucosyltransferase 3 [Fragaria x ananassa]
TR15355|c1_g2_i1	1.79443	6.90571	5.4403e-24	1.99663e-22	364.81	322.875	392.648	92.306	126.604	91.172	K11252	RecName: Full=Probable histone H2B.1 [Medicago truncatula]
TR14537|c0_g1_i3	3.43364	4.85451	6.04621e-24	2.21456e-22	64.357	53.249	72.637	7.024	8.658	4.19	K00083	RecName: Full=Probable mannitol dehydrogenase; AltName: Full=NAD-dependent mannitol dehydrogenase [Fragaria x ananassa]
TR1472|c0_g1_i1	2.16759	6.40386	6.21172e-24	2.2729e-22	102.187	90.002	92.752	22.336	25.839	14.725		RecName: Full=Putative lipase ROG1; AltName: Full=Revertant of glycogen synthase kinase mutation protein 1 [Saccharomyces cerevisiae S288c]
TR7516|c0_g1_i1	1.4299	7.28978	6.23177e-24	2.27796e-22	258.954	258.893	282.428	93.23	110.422	93.293		NA
TR16359|c0_g1_i1	1.013	9.80615	6.6194e-24	2.41724e-22	659.042	694.017	679.905	320.605	361.317	327.681	K09580	RecName: Full=Protein disulfide-isomerase; Short=PDI; Flags: Precursor [Datisca glomerata]
TR22463|c0_g1_i1	1.56358	7.19529	1.04582e-23	3.80008e-22	212.863	209.636	245.025	65.439	88.327	72.886		RecName: Full=Protein FATTY ACID EXPORT 2, chloroplastic; Short=At-FAX2; Flags: Precursor [Arabidopsis thaliana]
TR6134|c0_g1_i1	2.28652	6.04412	1.10374e-23	4.00657e-22	67.171	62.072	64.291	17.051	10.017	11.867	K03124	RecName: Full=Transcription initiation factor IIB; AltName: Full=General transcription factor TFIIB [Dictyostelium discoideum]
TR8047|c0_g1_i1	2.49462	6.33418	1.29382e-23	4.69188e-22	122.458	112.065	132.385	13.344	32.535	20.214	K06700	RecName: Full=Probable proteasome inhibitor [Arabidopsis thaliana]
TR14751|c1_g1_i1	2.59458	5.79697	1.29522e-23	4.6923e-22	64.061	95.282	71.624	12.335	12.195	13.593	K08495	RecName: Full=Golgi SNAP receptor complex member 1-1; AltName: Full=Golgi SNARE 11 protein; Short=AtGOS11 [Arabidopsis thaliana]
TR522|c0_g1_i1	1.2308	11.3461	1.45728e-23	5.26379e-22	2575.81	2769.72	3117.49	1051.52	1361.99	1203.47		RecName: Full=Embryonic protein DC-8 [Daucus carota]
TR22516|c0_g1_i1	1.39368	7.88846	1.50607e-23	5.42928e-22	198.973	227.144	202.399	74.185	87.931	77.73	K04487	RecName: Full=Cysteine desulfurase, mitochondrial; AltName: Full=NIFS homolog 1; Short=AtNIFS1; AltName: Full=Protein AtMtNifS; Flags: Precursor [Arabidopsis thaliana]
TR14007|c2_g1_i1	1.72592	6.85822	1.89614e-23	6.7886e-22	103.634	90.519	117.29	25.831	35.154	33.799		NA
TR6415|c0_g1_i1	1.37393	8.31364	2.0817e-23	7.43835e-22	157.964	151.28	161.454	55.59	56.925	64.472	K09667	RecName: Full=Probable UDP-N-acetylglucosamine--peptide N-acetylglucosaminyltransferase SEC; AltName: Full=Protein SECRET AGENT [Arabidopsis thaliana]
TR15730|c0_g2_i1	2.07876	6.40679	2.5648e-23	9.14689e-22	221.922	291.586	315.325	54.751	71.596	70.774		NA
TR19374|c0_g1_i1	2.30337	6.07744	2.56485e-23	9.14689e-22	100.136	101.344	103.185	13.361	29.088	20.004		NA
TR15171|c2_g1_i1	2.24164	5.84084	3.17949e-23	1.12293e-21	54.751	53.479	67.737	9.459	12.816	15.328		NA
TR14789|c0_g1_i7	2.46735	5.30833	3.48657e-23	1.23019e-21	56.574	60.082	73.257	11.003	9.729	11.808	K09250	RecName: Full=Cellular nucleic acid-binding protein; Short=CNBP; AltName: Full=Zinc finger protein 9 [Mus musculus]
TR7069|c1_g1_i1	2.47264	5.44924	4.38486e-23	1.53971e-21	118.572	110.535	117.218	14.354	28.269	20.289	K09286	RecName: Full=Ethylene-responsive transcription factor ERF011 [Arabidopsis thaliana]
TR7446|c0_g2_i1	6.90514	4.07082	4.7168e-23	1.65309e-21	17.821	20.154	15.071	0.365	0	0		RecName: Full=Ankyrin repeat-containing protein At5g02620 [Arabidopsis thaliana]
TR4305|c0_g1_i1	1.28552	7.75845	5.59305e-23	1.95832e-21	396.818	366.668	390.514	141.288	174.394	159.558	K10802	RecName: Full=High mobility group B protein 1; AltName: Full=High mobility group protein A; Short=AtHMGalpha; Short=HMG alpha; AltName: Full=Nucleosome/chromatin assembly factor group D 01; Short=Nucleosome/chromatin assembly factor group D 1 [Arabidopsis thaliana]
TR13883|c0_g2_i3	1.9352	6.24523	8.23019e-23	2.86794e-21	106.437	122.66	103.316	26.815	31.527	27.337	K03257	RecName: Full=Eukaryotic initiation factor 4A; Short=eIF-4A; AltName: Full=ATP-dependent RNA helicase eIF4A [Cryptosporidium parvum]
TR14606|c0_g2_i1	3.83083	5.11726	8.34753e-23	2.90605e-21	82.827	117.104	94.206	3.911	2.691	15.093	K09264	RecName: Full=MADS-box transcription factor 8; AltName: Full=MADS-box protein 24; AltName: Full=OsMADS24; AltName: Full=OsMADS8 [Oryza sativa Japonica Group]
TR4310|c0_g1_i2	1.92261	6.23327	9.27185e-23	3.2217e-21	109.206	85.792	104.377	26.425	23.85	25.963		RecName: Full=Desumoylating isopeptidase 2; Short=DeSI-2; AltName: Full=PPPDE peptidase domain-containing protein 1; AltName: Full=Protein FAM152A [Xenopus laevis]
TR17933|c0_g1_i1	8.74833	4.21897	1.00049e-22	3.47312e-21	60.243	111.214	90.51	0	0	0		RecName: Full=UPF0591 membrane protein C15E1.02c [Schizosaccharomyces pombe 972h-]
TR21032|c0_g1_i1	2.39792	5.57917	1.08519e-22	3.76359e-21	216.384	161.012	198.452	34.382	34.461	40.42		NA
TR12974|c0_g1_i1	1.55971	6.69645	1.10022e-22	3.81209e-21	117.741	109.914	125.493	38.047	43.074	38.693	K05765	RecName: Full=Actin-depolymerizing factor; Short=ADF [Vitis vinifera]
TR14050|c1_g1_i1	1.45179	8.03571	1.22862e-22	4.24088e-21	147.64	165.613	180.496	56.464	69.994	54.139		RecName: Full=Zinc finger CCCH domain-containing protein 17; Short=AtC3H17 [Arabidopsis thaliana]
TR8647|c0_g1_i1	1.63204	6.75212	1.24048e-22	4.27778e-21	58.261	62.566	55.026	18.341	18.252	20.197		RecName: Full=Protein IQ-DOMAIN 32 [Arabidopsis thaliana]
TR13440|c0_g2_i3	2.91425	5.68296	1.25165e-22	4.31225e-21	32.452	36.88	29.033	2.452	4.275	6.671	K16055	RecName: Full=Probable alpha,alpha-trehalose-phosphate synthase [UDP-forming] 9; AltName: Full=Trehalose-6-phosphate synthase 9; Short=AtTPS9 [Arabidopsis thaliana]
TR2935|c0_g1_i1	2.0136	6.18765	1.2635e-22	4.34486e-21	89.869	83.79	79.708	17.704	26.415	18.848		NA
TR14974|c0_g2_i1	2.41419	5.43833	1.27509e-22	4.38059e-21	53.008	51.086	60.773	10.791	15.93	8.875		RecName: Full=Probable plastid-lipid-associated protein 12, chloroplastic; AltName: Full=Fibrillin-10; Flags: Precursor [Arabidopsis thaliana]
TR16271|c9_g1_i6	1.22924	8.21928	1.31002e-22	4.49638e-21	223.027	217.619	256.316	99.686	97.786	92.748	K07198	RecName: Full=CBL-interacting serine/threonine-protein kinase 3; AltName: Full=SNF1-related kinase 3.17; AltName: Full=SOS2-like protein kinase PKS12 [Arabidopsis thaliana]
TR16441|c0_g1_i1	1.56113	7.03594	2.11167e-22	7.19385e-21	71.501	87.414	80.924	26.408	25.659	29.282	K00276	RecName: Full=Primary amine oxidase; AltName: Full=Amine oxidase [copper-containing]; Flags: Precursor [Arabidopsis thaliana]
TR14528|c0_g2_i1	3.03408	4.93012	2.14174e-22	7.2895e-21	50.125	40.998	50.615	6.659	3.636	4.836	K00826	RecName: Full=Branched-chain-amino-acid aminotransferase 2, chloroplastic; Short=Atbcat-2; Flags: Precursor [Arabidopsis thaliana]
TR24652|c0_g1_i1	8.47344	3.95383	2.20228e-22	7.48857e-21	39.254	45.599	47.348	0	0	0	K11188	RecName: Full=Mitochondrial peroxiredoxin PRX1; AltName: Full=1-Cys PRX; AltName: Full=Mitochondrial thiol peroxidase; Short=mTPx; AltName: Full=Thioredoxin reductase [Saccharomyces cerevisiae S288c]
TR8920|c0_g2_i1	2.32722	6.44504	2.54134e-22	8.63346e-21	69.974	76.715	61.393	9.841	19.845	12.236	K14398	RecName: Full=Glycine-rich RNA-binding protein 2, mitochondrial; Short=AtGR-RBP2; AltName: Full=AtRBG2; AltName: Full=Glycine-rich protein 2; Short=AtGRP2; AltName: Full=Mitochondrial RNA-binding protein 1a; Short=At-mRBP1a; Flags: Precursor [Arabidopsis thaliana]
TR1106|c0_g2_i1	8.7129	4.18483	2.5546e-22	8.67046e-21	12.773	23.409	20.091	0	0	0		RecName: Full=Inactive poly [ADP-ribose] polymerase RCD1; AltName: Full=Protein RADICAL-INDUCED CELL DEATH 1 [Arabidopsis thaliana]
TR15393|c5_g1_i1	2.27779	5.44361	2.91261e-22	9.8764e-21	61.827	55.469	56.791	11.486	11.25	13.099		NA
TR9533|c0_g1_i1	1.51286	6.85395	3.23295e-22	1.09423e-20	107.85	111.501	117.111	38.514	35.208	44.568	K10523	RecName: Full=BTB/POZ and MATH domain-containing protein 3; AltName: Full=Protein BTB-POZ AND MATH DOMAIN 3; Short=AtBPM3 [Arabidopsis thaliana]
TR14884|c0_g1_i1	1.69189	6.38189	3.46919e-22	1.17146e-20	35.05	32.175	35.722	11.783	10.89	11.414	K10728	RecName: Full=BRCT domain-containing protein At4g02110 [Arabidopsis thaliana]
TR12532|c0_g1_i1	1.81218	6.29305	3.47073e-22	1.17146e-20	58.363	64.062	55.873	16.636	17.829	16.2		RecName: Full=NAC domain-containing protein 17; Short=ANAC017; AltName: Full=Protein NTM1-like 7; AltName: Full=Protein REGULATORS OF AOX1A 2 [Arabidopsis thaliana]
TR13138|c0_g2_i2	1.74134	6.29819	3.54545e-22	1.19557e-20	63.16	68.525	62.455	17.136	18.612	21.337		RecName: Full=Nucleobase-ascorbate transporter 3; Short=AtNAT3 [Arabidopsis thaliana]
TR10552|c0_g1_i1	2.07593	6.06018	3.56903e-22	1.20242e-20	45.544	43.264	51.366	13.42	10.278	9.009		RecName: Full=Phosphatidylinositol 4-kinase gamma 7; Short=AtPI4Kgamma7; Short=PI-4Kgamma7; Short=PI4K gamma 7; AltName: Full=Ubiquitin-like domain kinase gamma 7; Short=UbDK gamma 7 [Arabidopsis thaliana]
TR8434|c0_g1_i1	6.09797	4.03729	3.61834e-22	1.21791e-20	17.548	25.779	25.361	0.356	0	0.453		RecName: Full=Alpha-dioxygenase 2; Short=Alpha DOX2; AltName: Full=Fatty acid dioxygenase AlphaDOX2; Flags: Precursor [Arabidopsis thaliana]
TR9482|c0_g1_i1	2.22603	6.0306	3.82681e-22	1.28689e-20	36.383	35.338	33.004	9.544	6.318	6.109		NA
TR7597|c2_g1_i1	1.119	8.08042	3.99194e-22	1.33996e-20	194.335	198.351	221.882	90.779	94.087	98.455	K13525	RecName: Full=Cell division cycle protein 48 homolog; AltName: Full=Valosin-containing protein homolog; Short=VCP [Glycine max]
TR20680|c0_g1_i1	1.39512	8.62022	4.23372e-22	1.41851e-20	556.046	533.5	498.813	201.917	223.994	178.297	K03248	RecName: Full=Eukaryotic translation initiation factor 3 subunit G; Short=eIF3g; AltName: Full=Eukaryotic translation initiation factor 3 RNA-binding subunit; Short=eIF-3 RNA-binding subunit; AltName: Full=Eukaryotic translation initiation factor 3 subunit 4 [Danio rerio]
TR14097|c0_g1_i1	2.5732	5.27187	4.43594e-22	1.48355e-20	54.683	69.894	59.927	11.826	9.009	9.654		NA
TR14501|c0_g1_i1	1.80304	6.24889	4.50188e-22	1.50422e-20	133.442	121.36	139.169	40.346	38.421	33.103		RecName: Full=Zinc finger A20 and AN1 domain-containing stress-associated protein 4; Short=AtSAP4 [Arabidopsis thaliana]
TR6150|c0_g1_i1	1.76796	6.47902	5.16014e-22	1.72102e-20	44.906	45.875	47.801	11.427	16.983	12.454	K16055	RecName: Full=Probable alpha,alpha-trehalose-phosphate synthase [UDP-forming] 10; AltName: Full=Trehalose-6-phosphate synthase 10; Short=AtTPS10 [Arabidopsis thaliana]
TR15838|c1_g1_i3	2.46643	5.59526	5.45021e-22	1.81445e-20	65.508	49.821	47.55	10.392	10.845	9.277	K08064	RecName: Full=Nuclear transcription factor Y subunit A-7; Short=AtNF-YA-7 [Arabidopsis thaliana]
TR16120|c0_g1_i3	1.44494	6.82187	5.83486e-22	1.94074e-20	90.28	93.752	101.277	29.233	34.254	29.156	K03691	RecName: Full=F-box protein SKIP17; AltName: Full=SKP1-interacting partner 17 [Arabidopsis thaliana]
TR19274|c0_g1_i1	1.67226	6.90759	6.55758e-22	2.17914e-20	91.146	103.737	88.567	30.862	25.884	32.056		NA
TR7840|c0_g1_i1	1.22581	7.93459	6.96712e-22	2.31104e-20	204.704	214.985	198.464	82.635	94.375	87.996	K08678	RecName: Full=UDP-glucuronic acid decarboxylase 2; AltName: Full=UDP-XYL synthase 2; AltName: Full=UDP-glucuronate decarboxylase 2; Short=UGD; Short=UXS-2; AltName: Full=dTDP-glucose 4-6-dehydratase homolog D18 [Arabidopsis thaliana]
TR1647|c0_g1_i1	1.55631	7.03116	7.54233e-22	2.4973e-20	103.395	98.514	90.761	33.678	30.231	35.584	K07198	RecName: Full=SNF1-related protein kinase catalytic subunit alpha KIN10; Short=AKIN10; AltName: Full=AKIN alpha-2; Short=AKINalpha2 [Arabidopsis thaliana]
TR3096|c1_g1_i1	1.46022	8.07056	7.70643e-22	2.54702e-20	381.537	396.3	433.783	117.289	175.6	150.306		RecName: Full=Stem-specific protein TSJT1 [Nicotiana tabacum]
TR2375|c0_g1_i1	1.73852	6.41031	7.97077e-22	2.63201e-20	62.317	52.156	57.208	17.399	16.767	17.147		RecName: Full=Sorting nexin 2B [Arabidopsis thaliana]
TR15903|c1_g2_i1	1.41785	9.21872	9.07774e-22	2.99214e-20	305.216	297.924	279.698	122.862	103.195	103.794	K14454	RecName: Full=Aspartate aminotransferase 3, chloroplastic; AltName: Full=Protein YELLOW-LEAF-SPECIFIC GENE 4; AltName: Full=Transaminase A; Flags: Precursor [Arabidopsis thaliana]
TR11218|c0_g2_i1	1.81933	6.44789	1.05933e-21	3.46978e-20	103.964	130.585	125.1	35.282	36.432	30.204		RecName: Full=Endo-1,3;1,4-beta-D-glucanase; Flags: Precursor [Zea mays]
TR6066|c0_g1_i1	1.63791	7.10576	1.1402e-21	3.728e-20	165.302	174.309	143.14	52.876	54.603	47.384		RecName: Full=Probable enoyl-CoA hydratase, mitochondrial; AltName: Full=Enoyl-CoA hydratase 1; AltName: Full=Short-chain enoyl-CoA hydratase; Short=SCEH; Flags: Precursor [Dictyostelium discoideum]
TR755|c0_g2_i1	9.76596	5.23489	1.22652e-21	4.00663e-20	13.024	60.852	68.547	0	0	0	K18819	RecName: Full=Galactinol synthase 1; Short=AtGolS1; Short=GolS-1 [Arabidopsis thaliana]
TR10120|c0_g1_i3	2.29819	5.41589	1.29888e-21	4.23923e-20	56.335	53.111	53.929	11.503	13.311	7.283		RecName: Full=E3 ubiquitin-protein ligase At4g11680; AltName: Full=RING finger protein At4g11680 [Arabidopsis thaliana]
TR17232|c1_g1_i1	1.25873	9.5902	1.32663e-21	4.32593e-20	284.865	316.352	311.545	135.358	114.751	130.88	K03178	RecName: Full=Ubiquitin-activating enzyme E1 1; Short=AtUBA1; AltName: Full=Protein MODIFIER OF SNC1 5 [Arabidopsis thaliana]
TR4099|c0_g1_i1	1.27365	9.18332	1.43571e-21	4.67329e-20	1641.74	1769.49	1887.75	762.444	636.269	792.854		NA
TR17362|c0_g1_i1	1.9185	6.54474	1.54741e-21	5.03239e-20	110.026	116.816	122.727	25.755	41.274	25.703	K13104	RecName: Full=Zinc finger protein 830; AltName: Full=Coiled-coil domain-containing protein 16 [Xenopus (Silurana) tropicalis]
TR15421|c0_g2_i1	1.43055	7.45689	1.68692e-21	5.4812e-20	219.187	193.416	241.007	70.377	91.126	82.105		RecName: Full=Activator of 90 kDa heat shock protein ATPase homolog 1; Short=AHA1; AltName: Full=p38 [Homo sapiens]
TR15458|c0_g1_i4	2.04078	5.82765	1.74237e-21	5.65636e-20	72.55	90.22	93.908	23.465	19.026	19.242		RecName: Full=Tobamovirus multiplication protein 1; Short=NtTOM1 [Nicotiana tabacum]
TR948|c0_g1_i1	6.70569	3.88357	1.8478e-21	5.98269e-20	21.388	22.006	24.669	0.39	0	0		RecName: Full=F-box protein SKIP23; AltName: Full=SKP1-interacting partner 23 [Arabidopsis thaliana]
TR11609|c0_g1_i1	1.83006	6.42887	1.91297e-21	6.18274e-20	57.155	60.346	54.299	14.769	13.788	20.013		RecName: Full=IST1-like protein [Dictyostelium discoideum]
TR16077|c5_g1_i1	4.01046	4.67219	2.29428e-21	7.40859e-20	99.817	139.293	98.403	3.597	12.627	4.601		NA
TR3113|c0_g2_i1	8.40883	3.89049	2.51353e-21	8.09512e-20	15.497	17.289	15.417	0	0	0	K11721	RecName: Full=Transcription factor GTE4; AltName: Full=Bromodomain-containing protein GTE4; AltName: Full=Protein GLOBAL TRANSCRIPTION FACTOR GROUP E4 [Arabidopsis thaliana]
TR10296|c0_g2_i2	1.48416	6.74171	2.56004e-21	8.23766e-20	63.707	61.428	68.917	20.691	25.659	23.29		RecName: Full=PHD finger protein At1g33420 [Arabidopsis thaliana]
TR8306|c0_g1_i1	1.68069	8.01237	2.66595e-21	8.57091e-20	184.342	186.158	183.012	69.019	54.045	48.289		NA
TR13600|c0_g1_i6	2.37711	5.36113	2.80284e-21	9.00306e-20	47.345	43.218	52.832	9.111	10.809	6.797	K07759	RecName: Full=Poly(ADP-ribose) glycohydrolase 1 [Arabidopsis thaliana]
TR12023|c3_g1_i1	1.55777	6.52169	3.39085e-21	1.08537e-19	106.198	109.995	115.49	33.806	41.283	37.914	K12817	RecName: Full=Pre-mRNA-splicing factor 18; AltName: Full=PRP18 homolog [Mus musculus]
TR7192|c0_g1_i1	2.88279	5.13842	3.53805e-21	1.1315e-19	89.744	66.719	62.836	9.637	9.99	9.965		RecName: Full=Transcription factor DIVARICATA [Antirrhinum majus]
TR12151|c0_g1_i1	8.49559	3.97245	4.10254e-21	1.30517e-19	89.379	124.73	90.117	0	0	0		NA
TR8513|c0_g1_i1	1.60268	6.74016	4.15666e-21	1.32124e-19	82.6	95.638	100.848	25.314	33.201	34.603	K13118	RecName: Full=Protein DGCR14; AltName: Full=DiGeorge syndrome critical region 14 homolog; AltName: Full=ES2 protein; AltName: Full=Expressed sequence 2 embryonic lethal [Mus musculus]
TR3957|c0_g1_i1	8.40805	3.88994	4.26917e-21	1.35464e-19	20.966	25.871	23	0	0	0		RecName: Full=Uncharacterized CDP-alcohol phosphatidyltransferase class-I family protein C22A12.08c [Schizosaccharomyces pombe 972h-]
TR22662|c0_g1_i1	1.43128	6.89401	4.42201e-21	1.40071e-19	101.013	94.316	105.939	38.106	38.142	35.131	K12486	RecName: Full=Probable ADP-ribosylation factor GTPase-activating protein AGD5; Short=ARF GAP AGD5; AltName: Full=Protein ARF-GAP DOMAIN 5; Short=AtAGD5; AltName: Full=Protein ZIGA3 [Arabidopsis thaliana]
TR12519|c0_g1_i1	2.4237	5.44578	4.6817e-21	1.47913e-19	96.467	96.973	79.958	14.566	21.789	14.532	K12663	RecName: Full=Delta(3,5)-Delta(2,4)-dienoyl-CoA isomerase, mitochondrial; Flags: Precursor [Mus musculus]
TR8140|c0_g1_i1	1.66371	6.88149	5.53102e-21	1.74444e-19	49.669	52.846	45.321	17.229	14.625	14.54		NA
TR16142|c12_g1_i5	1.28694	7.75182	5.81777e-21	1.83095e-19	98.803	88.127	101.337	42.543	37.269	42.791	K12855	RecName: Full=Protein STABILIZED1; AltName: Full=Pre-mRNA processing factor 6-like protein; AltName: Full=Protein EMBRYO DEFECTIVE 2770 [Arabidopsis thaliana]
TR11713|c2_g1_i1	1.30258	7.62516	5.82032e-21	1.83095e-19	192.694	182.764	213.786	76.009	89.047	73.892	K09562	RecName: Full=Hsp70 nucleotide exchange factor fes1 [Aspergillus nidulans FGSC A4]
TR24821|c0_g1_i1	1.82872	6.43806	5.91083e-21	1.85782e-19	172.492	208.589	189.534	58.288	57.069	43.973		RecName: Full=Universal stress protein A-like protein [Arabidopsis thaliana]
TR15466|c0_g3_i4	2.02862	5.81683	7.35721e-21	2.3045e-19	46.285	53.053	54.704	14.269	12.015	11.121		RecName: Full=Protein REVEILLE 1 [Arabidopsis thaliana]
TR13662|c0_g1_i1	3.07688	5.21105	7.82935e-21	2.45029e-19	51.31	31.945	45.511	3.283	7.443	4.609		RecName: Full=Serine/threonine-protein kinase CDL1; AltName: Full=Protein CDG1-like 1 [Arabidopsis thaliana]
TR12641|c0_g1_i1	2.50404	6.55561	9.23022e-21	2.88377e-19	63.434	61.336	76.369	5.93	17.1	12.956		RecName: Full=Calmodulin-binding receptor-like cytoplasmic kinase 3; Flags: Precursor [Arabidopsis thaliana]
TR22484|c0_g1_i1	1.66308	8.18847	1.02094e-20	3.18155e-19	252.96	243.893	238.932	57.295	98.245	79.062		RecName: Full=Probable acyl-activating enzyme 5, peroxisomal; AltName: Full=AMP-binding protein 5; Short=AtAMPBP5 [Arabidopsis thaliana]
TR13071|c0_g1_i1	1.19231	9.18639	1.25291e-20	3.90111e-19	345.04	328.684	329.192	156.481	143.146	138.657		RecName: Full=Stromal 70 kDa heat shock-related protein, chloroplastic; Flags: Precursor [Pisum sativum]
TR10023|c1_g1_i1	1.45012	7.24631	1.46202e-20	4.54831e-19	91.681	74.254	84.346	30.616	29.367	31.612		RecName: Full=Methyl-CpG-binding domain-containing protein 8; Short=AtMBD8; Short=MBD08; AltName: Full=Methyl-CpG-binding protein MBD8 [Arabidopsis thaliana]
TR9112|c0_g1_i1	1.5528	6.60221	1.46839e-20	4.56426e-19	67.581	77.038	77.454	21.013	27.36	27.237	K13101	RecName: Full=Protein MOS2 [Arabidopsis thaliana]
TR6363|c0_g2_i1	2.13636	5.94572	1.59533e-20	4.9462e-19	58.842	84.86	73.913	16.203	15.615	17.398		RecName: Full=GEM-like protein 5 [Arabidopsis thaliana]
TR1106|c0_g1_i1	1.99861	6.83763	1.62167e-20	5.02361e-19	111.531	91.29	77.74	21.624	28.368	20.331		RecName: Full=Inactive poly [ADP-ribose] polymerase RCD1; AltName: Full=Protein RADICAL-INDUCED CELL DEATH 1 [Arabidopsis thaliana]
TR427|c0_g2_i1	8.38986	3.87372	1.63666e-20	5.06573e-19	19.644	25.882	26.124	0	0	0		RecName: Full=Transforming growth factor-beta-induced protein ig-h3; Short=Beta ig-h3; AltName: Full=Kerato-epithelin; AltName: Full=RGD-containing collagen-associated protein; Short=RGD-CAP; Flags: Precursor [Homo sapiens]
TR8865|c0_g2_i1	1.77494	6.22768	1.78261e-20	5.50352e-19	110.733	98.031	102.541	25.585	35.937	29.692		RecName: Full=Protein SRG1; Short=AtSRG1; AltName: Full=Protein SENESCENCE-RELATED GENE 1 [Arabidopsis thaliana]
TR14301|c1_g1_i3	2.81474	4.86799	1.8308e-20	5.64276e-19	103.725	86.24	94.147	10.723	13.635	10.492		NA
TR16165|c3_g1_i1	1.40043	7.75224	1.83989e-20	5.66598e-19	148.005	162.07	175.345	63.878	61.237	50.996		RecName: Full=Glycine-rich domain-containing protein 1; Short=AtGRDP1 [Arabidopsis thaliana]
TR14100|c0_g1_i1	3.01197	4.87454	2.0232e-20	6.22003e-19	59.97	59.61	59.08	8.704	3.195	9.621		NA
TR2558|c0_g2_i1	1.9201	6.21031	2.28626e-20	7.01106e-19	85.414	108.948	116.587	28.249	29.079	23.968		NA
TR5983|c0_g1_i1	1.9806	6.28719	2.38003e-20	7.28641e-19	60.061	62.727	72.434	20.436	13.023	15.278		RecName: Full=Scarecrow-like protein 13; Short=AtSCL13; AltName: Full=GRAS family protein 24; Short=AtGRAS-24 [Arabidopsis thaliana]
TR5824|c0_g1_i1	8.33095	3.81766	2.62086e-20	8.01027e-19	31.381	25.629	30.309	0	0	0	K00134	RecName: Full=Glyceraldehyde-3-phosphate dehydrogenase; Short=GAPDH [Aspergillus nidulans FGSC A4]
TR15887|c0_g1_i1	1.90602	6.56128	2.71419e-20	8.27044e-19	73.085	74.84	91.512	21.793	14.868	21.27		NA
TR12511|c0_g2_i1	1.97995	5.848	2.84078e-20	8.62474e-19	59.491	62.175	55.074	13.157	18.045	13.828		RecName: Full=Altered inheritance of mitochondria protein 32 [Debaryomyces hansenii CBS767]
TR16071|c8_g2_i1	1.63659	6.53371	3.26067e-20	9.87494e-19	327.812	329.052	300.158	86.876	118.207	104.104	K18532	RecName: Full=Adenylate kinase isoenzyme 6 homolog; Short=AK6; AltName: Full=Dual activity adenylate kinase/ATPase; Short=AK/ATPase [Arabidopsis thaliana]
TR15272|c0_g1_i1	1.18537	8.74588	3.30776e-20	1.00093e-18	323.778	371.28	383.109	152.706	175.942	148.186	K12937	RecName: Full=Beta-D-glucosyl crocetin beta-1,6-glucosyltransferase; AltName: Full=UDP-glucose glucosyltransferase 9; Short=GjUGT9; AltName: Full=UDP-glycosyltransferase 94E5 [Gardenia jasminoides]
TR10794|c0_g1_i1	1.34851	7.12648	3.60553e-20	1.08833e-18	59.4	62.543	67.558	25.662	23.094	25.477		RecName: Full=Transcription factor GTE4; AltName: Full=Bromodomain-containing protein GTE4; AltName: Full=Protein GLOBAL TRANSCRIPTION FACTOR GROUP E4 [Arabidopsis thaliana]
TR16469|c0_g1_i1	1.48973	7.19959	3.7678e-20	1.13356e-18	161.758	170.203	204.867	53.105	72.352	66.743	K13344	RecName: Full=Peroxisomal membrane protein 13; AltName: Full=Peroxin-13; Short=AtPEX13; AltName: Full=Peroxisome biogenesis protein 13; AltName: Full=Pex13p; AltName: Full=Protein ABERRANT PEROXISOME MORPHOLOGY 2 [Arabidopsis thaliana]
TR14691|c0_g1_i2	2.49775	5.20474	3.83384e-20	1.15249e-18	38.947	41.435	37.427	11.037	5.481	11.85	K11799	RecName: Full=DDB1- and CUL4-associated factor 4; AltName: Full=WD repeat-containing protein 21A [Homo sapiens]
TR7177|c0_g2_i1	4.70049	4.07834	3.9723e-20	1.19313e-18	121.797	128.377	124.325	3.953	0	9.939		NA
TR15270|c0_g1_i2	1.49201	6.88513	4.0549e-20	1.21694e-18	68.254	60.059	64.124	26.23	20.115	24.421		RecName: Full=Ultraviolet-B receptor UVR8; AltName: Full=Protein UV-B RESISTANCE 8; AltName: Full=RCC1 domain-containing protein UVR8 [Arabidopsis thaliana]
TR14533|c0_g2_i1	1.70006	6.28495	4.45025e-20	1.33449e-18	87.59	80.443	81.866	27.121	22.581	26.91		RecName: Full=TOM1-like protein 2; AltName: Full=Target of Myb-like protein 2 [Xenopus laevis]
TR14993|c0_g1_i1	3.08081	5.08328	4.54266e-20	1.36108e-18	30.526	37.374	31.525	6.074	1.98	3.185		RecName: Full=Amino acid permease 3; AltName: Full=Amino acid transporter AAP3 [Arabidopsis thaliana]
TR5817|c0_g1_i1	2.18915	5.37059	4.80372e-20	1.43695e-18	111.781	97.111	120.557	23.244	24.498	24.279		NA
TR16073|c5_g1_i1	1.2444	7.73753	5.01275e-20	1.49825e-18	294.859	297.119	276.037	125.865	119.827	120.312	K06890	RecName: Full=BI1-like protein [Arabidopsis thaliana]
TR11928|c1_g1_i1	1.74583	6.25923	5.23797e-20	1.56301e-18	40.884	39.491	50.448	11.834	14.418	12.764		RecName: Full=Formin-like protein 13; Short=AtFH13 [Arabidopsis thaliana]
TR8134|c0_g1_i1	2.0509	6.07061	5.9617e-20	1.77318e-18	68.584	70.538	68.905	21.513	13.626	14.172	K13155	RecName: Full=U11/U12 small nuclear ribonucleoprotein 35 kDa protein; Short=U11/U12 snRNP 35 kDa protein; Short=U11/U12-35K [Arabidopsis thaliana]
TR13954|c1_g1_i1	3.7075	4.39716	5.97903e-20	1.77689e-18	64.824	66.719	81.508	4.64	4.365	7.065		NA
TR6229|c0_g1_i1	2.52047	5.20001	6.03807e-20	1.79298e-18	30.765	37.662	34.518	7.516	4.329	5.699		NA
TR19158|c0_g1_i1	1.18374	8.31057	6.04952e-20	1.79492e-18	221.261	202.872	221.047	100.254	90.532	92.631	K01835	RecName: Full=Phosphoglucomutase, cytoplasmic; Short=PGM; AltName: Full=Glucose phosphomutase [Populus tremula]
TR11942|c0_g1_i1	1.70186	6.90922	7.06786e-20	2.09028e-18	101.708	132.679	116.145	40.185	33.3	33.556		RecName: Full=Glucan endo-1,3-beta-glucosidase 7; AltName: Full=(1->3)-beta-glucan endohydrolase 7; Short=(1->3)-beta-glucanase 7; AltName: Full=Beta-1,3-endoglucanase 7; Short=Beta-1,3-glucanase 7; Flags: Precursor [Arabidopsis thaliana]
TR10910|c0_g2_i1	2.27942	5.76901	7.97011e-20	2.34951e-18	86.371	69.273	67.069	17.586	16.623	11.205	K00026	RecName: Full=Malate dehydrogenase, glyoxysomal; Flags: Precursor [Citrullus lanatus]
TR7497|c0_g1_i1	3.07777	4.93388	8.49341e-20	2.49974e-18	60.608	44.299	41.958	5.005	7.047	5.229		NA
TR13358|c0_g1_i1	2.79147	4.80929	8.95977e-20	2.63488e-18	55.97	51.305	60.094	7.559	8.973	7.408		NA
TR7088|c0_g1_i1	2.15261	5.42999	1.05078e-19	3.07527e-18	58.762	50.361	54.49	13.378	10.62	13.023		NA
TR19598|c0_g1_i1	1.28817	7.27169	1.12246e-19	3.27719e-18	165.985	152.062	157.436	57.694	66.223	71.847		RecName: Full=Mediator of RNA polymerase II transcription subunit 4 [Arabidopsis thaliana]
TR18946|c0_g1_i1	1.5421	7.30107	1.1312e-19	3.30007e-18	247.001	224.912	272.556	75.653	105.337	75.124	K13899	RecName: Full=Cysteine proteinase inhibitor B; AltName: Full=Cystatin-B; AltName: Full=SCB [Helianthus annuus]
TR12815|c2_g1_i1	1.43601	6.96046	1.17684e-19	3.43048e-18	303.12	350.782	340.269	105.955	136.891	126.22		RecName: Full=Protein yippee-like At5g53940 [Arabidopsis thaliana]
TR10074|c1_g2_i1	1.29062	7.03122	1.40695e-19	4.08496e-18	117	119.45	115.812	45.453	50.337	48.205	K14498	RecName: Full=Serine/threonine-protein kinase SAPK10; AltName: Full=Osmotic stress/abscisic acid-activated protein kinase 10 [Oryza sativa Japonica Group]
TR1440|c0_g1_i1	1.73984	6.95107	1.51978e-19	4.40555e-18	213.227	228.663	244.333	84.06	62.47	56.611	K07910	RecName: Full=Ras-related protein RABC1; Short=AtRABC1; AltName: Full=Ras-related protein Rab18; Short=AtRab18 [Arabidopsis thaliana]
TR7984|c0_g1_i1	3.19933	4.65471	1.53273e-19	4.43958e-18	34.514	39.376	40.921	2.57	6.129	3.83		RecName: Full=Probable carboxylesterase 2; AltName: Full=AtCXE2 [Arabidopsis thaliana]
TR16425|c0_g1_i1	1.13127	8.37976	1.59808e-19	4.61789e-18	658.313	623.387	676.447	272.327	337.818	286.071	K03236	RecName: Full=Eukaryotic translation initiation factor 1A; Short=eIF-1A; AltName: Full=Eukaryotic translation initiation factor 4C; Short=eIF-4C [Onobrychis viciifolia]
TR15091|c1_g1_i1	1.82291	7.38598	1.60691e-19	4.63974e-18	80.514	84.791	82.903	27.426	16.461	25.779		NA
TR15890|c0_g1_i1	2.30928	6.54061	1.94379e-19	5.58155e-18	46.444	49.43	54.847	14.328	7.812	7.299	K15728	RecName: Full=Phosphatidate phosphatase PAH1; AltName: Full=Phosphatidic acid phosphohydrolase 1; Short=AtPAH1 [Arabidopsis thaliana]
TR8095|c0_g1_i1	1.44058	6.88142	2.14082e-19	6.13768e-18	43.129	43.874	45.535	16.729	13.959	18.085	K18667	NA
TR13447|c0_g2_i1	5.5101	4.31406	2.15848e-19	6.18347e-18	17.764	12.665	9.312	0	0.783	0		RecName: Full=G-type lectin S-receptor-like serine/threonine-protein kinase At5g24080; Flags: Precursor [Arabidopsis thaliana]
TR15337|c1_g1_i1	1.55846	6.62834	2.33172e-19	6.6693e-18	87.807	94.753	83.75	26.417	34.515	29.852	K01090	RecName: Full=Protein phosphatase 2C 70; Short=AtPP2C70; AltName: Full=Kinase-associated protein phosphatase; AltName: Full=Protein ROOT ATTENUATED GROWTH 1 [Arabidopsis thaliana]
TR3784|c0_g1_i1	1.17162	8.05843	2.33893e-19	6.68471e-18	197.446	194.705	238.372	88.497	99.586	92.036	K12827	RecName: Full=Splicing factor 3A subunit 3; AltName: Full=SF3a60; AltName: Full=Spliceosome-associated protein 61; Short=SAP 61 [Mus musculus]
TR6043|c0_g1_i1	1.30657	8.97393	2.4108e-19	6.88472e-18	278.382	282.947	291.824	129.979	106.885	106.777	K08829	RecName: Full=Cyclin-dependent kinase F-4; Short=CDKF;4; AltName: Full=Serine/threonine-protein kinase MHK-like protein 2 [Oryza sativa Japonica Group]
TR924|c0_g1_i1	2.11992	5.51507	2.64555e-19	7.54333e-18	60.152	52.846	55.324	9.637	15.183	14.289		RecName: Full=Glucan endo-1,3-beta-glucosidase 14; AltName: Full=(1->3)-beta-glucan endohydrolase 14; Short=(1->3)-beta-glucanase 14; AltName: Full=Beta-1,3-endoglucanase 14; Short=Beta-1,3-glucanase 14; Flags: Precursor [Arabidopsis thaliana]
TR3151|c0_g2_i1	2.71787	4.93276	2.81019e-19	8.0003e-18	45.066	53.789	61.763	6.693	9.792	7.878		NA
TR16002|c0_g1_i1	1.53514	6.83949	3.10455e-19	8.80402e-18	70.191	66.109	62.001	24.949	22.311	20.792		NA
TR16102|c1_g1_i2	1.77374	6.29557	3.51201e-19	9.95179e-18	58.249	51.868	47.98	14.6	17.757	13.878		RecName: Full=Putative uncharacterized protein At4g01020, chloroplastic; Flags: Precursor [Arabidopsis thaliana]
TR11963|c0_g1_i1	1.69566	6.39657	3.62304e-19	1.02505e-17	64.072	77.049	71.552	18.824	26.217	20.851		NA
TR13613|c0_g1_i1	1.34122	7.18407	3.69677e-19	1.0443e-17	103.805	104.841	107.417	44.706	40.392	38.609		RecName: Full=Transcription factor VOZ1; AltName: Full=Protein VASCULAR PLANT ONE-ZINC FINGER 1; Short=AtVOZ1 [Arabidopsis thaliana]
TR12279|c0_g1_i1	2.38066	7.06117	3.85835e-19	1.0891e-17	93.538	97.882	109.134	26.247	19.422	10.685	K12829	RecName: Full=Splicing factor 3B subunit 2; AltName: Full=Pre-mRNA-splicing factor SF3b 145 kDa subunit; Short=SF3b145; AltName: Full=SF3b150; AltName: Full=Spliceosome-associated protein 145; Short=SAP 145 [Homo sapiens]
TR8322|c0_g1_i2	1.18814	9.81297	4.09427e-19	1.15391e-17	1000.71	1097.69	1016.86	489.904	457.573	421.418	K18819	RecName: Full=Galactinol synthase 2; Short=GolS-2; Short=SlGolS2 [Solanum lycopersicum]
TR15541|c0_g1_i1	2.66282	4.88155	4.2182e-19	1.18701e-17	34.412	36.235	34.554	6.303	4.194	5.724		RecName: Full=Calcium-dependent protein kinase 34 [Arabidopsis thaliana]
TR13546|c1_g1_i3	1.2554	7.10857	4.48626e-19	1.2605e-17	72.493	68.111	73.698	29.25	32.481	29.558	K00858	RecName: Full=NAD(H) kinase 1; Short=AtNADK-1 [Arabidopsis thaliana]
TR16028|c0_g1_i3	1.50335	6.48522	5.32396e-19	1.49128e-17	68.596	62.601	84.179	20.19	22.527	22.393		RecName: Full=Protein DEFECTIVE IN MERISTEM SILENCING 3; AltName: Full=Protein INVOLVED IN DE NOVO 1 [Arabidopsis thaliana]
TR14809|c0_g1_i2	1.77513	6.24876	5.49263e-19	1.53735e-17	51.413	55.17	50.758	17.637	15.066	17.842	K01930	RecName: Full=Folylpolyglutamate synthase; AltName: Full=DHFS-FPGS homolog C; AltName: Full=Folylpoly-gamma-glutamate synthetase; Short=FPGS; AltName: Full=Tetrahydrofolylpolyglutamate synthase; Short=Tetrahydrofolate synthase [Arabidopsis thaliana]
TR6890|c0_g1_i1	2.08129	5.51053	5.54985e-19	1.55217e-17	57.474	46.749	61	12.199	13.644	13.149	K15688	RecName: Full=Mitochondrial ubiquitin ligase activator of nfkb 1; AltName: Full=E3 ubiquitin-protein ligase mul1 [Xenopus laevis]
TR8386|c0_g1_i1	2.68782	6.25428	6.73015e-19	1.87654e-17	65.941	114.515	113.248	8.534	17.505	20.273	K17893	RecName: Full=Ubiquinol oxidase, mitochondrial; AltName: Full=Alternative oxidase; Flags: Precursor [Mangifera indica]
TR11992|c0_g1_i1	2.20079	5.87161	6.78295e-19	1.88982e-17	100.82	76.416	108.836	25.865	18.045	17.348		RecName: Full=Nuclear transcription factor Y subunit B-8; Short=AtNF-YB-8 [Arabidopsis thaliana]
TR16307|c3_g6_i4	1.68018	6.37508	7.58196e-19	2.10922e-17	104.694	104.461	95.995	33.882	44.343	33.707	K02882	RecName: Full=60S ribosomal protein L18a [Oryza sativa Japonica Group]
TR23162|c0_g1_i1	1.59522	6.36949	8.39997e-19	2.33145e-17	154.192	166.096	180.317	58.509	57.078	49.093		RecName: Full=Glutathione S-transferase DHAR2; AltName: Full=Chloride intracellular channel homolog 2; Short=CLIC homolog 2; AltName: Full=Glutathione-dependent dehydroascorbate reductase 2; Short=AtDHAR2; Short=CytDHAR; Short=GSH-dependent dehydroascorbate reductase 2 [Arabidopsis thaliana]
TR11329|c0_g1_i1	2.69701	8.943	8.40751e-19	2.33178e-17	511.937	486.52	513.121	43.213	128.332	64.472		NA
TR14585|c0_g1_i1	8.22602	3.71692	8.62479e-19	2.39022e-17	73.302	89.887	79.183	0	0	0		NA
TR14650|c0_g1_i1	1.85179	6.6928	9.22551e-19	2.55283e-17	133.454	147.369	203.782	48.761	40.482	44.073		RecName: Full=Protein CHAPERONE-LIKE PROTEIN OF POR1, chloroplastic; Short=AtCPP1; AltName: Full=Protein CELL GROWTH DEFECT FACTOR 1; Short=AtCDF1; Flags: Precursor [Arabidopsis thaliana]
TR17559|c0_g1_i1	8.28022	3.77122	9.35108e-19	2.58562e-17	27.643	35.557	42.042	0	0	0		NA
TR19726|c0_g2_i1	8.17381	3.66875	9.77715e-19	2.69935e-17	19.428	17.911	19.542	0	0	0		RecName: Full=Pentatricopeptide repeat-containing protein At1g61870, mitochondrial; AltName: Full=Protein PENTATRICOPEPTIDE REPEAT 336; Flags: Precursor [Arabidopsis thaliana]
TR1306|c0_g2_i1	1.99621	5.83584	1.01984e-18	2.81141e-17	64.607	72.057	71.659	17.849	12.501	21.806		RecName: Full=Probable WRKY transcription factor 32; AltName: Full=WRKY DNA-binding protein 32 [Arabidopsis thaliana]
TR17207|c0_g1_i1	1.12267	8.22526	1.1011e-18	3.02857e-17	144.723	161.518	178.528	72.446	71.668	78.618		RecName: Full=Vacuolar-sorting receptor 1; Short=AtVSR1; AltName: Full=BP80-like protein b; Short=AtBP80b; AltName: Full=Epidermal growth factor receptor-like protein 1; Short=AtELP; Short=AtELP1; AltName: Full=Spot 3 protein; Flags: Precursor [Arabidopsis thaliana]
TR12262|c0_g2_i1	1.94594	6.14685	1.27154e-18	3.48948e-17	64.71	67.685	52.63	17.789	13.581	16.057		RecName: Full=Signal peptide peptidase-like 4; Short=AtSPPL4; Flags: Precursor [Arabidopsis thaliana]
TR15534|c0_g1_i1	1.64266	6.31741	1.28861e-18	3.53367e-17	55.275	44.805	53.297	16.449	15.714	17.365		NA
TR1127|c0_g1_i1	1.81808	6.44783	1.34294e-18	3.67715e-17	152.779	172.814	131.002	43.451	48.096	37.243		RecName: Full=Cell number regulator 8; AltName: Full=ZmCNR08 [Zea mays]
TR19012|c0_g1_i1	2.0184	6.21518	1.34256e-18	3.67715e-17	169.575	174.482	125.624	38.353	43.848	33.422		RecName: Full=RING-H2 finger protein ATL56 [Arabidopsis thaliana]
TR9740|c0_g1_i2	1.80327	5.77131	1.36605e-18	3.73762e-17	47.949	42.252	50.579	13.013	16.839	14.691	K00844	RecName: Full=Hexokinase-4 [Arabidopsis thaliana]
TR12341|c1_g1_i1	2.00719	5.90644	1.41427e-18	3.86665e-17	93.128	83.617	96.21	24.644	27.036	15.42	K00469	RecName: Full=Inositol oxygenase 1; AltName: Full=Myo-inositol oxygenase 1; Short=AtMIOX1; Short=MI oxygenase 1 [Arabidopsis thaliana]
TR10394|c0_g2_i1	8.17724	3.67084	1.49334e-18	4.0798e-17	22.311	23.455	21.104	0	0	0.268		RecName: Full=Lipoxygenase 3, chloroplastic; Short=AtLOX3; Flags: Precursor [Arabidopsis thaliana]
TR2365|c0_g2_i1	8.54068	4.01353	1.75211e-18	4.78e-17	8.204	16.381	9.753	0	0	0		NA
TR13995|c2_g1_i1	5.10879	3.93462	1.77205e-18	4.83038e-17	145.6	179.164	139.992	2.715	9.198	0		NA
TR12463|c0_g1_i1	2.18112	5.57751	1.79259e-18	4.88273e-17	73.609	56.585	77.943	11.546	11.592	15.672		RecName: Full=1-aminocyclopropane-1-carboxylate oxidase homolog 1 [Arabidopsis thaliana]
TR24584|c0_g1_i1	1.5394	6.54238	1.91482e-18	5.20017e-17	68.106	79.361	73.639	21.454	26.316	28.829	K15175	RecName: Full=Hsp90 co-chaperone CDC37; AltName: Full=Protein CDC37 homolog; AltName: Full=Protein PLANT HOMOLOGOUS TO PARAFIBROMIN [Arabidopsis thaliana]
TR7279|c1_g1_i1	6.63316	3.82256	2.12435e-18	5.76066e-17	185.96	136.118	230.347	0	3.861	0		NA
TR7504|c0_g1_i1	1.4408	6.52236	2.29829e-18	6.21388e-17	40.428	41.078	47.395	15.168	16.119	16.325		RecName: Full=Nuclear-interacting partner of ALK; AltName: Full=Nuclear-interacting partner of anaplastic lymphoma kinase; AltName: Full=Zinc finger C3HC-type protein 1 [Pongo abelii]
TR18945|c0_g1_i1	1.6915	6.20212	2.29821e-18	6.21388e-17	70.647	64.211	71.206	16.865	21.645	25.955	K15688	RecName: Full=Mitochondrial ubiquitin ligase activator of nfkb 1-A; AltName: Full=E3 ubiquitin-protein ligase mul1-A [Danio rerio]
TR13975|c0_g1_i1	3.28249	4.66674	2.45175e-18	6.59949e-17	31.062	44.518	37.332	2.952	6.03	2.69		RecName: Full=Probable inactive poly [ADP-ribose] polymerase SRO2; AltName: Full=Protein SIMILAR TO RCD ONE 2 [Arabidopsis thaliana]
TR14973|c0_g1_i1	1.81339	6.21836	2.58057e-18	6.94115e-17	35.357	34.303	41.481	12.674	9.162	9.361		RecName: Full=Calmodulin-binding transcription activator 5; AltName: Full=Ethylene-induced calmodulin-binding protein f; Short=EICBP.f; AltName: Full=Signal-responsive protein 6 [Arabidopsis thaliana]
TR13850|c0_g2_i1	2.14072	5.43017	2.96122e-18	7.95916e-17	71.239	78.533	89.676	12.504	25.056	23.767		RecName: Full=Repressor of RNA polymerase III transcription MAF1 homolog [Xenopus laevis]
TR15043|c1_g2_i1	1.59386	6.77187	2.98371e-18	8.0137e-17	186.712	239.28	212.868	69.452	81.406	62.352		RecName: Full=60S ribosomal protein L2, mitochondrial (mitochondrion) [Oryza sativa Japonica Group]
TR16046|c0_g1_i1	3.19554	4.75725	3.06652e-18	8.22402e-17	33.375	20.717	31.406	2.681	3.213	3.436		RecName: Full=CSC1-like protein At3g54510 [Arabidopsis thaliana]
TR17430|c0_g1_i1	1.43433	6.86552	3.25761e-18	8.71732e-17	152.973	160.747	154.515	51.637	69.31	52.731	K00365	RecName: Full=Uricase-2 isozyme 1; AltName: Full=Urate oxidase; AltName: Full=Uricase II clone pcClNUO-01 [Canavalia lineata]
TR10737|c0_g2_i1	4.10844	4.77397	3.28918e-18	8.79536e-17	30.367	51.017	37.857	0.042	5.148	1.852		NA
TR7606|c0_g1_i2	1.49944	6.91764	3.62159e-18	9.6701e-17	95.008	85.009	82.271	32.542	26.631	32.257		NA
TR22440|c0_g1_i1	1.24594	7.29657	3.67245e-18	9.79874e-17	134.354	142.296	144.785	51.298	67.888	59.36		RecName: Full=Oxysterol-binding protein-related protein 3A; AltName: Full=OSBP-related protein 3A; AltName: Full=Protein UNFERTILIZED EMBRYO SAC 18 [Arabidopsis thaliana]
TR12601|c1_g1_i1	1.969	5.70629	4.05193e-18	1.07876e-16	48.256	58.494	53.56	15.728	11.745	12.982		NA
TR15943|c0_g1_i8	1.7238	5.83968	4.09069e-18	1.08829e-16	54.968	54.986	57.256	14.328	14.445	15.806		RecName: Full=RNA pseudouridine synthase 3, mitochondrial; AltName: Full=RNA pseudouridylate synthase 3; AltName: Full=RNA-uridine isomerase 3; Flags: Precursor [Arabidopsis thaliana]
TR12376|c1_g1_i1	1.31852	7.33401	4.16229e-18	1.10653e-16	82.394	96.271	92.024	36.766	32.571	39.137		RecName: Full=Transmembrane and coiled-coil domain-containing protein 4 [Homo sapiens]
TR11239|c0_g2_i1	1.64356	7.03138	4.59704e-18	1.22122e-16	52.78	53.766	56.159	19.418	12.42	17.088	K17108	RecName: Full=Non-lysosomal glucosylceramidase; Short=NLGase; AltName: Full=Beta-glucocerebrosidase 2; Short=Beta-glucosidase 2; AltName: Full=Glucosylceramidase 2 [Mus musculus]
TR15219|c0_g1_i1	1.31483	7.63556	4.6092e-18	1.22356e-16	164.481	166.89	199.072	59.145	82.837	72.366	K12176	RecName: Full=COP9 signalosome complex subunit 2; Short=Signalosome subunit 2; AltName: Full=Protein FUSCA 12 [Arabidopsis thaliana]
TR14449|c0_g1_i1	1.5854	6.46373	4.70187e-18	1.24726e-16	54.216	58.77	49.446	18.578	18.009	17.373		RecName: Full=WPP domain-interacting tail-anchored protein 1 [Arabidopsis thaliana]
TR8053|c0_g1_i1	1.5709	8.12711	4.83787e-18	1.2824e-16	69.655	71.631	77.836	28.308	18.774	26.282	K10691	RecName: Full=Auxin transport protein BIG; AltName: Full=Protein ATTENUATED SHADE AVOIDANCE 1; AltName: Full=Protein CORYMBOSA1; AltName: Full=Protein DARK OVER-EXPRESSION OF CAB 1; AltName: Full=Protein LOW PHOSPHATE-RESISTANT ROOT 1; AltName: Full=Protein TRANSPORT INHIBITOR RESPONSE 3; AltName: Full=Protein UMBRELLA 1 [Arabidopsis thaliana]
TR12524|c0_g1_i1	2.76272	5.28097	4.88314e-18	1.29347e-16	34.047	48.889	64.076	7.126	5.688	8.85		RecName: Full=ACT domain-containing protein ACR9; AltName: Full=Protein ACT DOMAIN REPEATS 9 [Arabidopsis thaliana]
TR14386|c0_g1_i2	1.56386	6.69967	4.98626e-18	1.31982e-16	57.554	63.659	55.646	20.707	16.731	22.519	K06670	RecName: Full=Sister chromatid cohesion 1 protein 2; AltName: Full=SCC1 homolog 2; Short=AtRAD21-1 [Arabidopsis thaliana]
TR7995|c0_g1_i1	1.33068	6.72501	5.04782e-18	1.33515e-16	63.821	63.648	68.631	25.577	27.468	24.832		RecName: Full=Microtubule-associated protein TORTIFOLIA1; AltName: Full=Microtubule-associated protein SPIRAL2; AltName: Full=Protein CONVOLUTA [Arabidopsis thaliana]
TR14585|c1_g2_i1	1.99504	7.41562	5.62629e-18	1.48601e-16	91.966	97.111	94.194	32.228	19.908	18.069		RecName: Full=Probable GTP diphosphokinase RSH3, chloroplastic; AltName: Full=RelA/SpoT homolog 3; Short=AtRSH3; AltName: Full=ppGpp synthetase RSH3; Flags: Precursor [Arabidopsis thaliana]
TR22892|c0_g1_i1	1.36911	6.84352	6.18565e-18	1.63139e-16	101.435	88.955	105.641	35.918	42.579	36.204	K18726	RecName: Full=Plant UBX domain-containing protein 10; Short=PUX10 [Arabidopsis thaliana]
TR3837|c0_g1_i1	1.58469	6.11257	6.25248e-18	1.64782e-16	46.593	47.06	52.272	16.508	16.047	15.923		RecName: Full=Protein CYPRO4 [Cynara cardunculus]
TR20568|c0_g1_i1	1.03563	8.61021	6.57715e-18	1.72965e-16	670.767	778.463	765.086	336.537	387.219	358.697	K06689	RecName: Full=Ubiquitin-conjugating enzyme E2-17 kDa; AltName: Full=Ubiquitin carrier protein; AltName: Full=Ubiquitin-protein ligase [Solanum lycopersicum]
TR13318|c0_g1_i1	1.37806	6.75294	6.61605e-18	1.73863e-16	84.559	92.958	98.105	31.337	39.996	35.073	K04123	RecName: Full=Ent-kaurenoic acid oxidase 1; Short=AtKAO1; AltName: Full=Cytochrome P450 88A3 [Arabidopsis thaliana]
TR6279|c0_g1_i1	1.08877	9.22738	7.07157e-18	1.85567e-16	695.858	741.341	819.587	369.367	363.513	325.963		RecName: Full=Reticulon-like protein B1; Short=AtRTNLB1; AltName: Full=VirB2-interacting protein 1 [Arabidopsis thaliana]
TR13364|c2_g2_i1	2.50154	5.25415	7.25466e-18	1.90234e-16	55.811	50.097	41.911	10.816	9.207	5.565		RecName: Full=Zinc finger HIT domain-containing protein 2 [Bos taurus]
TR3920|c0_g1_i1	1.35829	7.35497	7.65248e-18	1.99949e-16	265.836	221.922	216.755	86.868	95.428	93.234		RecName: Full=Zinc finger protein ZAT10; AltName: Full=Salt-tolerance zinc finger [Arabidopsis thaliana]
TR11692|c0_g1_i1	3.89885	4.38248	7.79039e-18	2.03407e-16	33.227	40.526	48.361	1.748	1.269	5.271		RecName: Full=Universal stress protein A-like protein [Arabidopsis thaliana]
TR15091|c0_g1_i1	1.75257	6.30814	7.81959e-18	2.04024e-16	148.893	194.797	190.321	51.858	59.67	45.507		NA
TR19138|c0_g1_i1	1.47356	6.93136	7.88856e-18	2.05677e-16	192.649	195.165	202.78	80.819	70.687	59.41	K03259	RecName: Full=Eukaryotic translation initiation factor NCBP; AltName: Full=Novel cap-binding protein; Short=nCBP; AltName: Full=mRNA cap-binding protein [Triticum aestivum]
TR21093|c0_g1_i1	8.18001	3.67235	8.75324e-18	2.27734e-16	17.343	23.547	18.278	0	0	0		RecName: Full=Protein rds1 [Schizosaccharomyces pombe 972h-]
TR1790|c0_g1_i1	1.13796	9.01281	9.07792e-18	2.35845e-16	580.806	595.882	683.029	276.213	315.282	253.136		RecName: Full=Cysteine proteinase inhibitor 12; AltName: Full=Oryzacystatin XII; Short=OC-XII; AltName: Full=Oryzacystatin-12; Flags: Precursor [Oryza sativa Japonica Group]
TR11185|c0_g1_i2	1.28915	7.30818	1.02872e-17	2.66317e-16	91.624	81.754	91.178	38.887	34.299	34.36	K06184	RecName: Full=ABC transporter F family member 4; Short=ABC transporter ABCF.4; Short=AtABCF4; AltName: Full=GCN20-type ATP-binding cassette protein GCN4 [Arabidopsis thaliana]
TR13757|c0_g2_i1	2.00198	5.66626	1.04985e-17	2.71403e-16	63.787	61.002	54.561	15.414	17.496	11.532	K09537	RecName: Full=DnaJ homolog subfamily C member 17 [Bos taurus]
TR14577|c2_g1_i1	1.48556	6.32274	1.10275e-17	2.84875e-16	113.262	116.528	130.298	39.108	45.891	43.906		NA
TR13396|c0_g1_i2	1.78732	5.9558	1.10635e-17	2.85604e-16	49.703	47.555	46.728	14.71	16.065	11.129		RecName: Full=F-box/LRR-repeat protein 10 [Arabidopsis thaliana]
TR14190|c0_g1_i3	2.99531	4.77652	1.12619e-17	2.9052e-16	42.274	52.869	35.329	3.758	7.938	5.9		RecName: Full=Probable proline transporter 2 [Oryza sativa Japonica Group]
TR12905|c0_g1_i1	2.4825	5.00693	1.35115e-17	3.47327e-16	57.828	63.464	55.145	13.208	9.153	8.422	K10666	RecName: Full=E3 ubiquitin-protein ligase RNF185; AltName: Full=RING finger protein 185 [Gallus gallus]
TR7853|c0_g1_i1	1.60535	6.36358	1.56365e-17	4.00825e-16	59.89	73.046	69.155	23.346	23.175	19.535	K01772	RecName: Full=Ferrochelatase-2, chloroplastic; AltName: Full=Ferrochelatase II; AltName: Full=Heme synthase 2; AltName: Full=Protoheme ferro-lyase 2; Flags: Precursor [Oryza sativa Japonica Group]
TR11267|c0_g2_i1	1.37784	6.67094	1.58322e-17	4.05558e-16	91.692	89.312	84.358	31.99	34.191	36.187		RecName: Full=Dr1-associated corepressor; AltName: Full=Dr1-associated protein 1; AltName: Full=Negative cofactor 2-alpha; Short=NC2-alpha [Rattus norvegicus]
TR15833|c1_g1_i1	1.95488	6.20192	1.59824e-17	4.09117e-16	94.131	78.947	102.934	31.617	24.111	15.848		RecName: Full=NAC domain-containing protein 40; Short=ANAC040; AltName: Full=Protein NTM1-like 8 [Arabidopsis thaliana]
TR15439|c6_g1_i3	1.22162	7.66547	2.09793e-17	5.34036e-16	143.903	161.575	150.115	66.712	78.445	61.321		RecName: Full=Endonuclease 4; Short=AtENDO4; AltName: Full=Deoxyribonuclease ENDO4; AltName: Full=Single-stranded-nucleate endonuclease ENDO4; Flags: Precursor [Arabidopsis thaliana]
TR17316|c0_g1_i1	1.6063	6.08301	2.37043e-17	6.01726e-16	63.719	54.526	64.577	18.324	20.808	21.086		RecName: Full=Protein RTF2 homolog; AltName: Full=Replication termination factor 2 domain-containing protein 1 [Sus scrofa]
TR23205|c0_g1_i1	3.39186	4.28593	2.57636e-17	6.53096e-16	451.17	503.177	459.657	42.764	44.757	42.733		NA
TR1715|c0_g1_i1	1.37529	7.83443	2.85458e-17	7.2162e-16	365.881	376.445	372.378	166.237	136.423	124.376	K11251	RecName: Full=Histone H2A variant 1; AltName: Full=H2A.F/Z 1; AltName: Full=H2AvAt; AltName: Full=HTA11 [Arabidopsis thaliana]
TR8731|c0_g1_i1	1.31444	8.05797	2.86174e-17	7.22929e-16	294.574	347.123	350.809	112.513	160.012	128.332	K12885	RecName: Full=Glycine-rich RNA-binding protein RZ1C; Short=AtRZ-1C [Arabidopsis thaliana]
TR2963|c0_g1_i1	5.72915	3.68786	3.05129e-17	7.69219e-16	28.669	34.866	46.286	1.493	0	0		NA
TR15192|c0_g1_i1	1.52744	6.56713	3.17463e-17	7.9866e-16	40.781	41.653	49.613	17.026	13.743	14.674	K01191	RecName: Full=Alpha-mannosidase; Short=JBM; Short=Jbalpha-man; Contains: RecName: Full=Alpha-mannosidase, heavy subunit; Contains: RecName: Full=Alpha-mannosidase, light subunit, partial [Canavalia ensiformis]
TR5765|c0_g1_i1	1.67378	6.07086	3.44051e-17	8.64955e-16	85.209	103.185	102.934	28.673	34.452	27.824		RecName: Full=SPX domain-containing protein 1; AltName: Full=Protein SPX DOMAIN GENE 1; Short=AtSPX1 [Arabidopsis thaliana]
TR14393|c1_g1_i2	2.75265	4.6551	3.67083e-17	9.20325e-16	51.116	50.718	52.248	6.49	10.359	6.503		RecName: Full=Protein CREG1; AltName: Full=Cellular repressor of E1A-stimulated genes 1; Flags: Precursor [Homo sapiens]
TR17564|c0_g1_i1	2.63602	5.02428	3.72627e-17	9.33586e-16	24.51	24.744	34.876	3.809	6.381	3.252		NA
TR9660|c0_g1_i1	1.38049	6.62696	3.84034e-17	9.61506e-16	48.199	48.636	47.228	19.393	17.91	17.8		RecName: Full=NAC domain-containing protein 14; Short=ANAC014; AltName: Full=Protein NTM1-like 2 [Arabidopsis thaliana]
TR24765|c0_g1_i1	1.83997	5.69758	4.05663e-17	1.01496e-15	70.624	69.238	85.848	21.344	23.148	18.161	K13125	RecName: Full=Nitric oxide synthase-interacting protein [Xenopus (Silurana) tropicalis]
TR6290|c0_g1_i1	1.97426	5.51859	4.23879e-17	1.05837e-15	65.405	60.772	82.152	17.043	18.549	17.398	K10268	RecName: Full=F-box protein SKIP1; AltName: Full=SKP1-interacting partner 1 [Arabidopsis thaliana]
TR14967|c1_g1_i1	2.88296	4.63229	4.29208e-17	1.07094e-15	33.922	31.6	28.306	3.648	5.229	3.729	K10268	RecName: Full=F-box/LRR-repeat protein 4; Short=AtFBL4 [Arabidopsis thaliana]
TR13162|c1_g1_i1	2.25263	5.39288	4.53423e-17	1.12905e-15	59.605	75.749	69.132	17.017	16.074	8.942		RecName: Full=Protein REVEILLE 6 [Arabidopsis thaliana]
TR12550|c0_g2_i1	2.72796	4.93122	4.60432e-17	1.14572e-15	94.325	62.566	84.942	14.829	11.988	8.934		NA
TR20776|c0_g1_i1	1.4871	7.18266	4.75252e-17	1.17939e-15	74.578	72.655	69.597	30.277	22.698	23.792	K14515	RecName: Full=EIN3-binding F-box protein 1; AltName: Full=F-box/LRR-repeat protein 6 [Arabidopsis thaliana]
TR15393|c3_g2_i1	1.53598	6.29212	4.92529e-17	1.22143e-15	109.571	98.192	106.464	29.386	36.693	38.098	K13127	RecName: Full=Zinc finger CCCH domain-containing protein 1; Short=AtC3H1 [Arabidopsis thaliana]
TR8583|c1_g1_i1	3.69676	4.19595	4.96664e-17	1.23085e-15	29.991	28.287	36.784	1.425	2.835	3.034		NA
TR10050|c0_g1_i1	1.96536	7.34178	5.4836e-17	1.35713e-15	121.581	120.75	130.978	43.476	22.941	32.181		RecName: Full=Deubiquitination-protection protein dph1 [Schizosaccharomyces pombe 972h-]
TR7818|c0_g1_i1	1.88382	5.52366	5.54822e-17	1.37219e-15	101.196	85.182	91.214	24.584	25.218	26.122	K07305	RecName: Full=Peptide methionine sulfoxide reductase B1, chloroplastic; Short=AtMSRB1; AltName: Full=Peptide-methionine (R)-S-oxide reductase; Flags: Precursor [Arabidopsis thaliana]
TR6104|c0_g1_i1	2.1594	5.73036	6.01936e-17	1.48369e-15	145.361	146.771	106.297	35.282	27.801	24.941	K19032	RecName: Full=30S ribosomal protein 3, chloroplastic; AltName: Full=Plastid-specific 30S ribosomal protein 3; Short=PSRP-3; Flags: Precursor [Spinacia oleracea]
TR14523|c3_g1_i1	3.73606	4.22636	6.32781e-17	1.55762e-15	64.721	59.035	48.027	3.368	3.969	5.347	K01507	RecName: Full=Pyrophosphate-energized vacuolar membrane proton pump; AltName: Full=Pyrophosphate-energized inorganic pyrophosphatase; Short=H(+)-PPase; AltName: Full=Vacuolar H(+)-pyrophosphatase [Vigna radiata var. radiata]
TR17480|c0_g1_i1	1.23797	7.43044	6.60584e-17	1.62278e-15	58.637	59.173	60.63	27.647	23.13	24.522	K16055	RecName: Full=Probable alpha,alpha-trehalose-phosphate synthase [UDP-forming] 7; AltName: Full=Trehalose-6-phosphate synthase 7; Short=AtTPS7 [Arabidopsis thaliana]
TR3454|c0_g1_i1	8.32925	3.8167	7.49749e-17	1.83812e-15	22.197	45.68	42.65	0	0	0		RecName: Full=Fructose-bisphosphate aldolase; Short=FBP aldolase; Short=FBPA; AltName: Full=Fructose-1,6-bisphosphate aldolase [Aspergillus oryzae RIB40]
TR8214|c0_g1_i1	1.20889	8.09005	8.47675e-17	2.0768e-15	218.697	222.244	227.831	104.369	100.117	83.756		RecName: Full=Ninja-family protein AFP2; AltName: Full=ABI five-binding protein 2; Short=ABI5-binding protein 2 [Arabidopsis thaliana]
TR15772|c5_g1_i4	2.02489	5.47017	1.1009e-16	2.6864e-15	64.904	80.42	57.101	11.961	8.667	13.459		NA
TR17849|c0_g1_i1	8.19562	3.68722	1.22767e-16	2.98578e-15	25.262	44.564	33.767	0	0	0	K00059	RecName: Full=Short-chain type dehydrogenase/reductase [Picea abies]
TR15108|c0_g1_i3	1.74401	5.87343	1.29904e-16	3.15306e-15	33.569	32.474	34.22	9.951	14.841	8.171		RecName: Full=Chromodomain-helicase-DNA-binding protein 1-like [Bos taurus]
TR12503|c0_g1_i2	2.63057	4.78645	1.31768e-16	3.19619e-15	39.95	31.416	31.144	5.446	5.202	5.565		NA
TR637|c0_g2_i1	2.71032	5.0453	1.41956e-16	3.43419e-15	28.054	36.534	41.112	7.372	3.069	5.012		NA
TR12750|c0_g1_i1	1.78964	5.57221	1.5607e-16	3.77064e-15	42.308	43.287	46.275	13.488	11.727	12.579	K08334	RecName: Full=Beclin-1-like protein [Arabidopsis thaliana]
TR15696|c1_g1_i1	1.92653	5.56761	1.62073e-16	3.91309e-15	41.454	49.062	52.415	13.599	10.062	13.66		RecName: Full=Siroheme synthase; Includes: RecName: Full=Uroporphyrinogen-III C-methyltransferase; Short=Urogen III methylase; AltName: Full=SUMT; AltName: Full=Uroporphyrinogen III methylase; Short=UROM; Includes: RecName: Full=Precorrin-2 dehydrogenase; Includes: RecName: Full=Sirohydrochlorin ferrochelatase [Acinetobacter sp. ADP1]
TR13812|c0_g1_i1	5.39673	3.84527	1.70494e-16	4.11369e-15	14.722	21.028	26.935	1.179	0	0	K09419	RecName: Full=Heat stress transcription factor B-2a; Short=AtHsfB2a; AltName: Full=AtHsf-22; AltName: Full=Heat shock factor protein 6; Short=HSF 6; AltName: Full=Heat shock transcription factor 6; Short=HSTF 6 [Arabidopsis thaliana]
TR8557|c0_g1_i1	4.58113	3.97466	1.75039e-16	4.21778e-15	43.254	36.419	52.677	0	3.546	1.911		NA
TR8026|c0_g1_i1	1.68922	6.06656	1.82187e-16	4.38425e-15	43.243	47.532	54.788	16.924	14.76	12.99		RecName: Full=Methyltransferase-like protein 13 [Bos taurus]
TR10117|c0_g1_i1	2.68275	5.53225	1.95508e-16	4.69862e-15	64.721	50.361	37.141	8.56	4.716	10.224		NA
TR10063|c0_g1_i1	1.73312	6.01675	1.99366e-16	4.7882e-15	71.968	74.541	69.406	25.831	19.998	18.219		RecName: Full=PHD finger protein ALFIN-LIKE 5; Short=Protein AL5; Contains: RecName: Full=PHD finger protein ALFIN-LIKE 5, N-terminally processed [Arabidopsis thaliana]
TR8826|c0_g1_i1	2.68584	4.76248	2.02284e-16	4.85509e-15	37.5	27.746	38.393	4.878	4.482	6.713	K09422	RecName: Full=Transcription factor MYB3; AltName: Full=Myb-related protein 3; Short=AtMYB3 [Arabidopsis thaliana]
TR16369|c0_g1_i1	1.41194	6.67196	2.09609e-16	5.02759e-15	24.704	26.043	26.005	10.731	8.559	9.361	K15164	RecName: Full=Mediator of RNA polymerase II transcription subunit 13; AltName: Full=Protein GRAND CENTRAL; AltName: Full=Protein MACCHI-BOU 2 [Arabidopsis thaliana]
TR10377|c0_g1_i1	5.09476	4.21719	2.20532e-16	5.28266e-15	20.225	12.527	27.614	0	1.854	0		NA
TR15478|c0_g1_i2	1.39639	6.52975	2.54823e-16	6.0881e-15	125.204	87.183	108.586	42.95	47.34	46.63	K18195	RecName: Full=Rhamnogalacturonate lyase; Short=Rhamnogalacturonase; Flags: Precursor [Dickeya dadantii 3937]
TR14859|c0_g1_i1	1.88265	5.54735	2.59265e-16	6.18615e-15	30.23	30.047	29.463	9.238	6.336	8.699	K11723	RecName: Full=Bromodomain and PHD finger-containing protein 3 [Homo sapiens]
TR15129|c0_g1_i1	1.58395	5.94157	2.6388e-16	6.29216e-15	77.244	69.066	76.035	24.304	26.028	23.675	K09651	RecName: Full=Uncharacterized protein At3g17611 [Arabidopsis thaliana]
TR17225|c0_g1_i1	4.16511	3.96531	2.71218e-16	6.45869e-15	38.48	36.293	31.048	1.222	1.449	3.109		RecName: Full=Protein TIC 20-IV, chloroplastic; AltName: Full=Translocon at the inner envelope membrane of chloroplasts 20-IV; Short=AtTIC20-IV; Flags: Precursor [Arabidopsis thaliana]
TR14694|c0_g1_i3	1.50632	6.30069	2.75397e-16	6.54768e-15	85.46	87.034	101.885	24.678	36.693	33.64		RecName: Full=Nephrocystin-3 [Danio rerio]
TR2134|c0_g1_i1	1.80836	5.62164	2.85861e-16	6.77649e-15	82.873	85.504	95.59	27.358	27.126	20.348	K12185	RecName: Full=Vacuolar protein-sorting-associated protein 37 homolog 2; Short=AtVPS37-2; AltName: Full=ESCRT-I complex subunit VPS37 homolog 2 [Arabidopsis thaliana]
TR19119|c0_g1_i1	1.57635	6.66464	2.86398e-16	6.78043e-15	133.328	159.585	150.544	51.739	57.42	38.727		NA
TR10377|c0_g3_i1	1.91755	6.17243	2.971e-16	7.02925e-15	75.569	74.116	50.364	16.33	16.722	21.077		NA
TR7273|c0_g1_i1	3.39578	5.63205	3.649e-16	8.59444e-15	104.284	100.734	108.24	13.488	15.219	0		NA
TR1919|c0_g1_i1	1.28241	9.17925	3.68546e-16	8.67471e-15	287.395	285.592	261.741	120.919	95.095	127.427		NA
TR21507|c0_g1_i1	2.03809	5.19491	3.80844e-16	8.95841e-15	113.821	102.299	98.57	25.687	23.769	26.801		RecName: Full=Lactoylglutathione lyase; AltName: Full=Aldoketomutase; AltName: Full=Glyoxalase I; Short=Glx I; AltName: Full=Ketone-aldehyde mutase; AltName: Full=Methylglyoxalase; AltName: Full=S-D-lactoylglutathione methylglyoxal lyase [Schizosaccharomyces pombe 972h-]
TR16077|c5_g2_i1	8.33285	3.81871	3.86331e-16	9.08163e-15	29.991	71.056	57.471	0	0	0		RecName: Full=Spermidine hydroxycinnamoyl transferase; AltName: Full=BAHD-like hydroxycinnamoyl transferase [Arabidopsis thaliana]
TR8876|c0_g1_i1	1.40142	7.12889	3.9712e-16	9.32327e-15	198.87	192.347	185.957	68.4	88.921	61.296	K01823	RecName: Full=Isopentenyl-diphosphate Delta-isomerase II; AltName: Full=Isopentenyl pyrophosphate isomerase II; Short=IPP isomerase II [Camptotheca acuminata]
TR13699|c0_g2_i1	2.17276	5.15281	4.08382e-16	9.57536e-15	44.348	43.989	40.349	11.342	7.218	9.663	K17893	RecName: Full=Ubiquinol oxidase 4, chloroplastic/chromoplastic; AltName: Full=Alternative oxidase 4; AltName: Full=Plastid terminal oxidase; AltName: Full=Protein IMMUTANS; Flags: Precursor [Arabidopsis thaliana]
TR6464|c0_g1_i1	1.45569	6.76739	4.31607e-16	1.0094e-14	79.466	90.439	81.58	34.315	26.307	30.522	K12835	RecName: Full=DEAD-box ATP-dependent RNA helicase 24 [Arabidopsis thaliana]
TR11913|c0_g1_i1	1.21302	7.05724	4.41395e-16	1.03097e-14	71.33	76.623	72.005	32.601	29.907	32.207	K12127	RecName: Full=Two-component response regulator-like APRR1; AltName: Full=ABI3-interacting protein 1; AltName: Full=Pseudo-response regulator 1; AltName: Full=Timing of CAB expression 1 [Arabidopsis thaliana]
TR24711|c0_g1_i1	3.23269	4.69085	4.6194e-16	1.07621e-14	63.263	41.849	47.3	2.223	7.902	6.528		RecName: Full=F-box protein FBW2; AltName: Full=SKP1-interacting partner 18 [Arabidopsis thaliana]
TR20743|c0_g1_i1	1.40986	6.46172	5.5259e-16	1.28413e-14	108.967	113.722	115.013	34.696	44.019	49.479	K04713	RecName: Full=Sphinganine C(4)-monooxygenase 2; AltName: Full=Sphingoid C4-hydroxylase 2; AltName: Full=Sphingoid base hydroxylase 2 [Arabidopsis thaliana]
TR8333|c0_g1_i1	1.94259	5.31501	6.18725e-16	1.43599e-14	40.029	43.667	44.546	12.106	11.979	8.842		RecName: Full=E3 ubiquitin-protein ligase RING1-like; AltName: Full=RING finger protein 1 [Arabidopsis thaliana]
TR15671|c0_g1_i5	1.36589	6.46118	6.20427e-16	1.43903e-14	48.541	51.673	55.05	19.622	21.537	18.144		NA
TR10921|c0_g1_i1	2.25145	5.17885	6.23941e-16	1.44534e-14	39.015	45.392	43.938	6.931	13.068	6.989		RecName: Full=UDP-glycosyltransferase 90A1 [Arabidopsis thaliana]
TR2256|c0_g1_i1	1.22432	8.17385	6.56585e-16	1.51808e-14	248.779	233.379	241.46	116.288	98.623	93.435		NA
TR15047|c1_g1_i1	1.86183	5.53391	7.13886e-16	1.64848e-14	25.011	26.078	32.348	7.033	8.892	6.998		NA
TR9836|c0_g1_i1	2.31519	6.27306	7.26339e-16	1.67617e-14	118.777	118.864	91.679	31.973	16.128	16.543		RecName: Full=Transcription factor MYB1R1; AltName: Full=Myb-related protein R1; Short=StMYB1R-1 [Solanum tuberosum]
TR12149|c0_g2_i1	2.43067	4.98043	7.28459e-16	1.68001e-14	43.015	47.474	40.003	5.047	11.196	8.355	K17686	RecName: Full=Copper-transporting ATPase RAN1; AltName: Full=Protein HEAVY METAL ATPASE 7; AltName: Full=Protein RESPONSIVE TO ANTAGONIST 1 [Arabidopsis thaliana]
TR15483|c0_g1_i2	1.67231	5.87735	7.82018e-16	1.80125e-14	122.857	107.59	100.55	33.051	38.349	37.478		RecName: Full=F-box protein SKIP5; AltName: Full=SKP1-interacting partner 5 [Arabidopsis thaliana]
TR8359|c0_g1_i1	1.21897	7.51406	8.06343e-16	1.85611e-14	79.284	91.382	85.634	34.951	32.922	42.573	K12200	RecName: Full=ALG-2 interacting protein X; Short=Alix; Short=Dd-Alix; Short=DdAlix [Dictyostelium discoideum]
TR13210|c0_g1_i1	1.90209	5.51787	8.34382e-16	1.91824e-14	45.761	57.655	60.952	21.157	14.049	13.652		RecName: Full=Mitochondrial metalloendopeptidase OMA1 [Schizosaccharomyces pombe 972h-]
TR14995|c0_g1_i6	1.55491	6.1802	8.57365e-16	1.96984e-14	69.177	63.349	56.743	20.852	22.419	21.79	K16280	RecName: Full=E3 ubiquitin-protein ligase RGLG2; AltName: Full=RING domain ligase 2 [Arabidopsis thaliana]
TR5617|c0_g1_i1	1.48379	6.27065	9.3675e-16	2.14549e-14	56.335	54.457	50.34	20.037	18.207	19.158		RecName: Full=Pentatricopeptide repeat-containing protein At2g30100, chloroplastic; Flags: Precursor [Arabidopsis thaliana]
TR9316|c0_g1_i1	1.73259	5.88152	9.69604e-16	2.21934e-14	102.164	118.99	118.792	28.224	43.353	31.058		NA
TR24783|c0_g1_i1	8.09325	3.59807	1.05364e-15	2.40867e-14	17.719	23.984	33.242	0	0	0	K00616	RecName: Full=Transaldolase; Short=FoTal [Fusarium oxysporum f. sp. lycopersici 4287]
TR11308|c0_g2_i1	1.65285	5.90616	1.08504e-15	2.47273e-14	43.106	45.231	48.135	11.011	17.199	15.621		NA
TR5547|c0_g1_i1	2.2007	5.06777	1.0894e-15	2.48113e-14	41.978	32.221	41.279	7.864	9.387	7.76		RecName: Full=Zinc transporter 6, chloroplastic; AltName: Full=ZRT/IRT-like protein 6; Flags: Precursor [Arabidopsis thaliana]
TR12119|c0_g1_i1	3.58609	4.28189	1.09346e-15	2.48882e-14	26.276	24.514	23.012	2.791	0	3.118		RecName: Full=Putative zinc finger protein At1g68190 [Arabidopsis thaliana]
TR1707|c0_g1_i1	1.63163	6.21229	1.1393e-15	2.59153e-14	145.019	154.708	198.881	49.44	61.156	50.325		NA
TR12054|c0_g1_i1	1.18394	9.67904	1.16083e-15	2.63887e-14	1412.12	1437.24	1652.91	588.979	797.776	598.919		NA
TR10024|c0_g1_i2	1.52728	7.74096	1.19048e-15	2.70458e-14	60.334	78.211	69.859	27.104	18.945	26.759		RecName: Full=Serine/threonine-protein kinase CTR1 [Arabidopsis thaliana]
TR15927|c2_g2_i4	1.88011	5.79584	1.26272e-15	2.85981e-14	71.627	73.863	57.363	20.275	12.708	18.672		RecName: Full=Serine/threonine-protein phosphatase 7 long form homolog [Arabidopsis thaliana]
TR19081|c0_g1_i1	7.99749	3.50376	1.28262e-15	2.90308e-14	19.097	29.989	26.386	0	0	0	K02128	RecName: Full=ATP synthase subunit 9, mitochondrial; AltName: Full=Lipid-binding protein; Flags: Precursor [Podospora anserina]
TR10066|c0_g1_i1	1.25138	6.986	1.31966e-15	2.98138e-14	175.033	185.675	180.448	73.524	86.212	67.38	K12898	RecName: Full=Heterogeneous nuclear ribonucleoprotein F; Short=hnRNP F; Contains: RecName: Full=Heterogeneous nuclear ribonucleoprotein F, N-terminally processed [Bos taurus]
TR9987|c0_g1_i1	2.26406	5.0739	1.34497e-15	3.0367e-14	57.759	54.537	58.496	11.97	7.29	15.931	K10886	RecName: Full=DNA repair protein XRCC4 [Arabidopsis thaliana]
TR2677|c0_g1_i1	1.565	5.86376	1.34614e-15	3.03745e-14	60.733	61.175	60.118	19.639	22.167	19.627	K12581	RecName: Full=Probable CCR4-associated factor 1 homolog 7 [Arabidopsis thaliana]
TR1811|c0_g1_i1	1.98199	5.34973	1.38198e-15	3.11641e-14	66.294	82.904	72.661	17.475	22.824	15.596		RecName: Full=Protein HHL1, chloroplastic; AltName: Full=Hypersensitive to high light 1; Flags: Precursor [Arabidopsis thaliana]
TR12649|c0_g1_i1	1.20835	7.3219	1.40083e-15	3.15646e-14	168.173	189.609	191.262	80.03	86.923	70.112	K09060	RecName: Full=G-box-binding factor 1; AltName: Full=bZIP transcription factor 41; Short=AtbZIP41 [Arabidopsis thaliana]
TR24632|c0_g1_i1	1.60507	6.69595	1.40147e-15	3.15646e-14	153.292	146.08	121.284	35.451	55.386	48.792		RecName: Full=BON1-associated protein 2; AltName: Full=Protein BON1-ASSOCIATED PROTEIN 1-LIKE [Arabidopsis thaliana]
TR8103|c0_g1_i1	1.54802	6.30289	1.46891e-15	3.29818e-14	126.617	110.627	103.411	35.638	36.522	44.853	K04554	RecName: Full=Ubiquitin-conjugating enzyme E2 34; AltName: Full=Ubiquitin carrier protein 34 [Arabidopsis thaliana]
TR14185|c1_g1_i1	4.61585	3.75858	1.59826e-15	3.58202e-14	57.201	45.588	56.588	3.173	2.484	0		RecName: Full=3-oxo-Delta(4,5)-steroid 5-beta-reductase; AltName: Full=Delta(4)-3-oxosteroid 5-beta-reductase; AltName: Full=Delta-4,5-steroid 5-beta-reductase; Short=At5beta-StR; AltName: Full=Progesterone 5-beta-reductase; Short=5beta-POR; AltName: Full=Protein VEIN PATTERNING 1 [Arabidopsis thaliana]
TR10842|c0_g3_i1	2.29889	4.94554	1.76354e-15	3.94761e-14	41.636	48.636	54.931	9.637	11.367	8.179		RecName: Full=F-box protein FBW2; AltName: Full=SKP1-interacting partner 18 [Arabidopsis thaliana]
TR16228|c1_g1_i2	1.30153	6.60044	1.77392e-15	3.96841e-14	46.98	45.818	51.247	20.266	20.034	17.641	K13103	RecName: Full=Septin and tuftelin-interacting protein 1 homolog 1; AltName: Full=Protein SPLICEOSOMAL TIMEKEEPER LOCUS 1 [Arabidopsis thaliana]
TR15421|c6_g1_i1	1.49591	6.27365	1.84349e-15	4.12153e-14	72.663	81.248	87.422	24.508	27.108	34.545	K09419	RecName: Full=Heat shock factor protein HSF8; AltName: Full=Heat shock transcription factor 8; Short=HSTF 8; AltName: Full=Heat stress transcription factor [Solanum peruvianum]
TR4084|c0_g1_i1	1.9401	5.72535	1.88958e-15	4.22199e-14	116.077	116.517	169.86	36.876	30.969	36.472	K00799	RecName: Full=Microsomal glutathione S-transferase 3; Short=Microsomal GST-3; AltName: Full=Microsomal GST-III [Mus musculus]
TR22896|c0_g1_i1	1.04469	7.58412	2.05418e-15	4.58137e-14	117.444	116.459	130.656	59.985	55.449	61.111	K00873	RecName: Full=Pyruvate kinase isozyme A, chloroplastic; Flags: Precursor [Ricinus communis]
TR755|c0_g3_i1	8.64836	4.10997	2.06095e-15	4.59366e-14	31.176	24.514	8.585	0	0	0	K18819	RecName: Full=Galactinol synthase 1; Short=AtGolS1; Short=GolS-1 [Arabidopsis thaliana]
TR16336|c0_g1_i2	1.27306	7.04717	2.1649e-15	4.81947e-14	71.364	65.178	68.512	32.253	25.101	29.709		RecName: Full=Protein ROOT HAIR DEFECTIVE 3 homolog 2; AltName: Full=Protein SEY1 homolog 3 [Arabidopsis thaliana]
TR16077|c5_g3_i1	5.63476	3.61322	2.32679e-15	5.16414e-14	206.026	149.014	202.792	0	0	9.965		NA
TR5980|c0_g2_i1	2.51247	5.33599	2.37231e-15	5.26199e-14	77.78	55.308	99.918	8.636	14.085	18.353		NA
TR1750|c0_g1_i1	3.32495	4.14616	2.56442e-15	5.68119e-14	44.154	39.295	44.665	3.41	5.652	3.478		RecName: Full=Uncharacterized protein MTH_249 [Methanothermobacter thermautotrophicus str. Delta H]
TR12626|c0_g1_i2	1.81223	5.72212	2.61042e-15	5.7796e-14	149.19	116.977	131.288	29.937	37.413	36.682		NA
TR16356|c0_g1_i1	1.05363	8.73197	3.02979e-15	6.69594e-14	219.027	221.646	236.333	118.408	106.615	100.039		RecName: Full=Casein kinase I homolog 2 [Schizosaccharomyces pombe 972h-]
TR16311|c3_g1_i1	1.31177	8.45935	3.11312e-15	6.86765e-14	113.023	115.792	129.356	53.003	38.367	52.412	K12385	RecName: Full=Niemann-Pick C1 protein; Flags: Precursor [Sus scrofa]
TR11487|c0_g1_i1	1.86027	5.74243	3.1226e-15	6.88441e-14	73.564	65.799	85.645	25.093	19.566	16.309	K00432	RecName: Full=Phospholipid hydroperoxide glutathione peroxidase 1, chloroplastic; Short=PHGPx; Flags: Precursor [Arabidopsis thaliana]
TR13569|c0_g1_i1	1.49856	6.50331	3.36711e-15	7.41008e-14	119.37	101.114	113.916	33.22	49.374	36.456		RecName: Full=BAG family molecular chaperone regulator 4; AltName: Full=Bcl-2-associated athanogene 4 [Arabidopsis thaliana]
TR6495|c0_g1_i1	1.72108	5.86979	3.44955e-15	7.58238e-14	103.702	77.682	91.345	25.967	30.879	25.837		NA
TR325|c0_g1_i1	1.32877	7.33657	3.53664e-15	7.76912e-14	280.581	276.194	296.915	88.98	141.463	111.772		RecName: Full=Uncharacterized protein At5g01610 [Arabidopsis thaliana]
TR24330|c0_g1_i1	1.65399	6.57859	3.55708e-15	7.80935e-14	85.927	73.241	71.624	29.233	23.967	19.393		RecName: Full=Transcription factor VOZ1; AltName: Full=Protein VASCULAR PLANT ONE-ZINC FINGER 1; Short=AtVOZ1 [Arabidopsis thaliana]
TR7837|c1_g1_i1	1.13832	7.03975	3.68332e-15	8.0768e-14	172.993	172.676	172.09	80.658	79.12	74.864		NA
TR13260|c0_g1_i1	2.87639	5.17228	3.71987e-15	8.15205e-14	32.52	29.817	21.629	3.478	1.683	6.394	K03695	RecName: Full=Chaperone protein ClpB1; AltName: Full=ATP-dependent Clp protease ATP-binding subunit ClpB homolog 1; AltName: Full=Casein lytic proteinase B1; AltName: Full=Heat shock protein 101 [Arabidopsis thaliana]
TR5687|c0_g1_i1	8.27125	3.76701	3.76928e-15	8.25538e-14	42.012	17.635	43.592	0	0	0	K00011	RecName: Full=Uncharacterized oxidoreductase C26F1.07 [Schizosaccharomyces pombe 972h-]
TR15984|c0_g1_i1	1.63638	5.80308	3.85168e-15	8.4308e-14	75.353	73.138	76.023	24.805	19.755	18.521		RecName: Full=F-box protein CPR30; AltName: Full=Protein CONSTITUTIVE EXPRESSER OF PR GENES 30 [Arabidopsis thaliana]
TR15906|c0_g2_i1	1.74414	5.44456	3.88547e-15	8.49966e-14	20.134	21.603	23.704	6.481	6.498	6.386	K00858	RecName: Full=NAD kinase 2, chloroplastic; Short=AtNADK-2; Flags: Precursor [Arabidopsis thaliana]
TR15888|c0_g1_i1	4.82421	3.6736	3.93046e-15	8.59295e-14	65.941	45.254	51.914	2.29	1.341	1.45		NA
TR20786|c0_g1_i1	1.42464	6.36439	3.97066e-15	8.67564e-14	46.479	51.477	45.559	17.111	16.362	20.08	K12118	RecName: Full=Cryptochrome-1; AltName: Full=Blue light photoreceptor; AltName: Full=Protein BLUE LIGHT UNINHIBITED 1; AltName: Full=Protein ELONGATED HYPOCOTYL 4; AltName: Full=Protein OUT OF PHASE 2; Short=OOP2 [Arabidopsis thaliana]
TR3989|c0_g1_i1	1.10062	7.30015	3.99611e-15	8.72603e-14	159.399	156.87	179.804	68.103	77.959	86.504	K12868	RecName: Full=Pre-mRNA-splicing factor syf2 [Xenopus (Silurana) tropicalis]
TR3903|c0_g2_i1	1.78939	6.03986	4.01188e-15	8.75524e-14	89.231	90.991	84.513	22.056	19.359	35.617	K07304	RecName: Full=Peptide methionine sulfoxide reductase; AltName: Full=Peptide-methionine (S)-S-oxide reductase; Short=Peptide Met(O) reductase; AltName: Full=Protein-methionine-S-oxide reductase [Brassica napus]
TR20673|c0_g1_i1	1.83441	6.86404	4.29863e-15	9.35867e-14	314.594	327.165	355.519	72.2	136.891	71.444		NA
TR13114|c0_g2_i1	2.11149	5.08297	4.68125e-15	1.01796e-13	30.184	36.373	31.919	8.466	7.461	6.604	K14684	RecName: Full=Mitochondrial substrate carrier family protein B [Dictyostelium discoideum]
TR12744|c0_g1_i1	2.09959	5.12012	4.79212e-15	1.04145e-13	34.503	26.872	31.597	7.584	6.048	7.911		RecName: Full=MADS-box protein FBP24; AltName: Full=Floral-binding protein 24 [Petunia x hybrida]
TR9805|c0_g1_i1	1.68731	6.15493	4.9418e-15	1.07206e-13	128.224	116.218	125.923	44.749	41.409	27.413	K14800	RecName: Full=Pre-rRNA-processing protein TSR2 homolog [Homo sapiens]
TR14162|c1_g1_i1	1.84282	5.47667	5.09753e-15	1.10323e-13	41.636	53.789	52.153	12.674	9.045	15.102		RecName: Full=Rhodanese-like domain-containing protein 8, chloroplastic; AltName: Full=Sulfurtransferase 8; Short=AtStr8; Flags: Precursor [Arabidopsis thaliana]
TR12546|c0_g2_i1	1.70501	5.73613	5.10503e-15	1.1042e-13	50	55.941	48.933	12.962	16.173	18.647	K16302	RecName: Full=DUF21 domain-containing protein At2g14520; AltName: Full=CBS domain-containing protein CBSDUF3 [Arabidopsis thaliana]
TR10737|c0_g1_i1	2.61778	5.0012	5.1122e-15	1.10509e-13	51.207	44.081	30.571	7.711	6.885	5.581		NA
TR22677|c0_g1_i1	1.52634	6.32827	5.17695e-15	1.11843e-13	132.109	124.512	145.596	43.773	57.456	38.182	K03133	RecName: Full=Transcription initiation factor TFIID subunit 9; AltName: Full=TATA binding protein associated factor 21kDa subunit; AltName: Full=TBP-associated factor 9; Short=AtTAF9 [Arabidopsis thaliana]
TR14440|c0_g1_i2	2.20082	4.92404	5.22137e-15	1.12669e-13	57.896	50.684	63.039	11.189	12.546	13.325		RecName: Full=Zinc finger A20 and AN1 domain-containing stress-associated protein 9; Short=OsSAP9 [Oryza sativa Japonica Group]
TR10580|c0_g1_i1	1.71831	6.10219	5.34329e-15	1.15164e-13	78.862	63.429	63.122	16.296	25.902	20.834		RecName: Full=Dehydration-responsive element-binding protein 2C; Short=Protein DREB2C [Arabidopsis thaliana]
TR18993|c0_g1_i1	1.52158	6.28909	5.37576e-15	1.15796e-13	43.391	43.874	53.25	15.456	13.824	19.787		NA
TR11722|c0_g2_i2	1.76013	5.66013	5.40084e-15	1.16267e-13	38.115	44.092	48.385	14.387	10.953	12.705	K08819	RecName: Full=Cyclin-dependent kinase C-1; Short=CDKC;1 [Arabidopsis thaliana]
TR5838|c0_g1_i1	1.28786	6.67979	5.46609e-15	1.17465e-13	59.902	66.604	70.646	28.139	24.588	27.756		RecName: Full=Probable methyltransferase PMT10 [Arabidopsis thaliana]
TR12188|c0_g1_i2	1.59423	6.23833	5.5218e-15	1.18592e-13	1265.51	1191.79	1464.91	361.842	438.196	502.709		NA
TR14213|c0_g1_i1	1.65306	5.88118	5.64087e-15	1.21007e-13	24.681	31.784	27.805	8.203	9.945	8.607		RecName: Full=Autophagy-related protein 18f; Short=AtATG18f [Arabidopsis thaliana]
TR13274|c0_g1_i2	1.26504	7.0496	5.79519e-15	1.24245e-13	64.972	74.76	62.538	27.85	26.721	29.977		RecName: Full=Serine/threonine-protein kinase fray2; AltName: Full=STE20-like kinase fray2 [Dictyostelium discoideum]
TR24767|c0_g1_i1	1.4142	6.62061	5.96511e-15	1.27813e-13	118.288	121.682	109.158	37.911	53.145	40.445		RecName: Full=Methyl-CpG-binding domain-containing protein 11; Short=AtMBD11; Short=MBD11; AltName: Full=Methyl-CpG-binding protein MBD11 [Arabidopsis thaliana]
TR13954|c2_g1_i1	4.81522	3.67536	6.42382e-15	1.3748e-13	128.212	88.092	99.012	0	5.112	5.607		NA
TR20176|c0_g1_i1	7.81208	3.33549	6.65529e-15	1.42184e-13	62.363	61.175	70.908	0	0	0		NA
TR10630|c0_g1_i1	1.7791	5.36975	7.9758e-15	1.69307e-13	40.804	41.389	38.977	11.961	11.97	11.155	K10695	RecName: Full=Putative E3 ubiquitin-protein ligase RING1a; AltName: Full=Polycomb complex protein RING1a; AltName: Full=Protein RING1a; Short=AtRING1a; AltName: Full=Ring finger protein 434 [Arabidopsis thaliana]
TR11148|c0_g2_i1	3.61155	4.01115	8.06785e-15	1.71063e-13	20.225	16.484	22.523	1.298	1.215	2.162		RecName: Full=Receptor-like cytosolic serine/threonine-protein kinase RBK2; AltName: Full=Protein ROP BINDING PROTEIN KINASES 2 [Arabidopsis thaliana]
TR560|c0_g1_i1	2.433	4.76522	8.4289e-15	1.78408e-13	23.667	23.812	31.513	4.403	4.212	6	K09419	RecName: Full=Heat stress transcription factor A-5; Short=AtHsfA5; AltName: Full=AtHsf-12 [Arabidopsis thaliana]
TR13931|c0_g3_i3	1.39137	6.90662	8.45484e-15	1.78853e-13	123.21	92.084	109.743	43.205	39.753	40.168	K14803	RecName: Full=Probable protein phosphatase 2C 27; Short=AtPP2C27 [Arabidopsis thaliana]
TR14754|c0_g2_i1	1.39375	6.58747	8.51425e-15	1.80006e-13	50.774	38.95	51.175	16.848	19.071	17.884	K03165	RecName: Full=DNA topoisomerase 3-beta [Arabidopsis thaliana]
TR20889|c0_g1_i1	1.23746	6.88885	8.70056e-15	1.83838e-13	71.376	60.726	76.19	29.174	27.81	31.352	K15178	RecName: Full=Protein RTF1 homolog; AltName: Full=Protein VERNALIZATION INDEPENDENCE 5 [Arabidopsis thaliana]
TR9262|c0_g1_i1	1.52526	5.79758	8.89592e-15	1.87641e-13	27.222	27.677	29.475	9.06	10.242	10.04	K01338	RecName: Full=Lon protease homolog 2, peroxisomal [Spinacia oleracea]
TR11317|c0_g4_i1	2.9856	4.87043	9.08389e-15	1.91495e-13	37.146	33.567	31.036	7.431	3.114	1.835	K12614	RecName: Full=DEAD-box ATP-dependent RNA helicase 8 [Oryza sativa Japonica Group]
TR15851|c1_g1_i7	1.26869	7.45185	9.28676e-15	1.95659e-13	131.642	169.547	147.838	54.174	58.086	50.434		NA
TR15972|c0_g1_i1	1.40494	7.57205	9.32928e-15	1.96442e-13	188.114	185.962	244.214	53.648	81.721	81.417	K12849	RecName: Full=Pre-mRNA-splicing factor 38 [Arabidopsis thaliana]
TR3861|c0_g2_i1	2.7276	4.49585	9.47276e-15	1.99233e-13	28.863	25.066	30.011	4.759	4.806	2.807		RecName: Full=Protein NtpR [Enterococcus hirae ATCC 9790]
TR3311|c0_g1_i1	1.5792	6.05326	9.47999e-15	1.99271e-13	81.574	71.366	73.305	19.41	27.819	29.424	K11982	RecName: Full=E3 ubiquitin-protein ligase RING1-like; AltName: Full=RING finger protein 1 [Arabidopsis thaliana]
TR10756|c1_g1_i1	1.22027	8.26335	9.74475e-15	2.04483e-13	170.201	195.924	197.093	91.44	72.757	76.322	K00029	RecName: Full=NADP-dependent malic enzyme; Short=NADP-ME [Vitis vinifera]
TR6517|c0_g1_i1	1.44338	6.22009	1.00405e-14	2.10447e-13	87.978	96.915	98.785	34.213	39.708	30.07		RecName: Full=F-box protein At4g00755 [Arabidopsis thaliana]
TR14722|c0_g1_i1	1.77961	6.11015	1.05087e-14	2.19758e-13	54.387	82.927	63.754	19.885	17.604	22.175		RecName: Full=Cytosolic Fe-S cluster assembly factor NARFL; AltName: Full=Iron-only hydrogenase-like protein 1; Short=IOP1; AltName: Full=Nuclear prelamin A recognition factor-like protein [Mus musculus]
TR15643|c1_g1_i1	1.22699	6.76155	1.18146e-14	2.46642e-13	82.508	88.046	91.846	39.693	37.269	34.595		RecName: Full=Histone-lysine N-methyltransferase ATXR2; AltName: Full=Protein SET DOMAIN GROUP 36; AltName: Full=Trithorax-related protein 2; Short=TRX-related protein 2 [Arabidopsis thaliana]
TR13283|c0_g1_i2	1.59149	6.35715	1.19887e-14	2.50134e-13	31.392	30.783	34.661	12.818	8.073	11.28		NA
TR12077|c1_g3_i1	1.19924	7.35112	1.21659e-14	2.53541e-13	745.983	644.38	681.658	255.599	342.912	307.299		NA
TR25290|c0_g1_i1	2.30101	5.4168	1.35089e-14	2.80889e-13	205.593	282.348	189.045	45.928	60.787	28.947		NA
TR6309|c0_g1_i1	1.30557	6.38466	1.40787e-14	2.92073e-13	71.171	74.909	73.281	30.2	29.709	28.561		RecName: Full=E3 ubiquitin protein ligase RIE1; AltName: Full=Protein RING-FINGER FOR EMBRYOGENESIS 1 [Arabidopsis thaliana]
TR12326|c0_g1_i1	1.72387	5.61015	1.48888e-14	3.08529e-13	68.094	65.96	75.153	20.665	23.904	15.839		RecName: Full=Glucose-induced degradation protein 8 homolog [Nematostella vectensis]
TR5055|c0_g1_i1	1.54175	6.33254	1.57922e-14	3.26879e-13	111.975	108.994	124.551	31.464	51.489	36.397		NA
TR16318|c7_g1_i1	2.68865	4.51708	1.62931e-14	3.36866e-13	51.413	46.14	47.133	5.624	10.377	6.369		RecName: Full=CCR4-NOT transcription complex subunit 4; AltName: Full=CCR4-associated factor 4; AltName: Full=E3 ubiquitin-protein ligase CNOT4; AltName: Full=Potential transcriptional repressor NOT4Hp [Mus musculus]
TR586|c0_g1_i1	1.4329	6.34171	1.71682e-14	3.54558e-13	37.591	39.617	46.072	16.814	14.643	13.828		NA
TR19082|c0_g1_i1	1.14593	7.65297	1.79232e-14	3.69732e-13	166.886	183.063	164.53	83.788	74.818	73.179		RecName: Full=Probable serine protease EDA2; AltName: Full=Protein EMBRYO SAC DEVELOPMENT ARREST 2; Flags: Precursor [Arabidopsis thaliana]
TR14328|c0_g1_i1	8.75854	4.24215	1.81661e-14	3.74532e-13	4.968	16.473	27.901	0	0	0		NA
TR2934|c0_g2_i1	2.2659	4.84638	1.8989e-14	3.91277e-13	57.771	49.269	55.265	8.186	12.492	13.417		RecName: Full=NAC transcription factor 29; Short=AtNAC029; AltName: Full=Protein NAC-LIKE, ACTIVATED BY AP3/PI; Short=AtNAP [Arabidopsis thaliana]
TR15751|c0_g1_i2	1.22543	6.58706	1.93402e-14	3.98064e-13	52.609	51.454	52.332	21.14	22.986	22.393		RecName: Full=bZIP transcription factor 17; Short=AtbZIP17 [Arabidopsis thaliana]
TR5893|c0_g1_i1	1.65814	5.76986	1.9904e-14	4.09207e-13	35.654	28.804	36.402	9.951	12.42	9.554		RecName: Full=Probable mediator of RNA polymerase II transcription subunit 26b [Arabidopsis thaliana]
TR11404|c0_g1_i1	3.07487	4.37581	2.06709e-14	4.24496e-13	20.1	27.286	28.401	1.739	3.006	4.484	K12486	RecName: Full=Probable ADP-ribosylation factor GTPase-activating protein AGD5; Short=ARF GAP AGD5; AltName: Full=Protein ARF-GAP DOMAIN 5; Short=AtAGD5; AltName: Full=Protein ZIGA3 [Arabidopsis thaliana]
TR14767|c0_g1_i2	1.01804	7.25509	2.32981e-14	4.76841e-13	216.464	220.875	227.474	101.34	114.382	106.14		RecName: Full=Zinc finger CCCH domain-containing protein 14; Short=OsC3H14 [Oryza sativa Japonica Group]
TR19936|c0_g1_i1	7.79844	3.31999	2.34808e-14	4.79775e-13	18.391	24.893	19.972	0	0	0		NA
TR12944|c0_g1_i1	1.3551	6.33632	2.40814e-14	4.91496e-13	68.413	74.311	69.609	23.405	30.96	29.131		RecName: Full=UPF0183 protein At3g51130 [Arabidopsis thaliana]
TR17319|c0_g1_i1	1.61917	6.13789	2.51268e-14	5.12262e-13	63.536	57.977	60.845	24.245	16.416	17.934		RecName: Full=Sec14 cytosolic factor; AltName: Full=Phosphatidylinositol/phosphatidyl-choline transfer protein; Short=PI/PC TP; AltName: Full=Sporulation-specific protein 20 [Schizosaccharomyces pombe 972h-]
TR8711|c0_g1_i1	1.10625	7.06546	2.54155e-14	5.17859e-13	149.554	150.095	146.121	64.523	76.429	66.458		RecName: Full=Anamorsin homolog; AltName: Full=Fe-S cluster assembly protein DRE2 homolog [Vitis vinifera]
TR5536|c0_g1_i1	7.77853	3.30119	2.5816e-14	5.25725e-13	26.971	29.023	22.941	0	0	0		NA
TR6171|c0_g1_i1	1.36174	7.16489	2.58742e-14	5.26618e-13	62.545	53.433	54.466	24.55	18.351	23.181		RecName: Full=Nuclear export mediator factor Nemf; AltName: Full=Serologically defined colon cancer antigen 1 homolog [Mus musculus]
TR24248|c0_g1_i1	1.48482	6.65607	2.61959e-14	5.3287e-13	110.163	98.629	129.869	37.241	49.986	33.707		NA
TR16083|c0_g1_i2	1.88112	5.34319	2.66506e-14	5.41516e-13	33.284	31.6	27.221	6.846	9.981	8.129		RecName: Full=Cysteine-rich receptor-like protein kinase 10; Short=Cysteine-rich RLK10; AltName: Full=Receptor-like protein kinase 4; Flags: Precursor [Arabidopsis thaliana]
TR12077|c1_g1_i1	1.26074	7.9333	2.68799e-14	5.45871e-13	510.923	565.594	543.061	175.483	276.086	229.502		NA
TR10103|c0_g1_i1	1.62603	5.63584	2.81819e-14	5.71359e-13	43.402	36.615	42.304	13.344	12.312	13.87		RecName: Full=Cyclic dof factor 2; AltName: Full=Dof zinc finger protein DOF5.2; Short=AtDOF5.2 [Arabidopsis thaliana]
TR17641|c0_g2_i1	1.73172	6.70267	2.82281e-14	5.71979e-13	151.742	137.372	116.897	26.807	45.225	51.976	K08488	RecName: Full=Syntaxin-22; Short=AtSYP22; Short=AtVAM3; AltName: Full=Protein SHOOT GRAVITROPISM 3 [Arabidopsis thaliana]
TR1173|c0_g1_i1	1.51051	6.03496	2.88022e-14	5.82965e-13	108.955	117.771	129.881	38.98	49.968	36.053		RecName: Full=Cyclic phosphodiesterase; Short=CPDase [Arabidopsis thaliana]
TR22782|c0_g1_i1	1.22325	7.64705	2.88748e-14	5.84111e-13	174.03	180.694	160.858	72.005	85.69	63.248	K11982	RecName: Full=E3 ubiquitin-protein ligase RING1; AltName: Full=RING finger protein 1 [Gossypium hirsutum]
TR16122|c3_g1_i3	1.02764	7.45861	3.05056e-14	6.1676e-13	73.552	73.598	72.613	34.628	32.733	37.662	K14972	RecName: Full=Mediator of RNA polymerase II transcription subunit 15a [Arabidopsis thaliana]
TR24869|c0_g1_i1	2.35201	5.12306	3.09681e-14	6.25765e-13	103.247	97.272	82.76	12.47	28.467	14.8		RecName: Full=BON1-associated protein 2; AltName: Full=Protein BON1-ASSOCIATED PROTEIN 1-LIKE [Arabidopsis thaliana]
TR12961|c1_g2_i2	1.47784	5.93448	3.14473e-14	6.35097e-13	44.371	46.002	56.338	17.933	16.452	17.205		NA
TR13716|c0_g2_i1	4.5531	3.91508	3.21401e-14	6.48371e-13	90.371	70.849	57.971	7.491	0	0		RecName: Full=Probable bifunctional TENA-E protein; AltName: Full=Aminopyrimidine aminohydrolase; AltName: Full=Formylaminopyrimidine amidohydrolase; AltName: Full=Formylaminopyrimidine deformylase; AltName: Full=Seed maturation protein PM36 [Glycine max]
TR10269|c0_g2_i1	3.34228	5.15548	3.63679e-14	7.31641e-13	90.701	243.134	216.576	22.073	22.077	8.406		NA
TR13472|c0_g1_i8	1.86481	5.66633	3.70319e-14	7.44589e-13	52.723	36.603	56.016	15.185	12.456	16.04		RecName: Full=Oxysterol-binding protein-related protein 3C; AltName: Full=OSBP-related protein 3C [Arabidopsis thaliana]
TR15101|c2_g1_i1	1.18941	6.76768	3.71426e-14	7.46405e-13	53.224	50.511	56.862	22.752	21.429	26.357	K19984	RecName: Full=Exocyst complex component SEC10; Short=AtSec10; AltName: Full=Exocyst complex component 5 [Arabidopsis thaliana]
TR13703|c0_g1_i1	1.97812	5.3352	3.71808e-14	7.46762e-13	119.267	109.833	108.228	37.708	24.336	21.672	K12900	RecName: Full=Serine/arginine-rich SC35-like splicing factor SCL33; Short=At-SCL33; Short=AtSCL33; AltName: Full=SC35-like splicing factor 33; AltName: Full=Serine/arginine-rich splicing factor 33 [Arabidopsis thaliana]
TR13170|c2_g1_i1	1.11137	6.8115	3.74142e-14	7.51036e-13	131.505	134.451	147.814	61.698	64.711	65.251	K12839	RecName: Full=Survival of motor neuron-related-splicing factor 30; AltName: Full=Survival motor neuron domain-containing protein 1 [Xenopus (Silurana) tropicalis]
TR15504|c0_g1_i1	1.59547	5.78194	3.76913e-14	7.56184e-13	58.694	68.192	63.659	18.909	19.269	25.167	K19043	RecName: Full=E3 ubiquitin-protein ligase RHF2A; AltName: Full=RING-H2 zinc finger protein RHF2a [Arabidopsis thaliana]
TR2086|c0_g1_i1	7.75542	3.28066	3.92963e-14	7.87521e-13	25.501	26.239	21.7	0	0	0	K08150	RecName: Full=Sugar transporter STL1 [Saccharomyces cerevisiae S288c]
TR74|c0_g1_i1	2.20283	4.84087	4.01368e-14	8.03924e-13	43.197	41.458	39.8	10.366	11.682	9.696		RecName: Full=Putative quinone-oxidoreductase homolog, chloroplastic [Arabidopsis thaliana]
TR3638|c0_g1_i1	1.55033	6.03493	4.08707e-14	8.17727e-13	53.748	43.644	56.898	18.544	18.333	15.471		RecName: Full=Trihelix transcription factor ASIL2; AltName: Full=6B-interacting protein 1-like 2; AltName: Full=Trihelix DNA-binding protein ASIL2 [Arabidopsis thaliana]
TR16152|c0_g1_i1	3.37555	4.10118	4.12544e-14	8.24953e-13	27.769	19.28	25.468	1.977	3.312	1.517	K08592	NA
TR6149|c0_g1_i1	1.44581	8.46045	4.1706e-14	8.33073e-13	301.536	309.082	292.051	136.181	103.681	89.178		NA
TR4709|c0_g2_i1	1.4547	6.23294	4.29691e-14	8.55963e-13	89.892	102.264	95.625	27.316	37.548	41.3	K07904	RecName: Full=Ras-related protein RABA5e; Short=AtRABA5e; AltName: Full=Ras-related protein Ara-1; Flags: Precursor [Arabidopsis thaliana]
TR13946|c2_g1_i1	4.07895	3.88777	4.66966e-14	9.29205e-13	33.99	27.021	19.089	0.806	0.882	3.352		RecName: Full=Transcription factor DIVARICATA [Antirrhinum majus]
TR15374|c0_g1_i1	1.84417	5.25952	4.72912e-14	9.40013e-13	90.45	108.096	92.561	28.368	27.576	24.396		NA
TR16049|c0_g1_i2	1.96948	5.36326	5.16532e-14	1.02449e-12	30.458	33.647	31.144	8.449	13.149	4.869		NA
TR1858|c0_g2_i1	1.3948	6.15816	5.25435e-14	1.04158e-12	46.764	49.016	58.389	19.545	19.143	19.812	K10526	RecName: Full=4-coumarate--CoA ligase-like 5; AltName: Full=4-coumarate--CoA ligase isoform 9; Short=At4CL9; AltName: Full=Peroxisomal OPC-8:0-CoA ligase 1 [Arabidopsis thaliana]
TR2536|c0_g2_i1	1.46201	8.07351	5.38049e-14	1.06543e-12	171.933	152.235	158.628	39.964	62.857	74.361		RecName: Full=Polyadenylate-binding protein-interacting protein 4; Short=PABP-interacting protein 4; Short=Poly(A)-binding protein-interacting protein 4; AltName: Full=PAM2-containing protein CID4; AltName: Full=Protein CTC-INTERACTING DOMAIN 4 [Arabidopsis thaliana]
TR205|c0_g1_i1	1.5139	6.07452	5.47537e-14	1.08305e-12	33.671	29.725	28.711	11.698	10.206	10.107		NA
TR18205|c0_g1_i1	7.81397	3.3365	5.53964e-14	1.09516e-12	29.592	47.589	44.677	0	0	0		NA
TR13059|c1_g2_i1	1.48621	6.20187	5.61304e-14	1.10908e-12	93.892	99.619	94.409	28.385	43.974	34.52		NA
TR5928|c0_g1_i1	1.60217	5.58684	5.8985e-14	1.16297e-12	62.556	61.945	63.933	19.639	18.612	23.935	K08064	RecName: Full=Nuclear transcription factor Y subunit A-7; Short=AtNF-YA-7 [Arabidopsis thaliana]
TR10646|c0_g1_i2	5.99555	3.23425	6.30871e-14	1.24183e-12	55.537	46.795	45.261	0	1.683	0	K03937	RecName: Full=NADH dehydrogenase [ubiquinone] iron-sulfur protein 4, mitochondrial; AltName: Full=Protein FROSTBITE1; Flags: Precursor [Arabidopsis thaliana]
TR10080|c0_g3_i1	2.18511	5.72547	6.74406e-14	1.3261e-12	42.137	43.367	32.753	10.477	4.644	10.786		RecName: Full=ABC transporter G family member 25; Short=ABC transporter ABCG.25; Short=AtABCG25; AltName: Full=White-brown complex homolog protein 26; Short=AtWBC26 [Arabidopsis thaliana]
TR14485|c0_g2_i2	2.84404	4.90075	6.8863e-14	1.35334e-12	21.41	23.823	37.249	3.648	1.638	6.311		RecName: Full=C2 domain-containing protein At1g53590; AltName: Full=N-terminal-TM-C2 domain type 6 protein 1; Short=NTMC2TYPE6.1 [Arabidopsis thaliana]
TR8384|c0_g1_i1	1.73888	5.6761	7.35203e-14	1.44332e-12	84.001	75.841	65.197	19.571	26.784	21.228	K13484	RecName: Full=Uric acid degradation bifunctional protein TTL; AltName: Full=Transthyretin-like protein; Includes: RecName: Full=2-oxo-4-hydroxy-4-carboxy-5-ureidoimidazoline decarboxylase; Short=OHCU decarboxylase; Includes: RecName: Full=5-hydroxyisourate hydrolase; Short=HIU hydrolase; Short=HIUHase [Arabidopsis thaliana]
TR8187|c0_g2_i1	1.56574	6.21118	7.43011e-14	1.45787e-12	183.624	156.698	133.601	50.891	56.619	53.116		RecName: Full=Protein EARLY RESPONSIVE TO DEHYDRATION 15; AltName: Full=PAM2-containing protein CID1; AltName: Full=Polyadenylate-binding protein-interacting protein 1; Short=PABP-interacting protein 1; Short=Poly(A)-binding protein-interacting protein 1; AltName: Full=Protein CTC-INTERACTING DOMAIN 1; AltName: Full=Protein LIGHT STRESS-REGULATED 1 [Arabidopsis thaliana]
TR12764|c0_g2_i1	1.38009	7.87165	7.50723e-14	1.47221e-12	524.973	512.035	494.378	219.528	218.936	147.993	K03094	RecName: Full=SKP1-like protein 1B; AltName: Full=SKP1-like 2; AltName: Full=UFO-binding protein 2 [Arabidopsis thaliana]
TR8115|c0_g1_i1	3.55839	3.95854	7.76645e-14	1.52141e-12	78.008	80.397	102.505	9.272	4.275	9.336		NA
TR13033|c0_g1_i1	1.57451	5.90177	8.15449e-14	1.59571e-12	28.065	35.281	30.929	10.29	9.684	12.428	K17604	NA
TR6770|c0_g1_i1	1.66435	5.89953	8.92047e-14	1.74187e-12	48.689	62.612	64.97	21.488	16.983	16.485	K01653	RecName: Full=Acetolactate synthase small subunit 2, chloroplastic; AltName: Full=Acetohydroxy-acid synthase small subunit; Short=AHAS; Short=ALS; Flags: Precursor [Arabidopsis thaliana]
TR2315|c0_g1_i1	1.67531	5.82385	9.11002e-14	1.77699e-12	44.143	35.672	33.85	12.36	11.034	12.076		RecName: Full=Uncharacterized protein L728 [Acanthamoeba polyphaga mimivirus]
TR16392|c0_g1_i1	1.07405	7.54973	9.33195e-14	1.81834e-12	172.435	139.558	168.811	74.796	77.437	76.263		RecName: Full=R3H domain-containing protein 2 [Bos taurus]
TR5175|c0_g2_i1	1.72898	5.94276	9.56997e-14	1.86174e-12	115.963	101.839	145.536	27.893	45.81	36.372		NA
TR4663|c0_g1_i1	5.43282	3.4219	1.00211e-13	1.94743e-12	25.98	18.175	27.269	0.594	0.702	0	K09338	RecName: Full=Homeobox-leucine zipper protein HAT5; AltName: Full=HD-ZIP protein ATHB-1; AltName: Full=Homeodomain transcription factor ATHB-1; AltName: Full=Homeodomain-leucine zipper protein HAT5; Short=HD-ZIP protein 5 [Arabidopsis thaliana]
TR10318|c0_g2_i1	1.66272	5.5509	1.03529e-13	2.0087e-12	38.183	43.517	44.331	14.676	12.591	12.068		NA
TR15993|c1_g1_i1	1.35113	6.49001	1.07184e-13	2.07741e-12	96.102	111.03	111.901	35.434	50.283	39.866		RecName: Full=Cytosolic Fe-S cluster assembly factor NBP35; AltName: Full=Nucleotide binding protein 35; Short=AtNBP35 [Arabidopsis thaliana]
TR10304|c0_g1_i1	1.29443	6.69686	1.07622e-13	2.0848e-12	76.207	65.96	62.86	24.449	29.556	30.078		RecName: Full=Calmodulin-binding protein 60 E [Arabidopsis thaliana]
TR7236|c0_g1_i1	2.36658	5.02967	1.0849e-13	2.10051e-12	37.99	39.652	24.729	6.049	6.849	6.922	K09419	RecName: Full=Heat stress transcription factor A-2; Short=AtHsfA2; AltName: Full=AtHsf-04 [Arabidopsis thaliana]
TR13395|c1_g1_i2	1.44638	6.09111	1.13856e-13	2.19741e-12	75.489	70.423	65.09	22.786	25.497	29.609	K17506	RecName: Full=Probable protein phosphatase 2C 10; Short=AtPP2C10 [Arabidopsis thaliana]
TR14330|c0_g1_i5	1.16013	7.72247	1.17872e-13	2.27133e-12	135.562	121.682	176.287	81.948	67.672	64.497	K14566	RecName: Full=rRNA-processing protein FCF1 homolog [Homo sapiens]
TR9783|c0_g1_i1	1.71457	5.38401	1.24867e-13	2.40358e-12	42.912	51.845	50.34	13.599	14.373	16.384		RecName: Full=UDP-glucose flavonoid 3-O-glucosyltransferase 7; AltName: Full=Flavonol 3-O-glucosyltransferase 7; Short=FaGT7 [Fragaria x ananassa]
TR16418|c0_g1_i1	1.73982	5.39904	1.28343e-13	2.46658e-12	20.647	26.205	23.155	7.058	7.272	6.587		RecName: Full=G-type lectin S-receptor-like serine/threonine-protein kinase RLK1; AltName: Full=Receptor-like protein kinase 1; Flags: Precursor [Arabidopsis thaliana]
TR8869|c0_g1_i1	1.71794	5.5335	1.2953e-13	2.48808e-12	40.929	45.829	36.128	12.699	11.655	12.847		NA
TR13339|c0_g2_i2	1.61321	6.15734	1.3096e-13	2.51424e-12	56.551	44.219	52.749	20.385	14.256	14.515	K00231	RecName: Full=Protoporphyrinogen oxidase 1, chloroplastic; Short=PPO1; Flags: Precursor [Arabidopsis thaliana]
TR14628|c0_g1_i4	1.16698	7.13498	1.36831e-13	2.62557e-12	188.273	150.141	151.236	51.213	52.911	51.96	K12900	RecName: Full=Serine/arginine-rich SC35-like splicing factor SCL28; Short=At-SCL28; Short=AtSCL28; AltName: Full=28 kDa SC35-like splicing factor; AltName: Full=SC35-like splicing factor 28; AltName: Full=Serine/arginine-rich splicing factor 28 [Arabidopsis thaliana]
TR9605|c0_g2_i1	1.62225	5.64829	1.51901e-13	2.90103e-12	55.765	65.845	56.433	17.993	18.252	21.429		RecName: Full=Phosphatidylinositol transfer protein 1; Short=PtdIns transfer protein 1; AltName: Full=DdPITP1 [Dictyostelium discoideum]
TR10016|c0_g2_i1	1.43181	6.05018	1.52615e-13	2.91315e-12	39.79	45.588	53.774	17.806	14.652	17.758		RecName: Full=Ankyrin repeat and zinc finger domain-containing protein 1; AltName: Full=Zinc finger protein 744 [Homo sapiens]
TR357|c0_g1_i1	1.06614	7.23251	1.64906e-13	3.13956e-12	175.887	182.12	181.08	71.844	96.148	90.41	K19042	RecName: Full=BOI-related E3 ubiquitin-protein ligase 1 [Arabidopsis thaliana]
TR15347|c0_g1_i1	1.85969	5.66022	1.65619e-13	3.15151e-12	29.808	26.239	35.245	9.951	5.553	9.269	K16052	RecName: Full=Mechanosensitive ion channel protein 3, chloroplastic; AltName: Full=Mechanosensitive channel of small conductance-like 3; AltName: Full=MscS-Like protein 3; Flags: Precursor [Arabidopsis thaliana]
TR10460|c0_g1_i1	1.7022	5.36133	1.67122e-13	3.1768e-12	108.135	96.248	100.895	26.747	35.514	31.88	K12835	RecName: Full=DEAD-box ATP-dependent RNA helicase 24 [Oryza sativa Japonica Group]
TR8247|c0_g1_i1	1.00764	7.54441	1.72008e-13	3.26628e-12	112.943	114.837	128.248	61.707	55.26	59.687		RecName: Full=StAR-related lipid transfer protein 7, mitochondrial; AltName: Full=START domain-containing protein 7; Short=StARD7; Flags: Precursor [Mus musculus]
TR16371|c0_g1_i6	1.09906	7.47892	1.72907e-13	3.28164e-12	90.314	67.961	91.75	59.968	28.773	53.133		RecName: Full=Probable LRR receptor-like serine/threonine-protein kinase At1g56130; Flags: Precursor [Arabidopsis thaliana]
TR4126|c0_g1_i1	1.86763	5.94751	1.86192e-13	3.52281e-12	71.011	84.112	77.573	14.32	31.23	18.814		RecName: Full=Peroxisomal adenine nucleotide carrier 2 [Arabidopsis thaliana]
TR10438|c0_g1_i3	1.10293	6.97933	1.91826e-13	3.62753e-12	71.604	80.305	82.414	37.453	35.334	38.76		RecName: Full=TBC1 domain family member 15; AltName: Full=GTPase-activating protein RAB7; Short=GAP for RAB7; Short=Rab7-GAP [Mus musculus]
TR10768|c0_g2_i1	2.26512	4.69188	1.93027e-13	3.64835e-12	54.33	54.963	49.053	10.171	12.06	10.534		NA
TR16050|c5_g1_i1	1.63089	5.73564	1.94764e-13	3.67928e-12	128.372	129.136	129.213	31.345	53.559	40.906	K10578	RecName: Full=Ubiquitin-conjugating enzyme E2 32; AltName: Full=Ubiquitin carrier protein 32 [Arabidopsis thaliana]
TR1260|c0_g1_i1	4.38751	3.55729	1.98491e-13	3.74581e-12	21.638	21.373	21.128	0.984	1.764	0		RecName: Full=Cytochrome P450 CYP736A12 [Panax ginseng]
TR3063|c0_g1_i1	1.05058	7.19187	1.99599e-13	3.76477e-12	53.817	53.283	58.198	26.951	24.3	28.502	K12617	NA
TR12588|c0_g1_i1	2.53377	4.51462	2.06881e-13	3.90012e-12	55.344	44.357	58.925	9.628	8.055	9.629		NA
TR4227|c0_g2_i1	1.694	6.30272	2.119e-13	3.98856e-12	84.559	84.101	56.922	20.436	24.048	25.728		RecName: Full=Cytochrome P450 78A3 [Glycine max]
TR11738|c0_g2_i1	1.74931	5.40012	2.20968e-13	4.15498e-12	50.296	44.345	47.324	16.025	14.67	10.953		RecName: Full=Protein SAWADEE HOMEODOMAIN HOMOLOG 2; AltName: Full=Probable DNA-binding transcription factor 2 [Arabidopsis thaliana]
TR16267|c8_g1_i1	1.54411	5.66685	2.3073e-13	4.33184e-12	111.246	127.526	115.68	40.261	38.043	43.018	K18881	RecName: Full=Protein DJ-1 homolog D; Short=AtDJ1D; AltName: Full=Lactoylglutathione lyase DJ1D [Arabidopsis thaliana]
TR15385|c0_g1_i8	2.09817	5.08672	2.33775e-13	4.38452e-12	50.296	50.914	67.832	11.546	7.38	8.112	K02021	RecName: Full=ABC transporter B family member 29, chloroplastic; Short=ABC transporter ABCB.29; Short=AtABCB29; AltName: Full=ABC2 homolog 12; Flags: Precursor [Arabidopsis thaliana]
TR24599|c0_g1_i1	1.22485	6.95052	2.40131e-13	4.5014e-12	281.823	327.165	337.216	115.329	160.075	130.989		RecName: Full=Succinate dehydrogenase subunit 7B, mitochondrial; Flags: Precursor [Arabidopsis thaliana]
TR7544|c0_g2_i1	1.09449	7.59112	3.19867e-13	5.96248e-12	174.395	183.04	163.66	87.284	80.821	75.249	K13201	RecName: Full=Oligouridylate-binding protein 1B; Short=AtUBP1b; AltName: Full=Polyuridylate-binding protein UBP1B; Short=Poly(U)-binding protein UBP1B [Arabidopsis thaliana]
TR12846|c0_g1_i1	1.50622	6.40295	3.3072e-13	6.15849e-12	53.577	55.722	49.792	21.921	19.692	14.7		RecName: Full=Sn1-specific diacylglycerol lipase alpha; Short=DGL-alpha; AltName: Full=Neural stem cell-derived dendrite regulator [Mus musculus]
TR19401|c0_g1_i1	3.39675	5.53483	3.38285e-13	6.28657e-12	53.076	42.378	44.045	7.771	0	4.97	K00131	RecName: Full=NADP-dependent glyceraldehyde-3-phosphate dehydrogenase; AltName: Full=Aldehyde dehydrogenase family 11 member A3; AltName: Full=Glyceraldehyde-3-phosphate dehydrogenase [NADP(+)]; AltName: Full=Non-phosphorylating glyceraldehyde 3-phosphate dehydrogenase; AltName: Full=Triosephosphate dehydrogenase [Arabidopsis thaliana]
TR4224|c0_g1_i1	1.37576	6.83627	3.51928e-13	6.53346e-12	101.116	99.388	110.076	46.454	41.346	30.723		RecName: Full=TOM1-like protein 2; AltName: Full=Target of Myb-like protein 2 [Mus musculus]
TR8025|c0_g1_i1	1.99233	5.08411	3.55458e-13	6.59563e-12	38.639	34.866	49.112	8.118	11.997	10.87		RecName: Full=Phosphorylated carbohydrates phosphatase TM_1254 [Thermotoga maritima MSB8]
TR6099|c0_g1_i1	6.12123	3.34263	3.58151e-13	6.64224e-12	49.259	64.556	33.159	0	0	1.626		RecName: Full=Early light-induced protein 1, chloroplastic; Flags: Precursor [Arabidopsis thaliana]
TR13960|c0_g2_i1	3.76105	5.98069	3.69779e-13	6.85442e-12	43.869	79.269	78.432	8.526	5.499	0		RecName: Full=F-box protein CPR30; AltName: Full=Protein CONSTITUTIVE EXPRESSER OF PR GENES 30 [Arabidopsis thaliana]
TR17554|c0_g1_i1	3.52027	4.21914	4.04534e-13	7.47969e-12	32.68	56.815	40.098	5.149	1.53	4.098		RecName: Full=Uncharacterized protein At4g14100; Flags: Precursor [Arabidopsis thaliana]
TR13201|c1_g1_i1	1.12857	6.75337	4.11845e-13	7.60717e-12	54.307	58.322	57.447	24.287	24.651	29.089		RecName: Full=Zinc finger BED domain-containing protein DAYSLEEPER; AltName: Full=Transposase-like protein DAYSLEEPER [Arabidopsis thaliana]
TR769|c0_g1_i1	1.16496	6.73241	4.28322e-13	7.89157e-12	180.935	177.093	182.892	68.697	93.448	80.311		RecName: Full=Protein CURVATURE THYLAKOID 1D, chloroplastic; Flags: Precursor [Arabidopsis thaliana]
TR16534|c0_g1_i1	1.35712	6.23241	4.36246e-13	8.02947e-12	63.536	59.461	65.268	24.644	28.053	20.507		NA
TR11781|c0_g2_i1	1.91584	5.73266	4.55385e-13	8.36489e-12	22.949	35.062	32.742	5.582	9.855	8.8	K03178	RecName: Full=Ubiquitin-activating enzyme E1 1; Short=AtUBA1; AltName: Full=Protein MODIFIER OF SNC1 5 [Arabidopsis thaliana]
TR15655|c0_g1_i1	1.39632	7.62664	4.59688e-13	8.43123e-12	66.282	65.937	77.74	32.431	25.506	20.968		RecName: Full=ATPase family AAA domain-containing protein 1; AltName: Full=Thorase [Bos taurus]
TR11322|c0_g2_i1	1.74057	5.33838	4.72401e-13	8.66005e-12	38.628	47.52	42.769	13.632	12.897	11.196		RecName: Full=WPP domain-interacting protein 2 [Arabidopsis thaliana]
TR6779|c0_g1_i1	4.00535	3.83077	5.1476e-13	9.41298e-12	23.895	32.152	25.874	0	2.475	2.673		RecName: Full=Zinc finger protein ZAT9 [Arabidopsis thaliana]
TR12823|c0_g1_i2	1.24691	7.01302	5.36548e-13	9.80159e-12	83.067	94.937	94.314	34.857	32.517	46.856	K13343	RecName: Full=Peroxisomal membrane protein PEX14; AltName: Full=Peroxin-14; Short=AtPEX14; AltName: Full=Peroxisome biogenesis protein 14; AltName: Full=Pex14p; AltName: Full=Protein PEROXISOME DEFECTIVE 2 [Arabidopsis thaliana]
TR15703|c2_g1_i1	1.81934	5.29694	5.72971e-13	1.04513e-11	40.531	34.74	30.846	8.297	11.691	10.233		NA
TR9710|c0_g2_i1	1.41905	6.33594	5.79863e-13	1.05717e-11	78.919	73.966	76.918	32.151	31.068	22.167		NA
TR2632|c0_g1_i1	1.29919	6.535	6.00287e-13	1.09277e-11	67.49	69.411	65.376	26.434	23.175	32.818		RecName: Full=Putative clathrin assembly protein At2g01600 [Arabidopsis thaliana]
TR20783|c0_g2_i1	1.83461	5.37766	6.21976e-13	1.13057e-11	33.056	37.397	32.014	11.308	6.768	10.333	K14514	RecName: Full=ETHYLENE INSENSITIVE 3-like 3 protein [Arabidopsis thaliana]
TR11418|c0_g1_i1	1.94044	4.99919	6.22823e-13	1.13154e-11	29.74	35.384	33.493	7.652	10.332	7.651		RecName: Full=Transcription factor bHLH130; AltName: Full=Basic helix-loop-helix protein 130; Short=AtbHLH130; Short=bHLH 130; AltName: Full=Transcription factor EN 69; AltName: Full=bHLH transcription factor bHLH130 [Arabidopsis thaliana]
TR6189|c0_g1_i1	1.14892	8.36245	6.32906e-13	1.14815e-11	1217.55	1234.61	1042.33	520.367	599.306	456.625		RecName: Full=Defensin-like protein; AltName: Full=8.4 kDa sulfur-rich protein; AltName: Full=Probable proteinase inhibitor P322; AltName: Full=Protein SE60; Flags: Precursor [Glycine max]
TR7994|c0_g1_i1	1.48183	5.90094	6.40613e-13	1.16156e-11	57.805	65.833	62.025	25.051	19.638	23.608	K04515	RecName: Full=Phosphoenolpyruvate carboxylase kinase 1; Short=AtPPCK1 [Arabidopsis thaliana]
TR16232|c9_g1_i2	1.36866	7.70413	6.44243e-13	1.16698e-11	188.854	156.997	169.109	77.842	57.717	59.318	K00850	RecName: Full=ATP-dependent 6-phosphofructokinase 2; Short=ATP-PFK 2; Short=Phosphofructokinase 2; AltName: Full=Phosphohexokinase 2 [Arabidopsis thaliana]
TR3153|c0_g1_i1	2.43424	4.8701	7.01839e-13	1.26817e-11	100.66	117.667	95.578	28.181	17.325	11.481		NA
TR12891|c0_g3_i1	2.81611	4.54088	7.31677e-13	1.31947e-11	26.971	30.967	29.379	1.4	6.822	4.148		RecName: Full=Protein RMD5 homolog A [Xenopus laevis]
TR7493|c0_g1_i1	1.64079	5.328	7.59883e-13	1.36899e-11	40.872	38.386	40.718	11.826	14.526	12.093	K08900	RecName: Full=Probable mitochondrial chaperone BCS1-B; AltName: Full=BCS1-like protein 2 [Dictyostelium discoideum]
TR9874|c0_g1_i1	1.06675	7.32449	7.8762e-13	1.41826e-11	135.288	129.838	146.097	68.756	69.049	57.784	K13025	RecName: Full=DEAD-box ATP-dependent RNA helicase 2 [Oryza sativa Japonica Group]
TR17528|c0_g1_i1	1.27465	6.50226	7.96558e-13	1.43365e-11	221.363	207.934	205.094	74.779	104.266	84.258		NA
TR14523|c0_g1_i1	4.87668	3.3812	8.15574e-13	1.46715e-11	48.906	29.575	49.303	2.257	0	1.425	K01507	RecName: Full=Pyrophosphate-energized vacuolar membrane proton pump; AltName: Full=Pyrophosphate-energized inorganic pyrophosphatase; Short=H(+)-PPase; AltName: Full=Vacuolar H(+)-pyrophosphatase [Vigna radiata var. radiata]
TR13167|c0_g1_i1	1.99694	4.90455	8.29607e-13	1.49093e-11	28.031	26.055	32.002	7.991	6.984	6.285	K00485	RecName: Full=Probable flavin-containing monooxygenase 1 [Arabidopsis thaliana]
TR15924|c0_g1_i1	3.36583	3.89747	9.09722e-13	1.6333e-11	119.142	130.977	104.723	13.734	7.839	11.456	K09755	RecName: Full=Cytochrome P450 CYP736A12 [Panax ginseng]
TR12554|c0_g1_i2	1.22262	6.36947	9.24466e-13	1.65814e-11	52.7	57.309	60.082	24.915	28.611	26.558		NA
TR6264|c0_g1_i1	1.06828	6.87452	9.59274e-13	1.71805e-11	56.734	59.357	56.028	24.576	29.457	28.385		RecName: Full=Protein indeterminate-domain 1; AltName: Full=Protein ENHYDROUS [Arabidopsis thaliana]
TR1165|c0_g1_i1	2.29972	5.11683	9.70159e-13	1.73584e-11	69.268	40.699	71.194	13.768	12.915	9.604		NA
TR16213|c8_g1_i15	1.00003	7.20661	9.87444e-13	1.7659e-11	289.161	301.202	320.011	163.785	210.008	182.37		RecName: Full=Zinc finger CCCH domain-containing protein 43; Short=AtC3H43; AltName: Full=Zinc finger CCCH domain-containing protein ZFN-like 6 [Arabidopsis thaliana]
TR13098|c0_g1_i1	1.46714	6.66198	1.07741e-12	1.92397e-11	118.025	135.865	95.148	44.087	43.506	38.4		RecName: Full=TATA-binding protein-associated factor 2N; AltName: Full=68 kDa TATA-binding protein-associated factor; Short=TAF(II)68; Short=TAFII68; AltName: Full=RNA-binding protein 56 [Homo sapiens]
TR16077|c6_g4_i1	7.61721	3.15545	1.11804e-12	1.99458e-11	47.698	56.872	40.527	0	0	0		NA
TR10236|c0_g2_i1	2.41758	6.80903	1.15787e-12	2.06462e-11	61.36	60.576	68.702	17.306	13.005	4.626	K10750	RecName: Full=Chromatin assembly factor 1 subunit FAS1; Short=CAF-1 subunit FAS1; AltName: Full=CAF-1 p150 homolog; AltName: Full=Protein FASCIATA 1 [Arabidopsis thaliana]
TR14664|c2_g1_i1	2.34195	4.76073	1.20076e-12	2.13589e-11	28.236	27.286	28.616	3.232	8.064	5.112		RecName: Full=UDP-glucose flavonoid 3-O-glucosyltransferase 6; AltName: Full=Flavonol 3-O-glucosyltransferase 6; Short=FaGT6 [Fragaria x ananassa]
TR16140|c0_g1_i1	1.90867	5.21825	1.25241e-12	2.2256e-11	43.186	48.44	47.67	8.856	12.024	18.722		RecName: Full=Tubby-like F-box protein 3; Short=AtTLP3 [Arabidopsis thaliana]
TR13013|c0_g1_i1	1.41086	5.97038	1.27102e-12	2.25539e-11	34.138	33.36	30.333	12.996	11.853	11.716		RecName: Full=Golgin candidate 4; Short=AtGC4 [Arabidopsis thaliana]
TR9933|c0_g1_i1	1.21582	6.51549	1.31238e-12	2.32538e-11	52.78	55.515	62.633	20.283	27.567	26.248	K07195	RecName: Full=Exocyst complex component EXO70B1; Short=AtExo70b1; AltName: Full=Exocyst subunit Exo70 family protein B1 [Arabidopsis thaliana]
TR19072|c0_g1_i1	1.03258	7.05759	1.31714e-12	2.33269e-11	302.14	290.838	302.793	129.827	164.305	145.353		RecName: Full=Stress-associated endoplasmic reticulum protein 2; AltName: Full=Ribosome-associated membrane protein RAMP4-2 [Homo sapiens]
TR24287|c0_g1_i1	1.33309	6.25373	1.34041e-12	2.37161e-11	132.724	127.457	142.937	54.971	59.949	44.283		NA
TR20735|c0_g1_i1	1.42274	5.94726	1.4176e-12	2.50576e-11	59.32	60.415	56.421	21.106	25.605	18.84	K00083	RecName: Full=Probable cinnamyl alcohol dehydrogenase 1; Short=CAD 1 [Aralia cordata]
TR2426|c0_g1_i1	1.08634	6.69223	1.45363e-12	2.56696e-11	121.421	121.693	124.289	55.243	62.416	55.488	K01800	RecName: Full=Glutathione S-transferase zeta class [Euphorbia esula]
TR16112|c0_g1_i5	1.29817	6.39022	1.4713e-12	2.59691e-11	69.587	57.758	80.292	24.754	31.392	26.793	K12891	RecName: Full=Serine/arginine-rich splicing factor SC35; Short=At-SC35; Short=AtSC35; AltName: Full=SC35-like splicing factor [Arabidopsis thaliana]
TR13696|c0_g1_i2	1.5155	5.99333	1.509e-12	2.66217e-11	58.352	59.369	80.161	19.206	26.397	23.784		RecName: Full=WD repeat-containing protein 53 [Homo sapiens]
TR11016|c0_g1_i1	1.00713	8.03809	1.77116e-12	3.11115e-11	122.492	129.815	138.227	68.951	66.934	56.535	K14497	RecName: Full=Protein phosphatase 2C 16; Short=AtPP2C16; AltName: Full=AtP2C-HA; AltName: Full=Protein HYPERSENSITIVE TO ABA 1; AltName: Full=Protein phosphatase 2C HAB1; Short=PP2C HAB1; Flags: Precursor [Arabidopsis thaliana]
TR16349|c0_g1_i1	1.13811	6.91434	1.79746e-12	3.15432e-11	60.585	64.338	57.518	23.074	29.241	31.234		RecName: Full=Embryonic polyadenylate-binding protein 2; Short=Embryonic poly(A)-binding protein 2; Short=ePABP-2; Short=ePABP2; AltName: Full=Embryonic poly(A)-binding protein type II; AltName: Full=Poly(A)-binding protein nuclear-like 1 [Homo sapiens]
TR21168|c0_g1_i1	2.77089	4.38041	1.81282e-12	3.17975e-11	81.209	85.815	91.071	15.923	15.759	4.651		RecName: Full=Cytochrome b-c1 complex subunit 8; AltName: Full=Complex III subunit 8; AltName: Full=Complex III subunit VII; AltName: Full=Ubiquinol-cytochrome c reductase complex 8.2 kDa protein; AltName: Full=Ubiquinol-cytochrome c reductase complex ubiquinone-binding protein QP-C [Solanum tuberosum]
TR14370|c1_g2_i2	1.74299	5.50582	1.89263e-12	3.3102e-11	31.187	23.191	28.986	9.696	6.975	7.71	K01177	RecName: Full=Beta-amylase 7; AltName: Full=1,4-alpha-D-glucan maltohydrolase; AltName: Full=Beta-amylase 4 [Arabidopsis thaliana]
TR38|c0_g2_i1	4.69501	3.82198	1.94412e-12	3.39701e-11	15.235	8.719	19.662	1.289	0	0		RecName: Full=Transcription factor bHLH3; AltName: Full=Basic helix-loop-helix protein 3; Short=AtbHLH3; Short=bHLH 3; AltName: Full=Transcription factor EN 34; AltName: Full=bHLH transcription factor bHLH003 [Arabidopsis thaliana]
TR7784|c0_g1_i1	2.09673	4.80799	1.98513e-12	3.4637e-11	31.882	32.152	30.607	8.56	7.668	5.473	K09422	RecName: Full=Transcription repressor MYB5; AltName: Full=AtM2; AltName: Full=Myb-related protein 5; Short=AtMYB5 [Arabidopsis thaliana]
TR12168|c0_g1_i1	1.21247	7.71475	2.03255e-12	3.54305e-11	312.714	342.948	284.229	110.578	161.884	117.932	K12897	RecName: Full=Serine/arginine-rich splicing factor SR45a; Short=At-SR45A; Short=AtSR45a; AltName: Full=Protein TRANSFORMER2-like; Short=atTra2 [Arabidopsis thaliana]
TR12570|c0_g1_i2	1.1532	6.49977	2.04087e-12	3.55586e-11	95.475	100.263	95.995	41.406	39.555	39.724	K01784	RecName: Full=Bifunctional UDP-glucose 4-epimerase and UDP-xylose 4-epimerase 1; AltName: Full=UDP-D-xylose 4-epimerase; AltName: Full=UDP-L-arabinose 4-epimerase; AltName: Full=UDP-galactose 4-epimerase 1; AltName: Full=UDP-glucose 4-epimerase 1; Short=AtUGE1 [Arabidopsis thaliana]
TR973|c0_g1_i1	1.0606	6.83706	2.07174e-12	3.60793e-11	66.396	69.526	70.586	29.411	32.49	37.646		RecName: Full=WD repeat-containing protein 70 [Xenopus (Silurana) tropicalis]
TR20953|c0_g1_i1	1.34298	5.98485	2.11079e-12	3.67419e-11	70.555	71.827	80.161	25.161	32.994	29.994		NA
TR2967|c0_g1_i1	1.40991	5.80503	2.51677e-12	4.35391e-11	140.416	136.659	135.187	55.879	49.419	48.825	K11251	RecName: Full=Protein H2A.7; AltName: Full=wcH2A-10; AltName: Full=wcH2A-4 [Triticum aestivum]
TR9474|c0_g1_i1	1.43748	6.40825	2.6018e-12	4.49463e-11	121.193	113.952	140.302	31.99	54.072	54.273		RecName: Full=Coiled-coil domain-containing protein 25 [Bos taurus]
TR5537|c0_g1_i1	1.30698	6.44094	2.62009e-12	4.52407e-11	68.254	67.294	59.033	26.841	28.899	22.661	K03262	RecName: Full=Eukaryotic translation initiation factor 5; Short=eIF-5 [Phaseolus vulgaris]
TR15940|c8_g2_i2	1.51122	5.82874	2.67077e-12	4.60942e-11	88.73	97.893	108.371	29.046	41.004	34.947		NA
TR8753|c0_g1_i1	1.08436	6.97973	2.70692e-12	4.66739e-11	40.348	46.232	45.774	20.487	18.918	23.055		RecName: Full=PHD finger protein 3 [Homo sapiens]
TR11603|c0_g1_i1	1.34961	6.04154	2.75211e-12	4.74308e-11	63.479	51.891	63.528	21.335	25.488	23.558	K10604	RecName: Full=Probable E3 ubiquitin-protein ligase LOG2; AltName: Full=Protein LOSS OF GDU2; AltName: Full=RING finger protein 215 [Arabidopsis thaliana]
TR15473|c0_g1_i1	1.72928	5.6587	2.80582e-12	4.83336e-11	88.593	75.001	75.344	18.442	33.201	20.834		NA
TR10340|c0_g2_i1	1.82799	4.99933	2.83182e-12	4.87585e-11	23.951	23.294	25.063	5.955	6.543	7.945		NA
TR13001|c0_g1_i1	1.24281	6.11134	2.88168e-12	4.95937e-11	23.712	24.629	25.659	9.739	10.917	10.652		RecName: Full=Germinal-center associated nuclear protein; Short=GANP; AltName: Full=80 kDa MCM3-associated protein; AltName: Full=MCM3 acetylating protein; Short=MCM3AP; AltName: Full=MCM3 acetyltransferase [Homo sapiens]
TR12205|c0_g2_i1	1.80409	5.4449	2.90212e-12	4.99219e-11	22.994	34.924	32.038	9.281	7.677	8.691		RecName: Full=Protein TolB; Flags: Precursor [Rhodopseudomonas palustris CGA009]
TR6567|c0_g1_i1	2.05604	4.91632	2.98024e-12	5.11695e-11	25.626	20.579	22.225	4.013	5.571	7.09	K15178	RecName: Full=Protein RTF1 homolog; AltName: Full=Protein VERNALIZATION INDEPENDENCE 5 [Arabidopsis thaliana]
TR7915|c0_g2_i1	1.38198	6.25873	2.98552e-12	5.12359e-11	84.776	77.015	103.685	27.808	39.033	35.626		RecName: Full=Methyl-CpG-binding domain-containing protein 11; Short=AtMBD11; Short=MBD11; AltName: Full=Methyl-CpG-binding protein MBD11 [Arabidopsis thaliana]
TR6833|c0_g1_i2	1.74879	5.15893	3.04046e-12	5.21299e-11	27.381	31.68	36.247	8.543	9.612	10.275	K18674	RecName: Full=Galactokinase; AltName: Full=Galactose kinase [Arabidopsis thaliana]
TR11032|c0_g2_i1	4.78872	3.30978	3.13273e-12	5.36867e-11	38.434	38.317	38.918	0	2.511	1.358	K14504	RecName: Full=Xyloglucan endotransglucosylase/hydrolase protein 22; Short=At-XTH22; Short=XTH-22; AltName: Full=Touch protein 4; Flags: Precursor [Arabidopsis thaliana]
TR19727|c0_g1_i1	2.70694	4.51672	3.17587e-12	5.44005e-11	131.904	91.486	131.407	26.272	14.355	11.699		NA
TR14533|c0_g1_i1	1.88666	5.12083	3.18023e-12	5.44497e-11	53.384	70.297	71.015	14.023	21.708	17.096		NA
TR11999|c0_g2_i1	1.72148	5.45065	3.27316e-12	5.60145e-11	44.017	46.807	61.119	17.229	13.455	14.356	K17506	RecName: Full=Probable protein phosphatase 2C 25; Short=AtPP2C25; AltName: Full=Protein phosphatase AP2C1 [Arabidopsis thaliana]
TR17625|c0_g1_i1	7.45042	3.0132	3.38052e-12	5.77977e-11	49.646	42.62	48.242	0	0	0		NA
TR13338|c0_g1_i2	2.08809	4.72885	3.59122e-12	6.12855e-11	21	20.165	29.427	4.793	6.039	7.14		NA
TR14368|c1_g1_i2	1.15864	7.8315	3.63926e-12	6.20473e-11	155.878	159.781	177.753	97.675	86.878	77.378	K09060	RecName: Full=Common plant regulatory factor 1; Short=CPRF-1 [Petroselinum crispum]
TR15037|c0_g1_i1	2.17824	4.84175	3.68647e-12	6.27645e-11	41.043	30.932	38.596	10.494	7.416	6.311		RecName: Full=1-aminocyclopropane-1-carboxylate oxidase homolog 1 [Arabidopsis thaliana]
TR13384|c0_g1_i1	5.21774	3.23265	4.02015e-12	6.83183e-11	17.422	14.207	13.867	0	0.945	0	K19525	NA
TR12149|c0_g3_i1	1.4595	6.08864	4.0872e-12	6.94255e-11	31.461	32.002	30.202	13.225	8.721	11.716	K17686	RecName: Full=Copper-transporting ATPase RAN1; AltName: Full=Protein HEAVY METAL ATPASE 7; AltName: Full=Protein RESPONSIVE TO ANTAGONIST 1 [Arabidopsis thaliana]
TR2688|c0_g1_i1	4.08309	3.52063	4.16531e-12	7.07193e-11	22.482	30.07	27.364	1.281	2.007	0.821		NA
TR14893|c0_g1_i1	1.50407	6.44897	4.27314e-12	7.25165e-11	41.716	52.593	51.473	21.284	14.481	14.976		RecName: Full=Telomere repeat-binding protein 5; AltName: Full=Protein TRF-LIKE 2 [Arabidopsis thaliana]
TR3892|c0_g1_i1	1.79691	5.31497	4.38783e-12	7.43247e-11	35.278	38.363	30.405	11.495	10.656	7.35		NA
TR8284|c0_g1_i1	2.501	4.61549	4.42212e-12	7.48709e-11	43.003	47.014	34.482	5.624	5.472	11.096		RecName: Full=Uncharacterized endoplasmic reticulum membrane protein C16E8.02 [Schizosaccharomyces pombe 972h-]
TR20730|c0_g1_i1	7.53351	3.08465	4.46851e-12	7.56212e-11	38.742	59.852	50.937	0	0	0		NA
TR19148|c0_g2_i1	2.27872	5.28526	4.72464e-12	7.98448e-11	95.384	59.587	123.824	16.983	24.858	15.244		NA
TR1684|c0_g2_i1	1.52153	5.96823	4.74503e-12	8.01523e-11	68.823	68.192	58.842	27.01	20.286	20.214	K17095	RecName: Full=Annexin D5; AltName: Full=AnnAt5 [Arabidopsis thaliana]
TR8423|c0_g1_i1	1.36541	6.181	4.7639e-12	8.0434e-11	62.568	60.783	79.111	23.787	30.789	24.077	K09422	RecName: Full=Telomere repeat-binding factor 1; Short=AtTRB1; AltName: Full=MYB transcription factor [Arabidopsis thaliana]
TR12151|c0_g2_i1	5.9129	3.15193	5.03639e-12	8.48404e-11	61.371	42.976	33.993	1.408	0	0		NA
TR13794|c0_g1_i1	1.37478	5.88011	5.07995e-12	8.54938e-11	44.678	42.252	48.158	17.068	14.292	18.312		RecName: Full=Protein LAZ1 homolog 1; AltName: Full=Lazarus1 homolog 1; Flags: Precursor [Arabidopsis thaliana]
TR931|c0_g1_i1	1.2919	7.15041	5.20545e-12	8.75254e-11	107.258	89.634	85.777	35.825	46.899	33.011	K00422	RecName: Full=Polyphenol oxidase, chloroplastic; Short=PPO; AltName: Full=Catechol oxidase; Flags: Precursor [Malus domestica]
TR3364|c0_g1_i1	1.5011	5.77357	5.27154e-12	8.85551e-11	67.319	77.245	88.328	30.539	24.039	27.036		RecName: Full=REF/SRPP-like protein At3g05500 [Arabidopsis thaliana]
TR13372|c0_g1_i1	1.00399	8.34929	5.40454e-12	9.0706e-11	360.309	415.43	405.549	207.363	210.395	172.162	K09872	RecName: Full=Aquaporin PIP1-2; Short=AtPIP1;2; AltName: Full=Plasma membrane intrinsic protein 1b; Short=PIP1b; AltName: Full=Transmembrane protein A; Short=AthH2; Short=TMP-A [Arabidopsis thaliana]
TR7954|c0_g1_i1	1.40191	5.75603	5.41427e-12	9.08275e-11	57.053	54.434	63.706	20.691	25.263	20.717		RecName: Full=U-box domain-containing protein 4; AltName: Full=Plant U-box protein 4 [Arabidopsis thaliana]
TR7466|c0_g1_i1	1.5474	5.90981	5.43713e-12	9.11692e-11	57.657	54.273	50.734	18.612	13.716	23.399	K04733	RecName: Full=Protein kinase 2B, chloroplastic; Flags: Precursor [Arabidopsis thaliana]
TR13572|c3_g1_i1	3.3655	3.78882	5.59769e-12	9.36467e-11	25.946	28.597	22.607	3.173	1.89	2.028		NA
TR13895|c0_g1_i1	1.33683	6.25999	5.6534e-12	9.45354e-11	105.161	90.151	96.567	36.376	46.035	33.087	K14785	RecName: Full=Pre-rRNA-processing protein ESF2; AltName: Full=18S rRNA factor 2 [Scheffersomyces stipitis CBS 6054]
TR24385|c0_g1_i1	1.18523	6.32055	5.67377e-12	9.48327e-11	105.047	115.585	117.433	47.972	53.334	47.233	K01070	RecName: Full=S-formylglutathione hydrolase; Short=AtSFGH; AltName: Full=Esterase D [Arabidopsis thaliana]
TR8937|c0_g1_i1	1.69157	5.37258	5.87457e-12	9.8144e-11	87.796	80.028	72.256	27.613	27.36	18.831	K11863	RecName: Full=Ataxin-3 homolog; AltName: Full=MJD1a-like; AltName: Full=Machado-Joseph disease-like protein [Arabidopsis thaliana]
TR13796|c0_g1_i4	2.23609	4.96381	6.20839e-12	1.03579e-10	47.231	51.5	36.152	5.234	10.989	12.772		RecName: Full=Metallophosphoesterase 1; AltName: Full=Post-GPI attachment to proteins factor 5 [Danio rerio]
TR15061|c0_g1_i1	1.71916	5.68707	6.47252e-12	1.07838e-10	41.157	22.293	32.002	11.257	13.518	7.987		RecName: Full=Armadillo repeat-containing protein 8 [Bos taurus]
TR15098|c2_g1_i1	1.61552	5.78823	6.48008e-12	1.07915e-10	89.995	91.509	113.093	30.234	41.625	23.6	K13106	RecName: Full=Copper transport protein CCH; AltName: Full=Copper chaperone CCH [Arabidopsis thaliana]
TR9533|c0_g2_i1	1.86891	5.39166	6.60659e-12	1.09871e-10	40.565	30.334	27.03	7.542	9.873	6.688	K10523	RecName: Full=BTB/POZ and MATH domain-containing protein 3; AltName: Full=Protein BTB-POZ AND MATH DOMAIN 3; Short=AtBPM3 [Arabidopsis thaliana]
TR10076|c0_g1_i1	1.54428	5.7037	7.26969e-12	1.2057e-10	46.479	57.125	52.856	18.587	20.556	14.079		NA
TR3100|c0_g1_i1	1.72788	5.10862	7.45291e-12	1.23553e-10	22.949	23.168	21.402	6.541	6.408	7.249	K01662	RecName: Full=Probable 1-deoxy-D-xylulose-5-phosphate synthase 2, chloroplastic; Short=1-deoxyxylulose-5-phosphate synthase; Short=DXP synthase; Short=DXPS; Flags: Precursor [Oryza sativa Japonica Group]
TR12693|c0_g2_i3	1.58659	5.48164	7.47218e-12	1.23816e-10	103.463	81.972	82.915	33.008	26.856	34.31		RecName: Full=RING finger protein 141 [Danio rerio]
TR12411|c0_g1_i1	1.39645	5.89873	7.5609e-12	1.25229e-10	46.205	56.01	56.481	17.56	23.238	19.652		RecName: Full=Increased DNA methylation 1; AltName: Full=Histone H3 acetyltransferase IDM1; AltName: Full=Protein ROS4; AltName: Full=Repressor of silencing 4 [Arabidopsis thaliana]
TR14675|c1_g1_i1	2.32233	4.84945	7.85178e-12	1.29812e-10	31.745	53.847	52.367	10.774	8.163	8.129		RecName: Full=General negative regulator of transcription subunit 4; AltName: Full=Modulator of transcription 2 [Saccharomyces cerevisiae S288c]
TR8119|c0_g2_i1	2.0116	5.86629	7.88331e-12	1.30274e-10	989.566	1151.86	1500.08	176.696	346.161	384.25		NA
TR16255|c1_g5_i1	1.16983	7.22255	8.21208e-12	1.35401e-10	80.583	95.006	86.373	39.642	44.127	32.19		RecName: Full=YTH domain-containing family protein 1; AltName: Full=Dermatomyositis associated with cancer putative autoantigen 1 homolog; Short=DACA-1 homolog [Mus musculus]
TR16627|c0_g2_i1	1.24797	6.85286	8.34741e-12	1.3757e-10	156.209	112.065	126.59	53.045	57.447	56.15	K01051	RecName: Full=Pectinesterase 31; Short=PE 31; AltName: Full=Pectin methylesterase 31; Short=AtPME31 [Arabidopsis thaliana]
TR249|c0_g1_i1	7.61791	3.15542	8.77193e-12	1.44307e-10	34.184	65.362	40.575	0	0	0		NA
TR12684|c0_g1_i3	1.31604	6.31585	8.8825e-12	1.4606e-10	82.44	88.932	77.251	32.346	41.481	28.72	K12890	RecName: Full=Serine/arginine-rich splicing factor SR34A; Short=At-SR34A; Short=At-SRp34A; Short=AtSR34A; AltName: Full=SER/ARG-rich protein 34A [Arabidopsis thaliana]
TR10351|c0_g2_i1	1.87436	5.08595	9.48142e-12	1.55419e-10	37.089	41.205	53.917	11.851	13.635	10.266		RecName: Full=Probable WRKY transcription factor 23; AltName: Full=WRKY DNA-binding protein 23 [Arabidopsis thaliana]
TR7786|c1_g1_i1	1.5014	6.6145	9.68461e-12	1.58607e-10	332.677	266.382	392.231	95.317	151.543	104.338		RecName: Full=Transcription elongation factor 1 homolog [Oryza sativa Japonica Group]
TR12604|c0_g1_i1	1.34662	6.09527	9.81244e-12	1.60485e-10	84.787	68.042	70.753	29.827	29.25	28.243		RecName: Full=F-box protein PP2-A12; AltName: Full=Protein PHLOEM PROTEIN 2-LIKE A12; Short=AtPP2-A12 [Arabidopsis thaliana]
TR3022|c0_g1_i1	1.16009	6.82668	1.01123e-11	1.64947e-10	137.465	131.379	157.424	54.784	77.401	59.267	K08503	RecName: Full=Syntaxin-51; Short=AtSYP51 [Arabidopsis thaliana]
TR10719|c0_g1_i1	1.81442	5.27733	1.02759e-11	1.6754e-10	55.811	41.918	39.299	11.003	14.553	13.769	K10704	RecName: Full=Ubiquitin-conjugating enzyme E2 variant 1A; Short=Ubc enzyme variant 1A; AltName: Full=Protein MMS ZWEI HOMOLOG 1 [Arabidopsis thaliana]
TR2558|c0_g1_i1	2.60418	4.36191	1.03771e-11	1.6904e-10	25.74	23.202	26.708	2.341	6.093	4.408		NA
TR1110|c0_g1_i1	3.73964	4.50883	1.16582e-11	1.89149e-10	22.06	39.077	50.305	2.333	5.76	0	K15622	NA
TR1977|c0_g1_i1	1.40925	6.17559	1.19849e-11	1.94278e-10	85.209	90.968	105.736	27.528	45.351	33.975	K13206	RecName: Full=Nuclear speckle splicing regulatory protein 1; AltName: Full=Coiled-coil domain-containing protein 55 [Danio rerio]
TR11538|c0_g1_i1	7.74587	3.26556	1.22788e-11	1.98778e-10	19.701	13.459	7.75	0	0	0		RecName: Full=Transducin beta-like protein 2; AltName: Full=WS beta-transducin repeats protein; Short=WS-betaTRP; AltName: Full=Williams-Beuren syndrome chromosomal region 13 protein [Homo sapiens]
TR12871|c0_g2_i1	3.27342	4.00059	1.33839e-11	2.16189e-10	23.006	23.95	28.902	3.385	3.744	0	K01738	RecName: Full=Cysteine synthase; Short=CSase; AltName: Full=Beta-PA/CSase; AltName: Full=Beta-pyrazolylalanine synthase; AltName: Full=L-mimosine synthase; AltName: Full=O-acetylserine (thiol)-lyase; Short=OAS-TL; AltName: Full=O-acetylserine sulfhydrylase [Citrullus lanatus]
TR11477|c0_g2_i1	1.19579	6.71869	1.3396e-11	2.16288e-10	72.857	77.613	78.527	33.212	39.276	27.161	K11804	RecName: Full=DDB1- and CUL4-associated factor 8; AltName: Full=WD repeat-containing protein 42A [Mus musculus]
TR14260|c0_g1_i1	1.13836	6.40796	1.3619e-11	2.19308e-10	73.017	65.212	69.334	29.216	31.869	33.648		RecName: Full=Uncharacterized WD repeat-containing protein C2A9.03 [Schizosaccharomyces pombe 972h-]
TR1712|c0_g1_i1	1.14426	6.98047	1.39519e-11	2.24569e-10	110.767	86.85	90.832	39.65	44.37	47.091		NA
TR15940|c5_g2_i1	1.51543	5.51963	1.49147e-11	2.39644e-10	46.536	39.675	52.463	16.763	14.598	16.962		RecName: Full=Putative methylesterase 11, chloroplastic; Short=AtMES11; Flags: Precursor [Arabidopsis thaliana]
TR16497|c0_g1_i1	1.44433	6.10641	1.51767e-11	2.4364e-10	105.514	88.035	85.848	38.412	35.568	27.849		RecName: Full=Cell number regulator 6; AltName: Full=ZmCNR06 [Zea mays]
TR16268|c4_g3_i1	3.23139	3.97073	1.54126e-11	2.47319e-10	91.339	77.233	67.903	11.843	3.411	9.026		NA
TR13045|c0_g1_i2	3.74851	3.87793	1.55723e-11	2.49772e-10	21.513	22.144	36.784	3.351	1.773	0.712		RecName: Full=Stem-specific protein TSJT1 [Nicotiana tabacum]
TR11929|c0_g1_i1	1.75301	4.99979	1.57042e-11	2.51778e-10	30.435	31.91	33.624	8.347	11.169	8.959		RecName: Full=APO protein 1, chloroplastic; AltName: Full=Accumulation of photosystem I protein 1; AltName: Full=Protein ACCUMULATION OF PHOTOSYSTEM ONE 1; Flags: Precursor [Arabidopsis thaliana]
TR12273|c2_g1_i1	1.78483	7.93659	1.57146e-11	2.51833e-10	4155.24	5666.74	7097.23	1099.24	1929.71	1839.74		NA
TR11503|c0_g2_i1	2.4364	4.68395	1.5766e-11	2.52547e-10	32.885	22.811	28.246	6.778	5.193	2.942	K12881	RecName: Full=THO complex subunit 4D; AltName: Full=ALYREF homolog 4; Short=AtALY4 [Arabidopsis thaliana]
TR3027|c0_g1_i1	1.36072	5.79336	1.62099e-11	2.59543e-10	58.865	58.333	71.063	22.26	26.514	24.815	K04459	RecName: Full=Protein-tyrosine-phosphatase IBR5; AltName: Full=Protein INDOLE-3-BUTYRIC ACID RESPONSE 5; Short=Protein IBA RESPONSE 5; AltName: Full=SKP1-interacting partner 33 [Arabidopsis thaliana]
TR11884|c0_g1_i1	1.63004	6.09295	1.6338e-11	2.61365e-10	45.066	28.471	42.876	13.989	10.566	12.764	K14486	RecName: Full=Auxin response factor 1 [Arabidopsis thaliana]
TR12123|c1_g1_i1	3.10223	3.87319	1.671e-11	2.66966e-10	35.289	33.624	43.973	3.733	4.419	4.752	K00696	RecName: Full=Probable sucrose-phosphate synthase 1; AltName: Full=UDP-glucose-fructose-phosphate glucosyltransferase 1 [Citrus unshiu]
TR17492|c0_g1_i1	1.37219	5.85248	1.83196e-11	2.91662e-10	67.468	55.25	59.176	23.541	23.193	23.399	K15456	RecName: Full=Protein KTI12 homolog; Short=AtKTI12; AltName: Full=At1g13870; AltName: Full=Protein DEFORMED ROOTS AND LEAVES 1; Short=AtDRL1; AltName: Full=Protein ELONGATA4 [Arabidopsis thaliana]
TR11304|c0_g1_i1	1.80557	5.5366	1.83434e-11	2.91786e-10	58.124	71.228	77.049	21.471	24.966	11.833		RecName: Full=2-hydroxyisoflavanone dehydratase; AltName: Full=Carboxylesterase HIDM [Glycyrrhiza echinata]
TR832|c0_g1_i1	2.00766	5.31739	1.8788e-11	2.98599e-10	71.9	133.036	107.787	24.245	31.023	22.351		NA
TR15608|c1_g1_i4	1.51108	5.60929	1.9856e-11	3.15161e-10	53.532	73.276	49.458	23.448	19.98	21.882		RecName: Full=Uridylate kinase; Short=UK; AltName: Full=Uridine monophosphate kinase; Short=UMP kinase; Short=UMPK [Synechococcus sp. CC9902]
TR7965|c2_g1_i1	7.39908	2.96662	2.04489e-11	3.2429e-10	30.811	43.045	34.625	0	0	0	K01638	RecName: Full=Malate synthase, glyoxysomal; AltName: Full=Acetate utilization protein 9 [Neurospora crassa OR74A]
TR21669|c0_g1_i1	7.39908	2.96662	2.05079e-11	3.24944e-10	33.99	47.509	38.119	0	0	0		NA
TR14312|c0_g1_i1	1.22149	6.14193	2.05559e-11	3.25564e-10	64.072	60.22	68.297	25.84	30.357	24.689		RecName: Full=Tetratricopeptide repeat protein 38; Short=TPR repeat protein 38 [Homo sapiens]
TR19032|c0_g1_i1	1.50867	5.92961	2.13516e-11	3.37872e-10	122.344	145.402	169.872	39.981	63.91	50.837	K17972	RecName: Full=N-alpha-acetyltransferase 20; AltName: Full=N-acetyltransferase 5 homolog; AltName: Full=N-terminal acetyltransferase B complex catalytic subunit NAA20 homolog; AltName: Full=NatB catalytic subunit [Dictyostelium discoideum]
TR8063|c0_g1_i1	1.38563	6.01024	2.15864e-11	3.41441e-10	31.985	33.935	39.109	15.159	13.797	10.811	K19986	RecName: Full=Exocyst complex component EXO84B; Short=AtExo80b [Arabidopsis thaliana]
TR9661|c1_g2_i1	2.55415	4.16854	2.28964e-11	3.61692e-10	21.24	19.97	23.155	2.986	3.654	4.844		RecName: Full=Epidermis-specific secreted glycoprotein EP1; AltName: Full=52/54 kDa medium protein; Flags: Precursor [Daucus carota]
TR12077|c0_g1_i1	1.14988	7.00553	2.30137e-11	3.63387e-10	374.53	385.567	421.765	204.25	173.413	151.211		RecName: Full=Uncharacterized protein At5g39570 [Arabidopsis thaliana]
TR12014|c1_g2_i1	1.3354	6.33715	2.57667e-11	4.05806e-10	46.843	50.799	52.248	23.872	17.28	17.499		NA
TR15415|c1_g1_i1	1.77128	5.40227	2.75607e-11	4.32941e-10	53.099	37.788	43.699	15.965	9.504	13.526	K08287	RecName: Full=Serine/threonine-protein kinase AFC1 [Arabidopsis thaliana]
TR13193|c0_g1_i1	1.05873	6.57376	2.76392e-11	4.33987e-10	53.908	50.039	55.67	23.744	27.378	24.857		RecName: Full=Putative RNA polymerase II subunit B1 CTD phosphatase RPAP2 homolog; AltName: Full=RNA polymerase II-associated protein 2 homolog [Arabidopsis thaliana]
TR17602|c0_g1_i1	1.86497	5.06901	3.05459e-11	4.78601e-10	35.996	46.485	51.831	9.179	14.58	13.392	K06215	RecName: Full=Pyridoxal 5'-phosphate synthase-like subunit PDX1.2; Short=AtPDX1.2; Short=AtPDX1;3 [Arabidopsis thaliana]
TR10052|c0_g2_i1	1.60841	5.18337	3.16764e-11	4.95464e-10	58.58	52.57	54.525	17.586	20.448	15.948		RecName: Full=Zinc finger protein 511 [Danio rerio]
TR12646|c0_g2_i1	7.78551	3.30375	3.18636e-11	4.98179e-10	17.331	7.857	6.856	0	0	0	K14427	RecName: Full=Cation-chloride cotransporter 1; Short=OsCCC1; AltName: Full=Potassium-chloride cotransporter 1 [Oryza sativa Japonica Group]
TR6091|c0_g1_i1	7.37169	2.94234	3.21291e-11	5.02115e-10	41.294	57.735	43.353	0	0	0		NA
TR15517|c0_g1_i1	1.06988	6.70723	3.22242e-11	5.03386e-10	75.227	77.785	84.012	37.801	41.211	33.992		RecName: Full=Tubby-like F-box protein 14; Short=OsTLP14; AltName: Full=Tubby-like F-box protein 4; Short=OsTLP4 [Oryza sativa Japonica Group]
TR3935|c0_g1_i1	4.11461	3.32312	3.57681e-11	5.57081e-10	29.66	39.008	32.217	1.883	2.223	1.198		NA
TR21711|c0_g1_i1	7.34312	2.91743	3.59345e-11	5.59195e-10	17.32	21.385	16.216	0	0	0		NA
TR16858|c0_g1_i1	7.39237	2.96374	3.71797e-11	5.77834e-10	12.58	19.418	19.662	0	0	0		NA
TR10332|c0_g1_i2	1.47672	6.00509	4.03332e-11	6.26047e-10	53.179	62.9	43.306	18.646	19.143	19.72		RecName: Full=BTB/POZ domain-containing protein POB1; AltName: Full=POZ/BTB CONTAINING-PROTEIN 1; Short=AtPOB1 [Arabidopsis thaliana]
TR19866|c0_g1_i1	5.13114	3.16168	4.07886e-11	6.32577e-10	22.083	27.608	38.226	0.899	0	1.148		RecName: Full=Heavy metal-associated isoprenylated plant protein 26; Short=AtHIPP26; AltName: Full=Farnesylated protein 6; Short=AtFP6; Flags: Precursor [Arabidopsis thaliana]
TR5632|c0_g1_i1	1.59812	5.85438	4.27603e-11	6.60914e-10	61.235	46.611	70.336	22.005	15.012	21.429		NA
TR14835|c0_g1_i2	1.38278	5.65672	4.32111e-11	6.67035e-10	18.778	17.911	26.196	13.319	13.752	9.076	K16276	RecName: Full=Uncharacterized RING finger protein C2F3.16 [Schizosaccharomyces pombe 972h-]
TR970|c0_g2_i1	7.38707	2.96153	4.3261e-11	6.67523e-10	8.295	11.377	14.308	0	0	0		RecName: Full=Transcription factor bHLH106; AltName: Full=Basic helix-loop-helix protein 106; Short=AtbHLH106; Short=bHLH 106; AltName: Full=Transcription factor EN 56; AltName: Full=bHLH transcription factor bHLH106 [Arabidopsis thaliana]
TR8042|c0_g1_i1	1.73261	4.98455	4.43791e-11	6.84486e-10	30.914	32.462	42.507	10.053	11.736	10.937		RecName: Full=Uncharacterized protein At1g04910 [Arabidopsis thaliana]
TR14250|c0_g1_i1	1.48641	6.15391	4.44665e-11	6.85257e-10	48.94	48.337	42.578	20.852	14.427	14.004		RecName: Full=Leukocyte receptor cluster member 8 homolog
TR16070|c6_g1_i1	2.52404	4.19185	4.47841e-11	6.8957e-10	27.256	25.767	22.869	4.954	6.363	4.299		RecName: Full=GEM-like protein 2 [Arabidopsis thaliana]
TR25086|c0_g1_i1	1.7256	5.37691	4.68661e-11	7.20717e-10	422.626	401.431	343.917	151.264	115.147	79.775		NA
TR8282|c0_g1_i1	8.13725	3.62784	4.69606e-11	7.21562e-10	20.374	5.119	6.594	0	0	0	K14721	RecName: Full=DNA-directed RNA polymerase III subunit RPC5; Short=RNA polymerase III subunit C5; AltName: Full=DNA-directed RNA polymerase III 80 kDa polypeptide [Homo sapiens]
TR13412|c0_g1_i1	3.04156	3.98081	5.05756e-11	7.76455e-10	17.707	14.379	11.423	1.858	1.908	1.358		RecName: Full=Cation/H(+) antiporter 18; AltName: Full=Protein CATION/H+ EXCHANGER 18; Short=AtCHX18 [Arabidopsis thaliana]
TR15020|c0_g2_i1	1.1874	6.44266	5.24547e-11	8.03953e-10	101.617	98.606	90.141	36.596	50.013	41.492		RecName: Full=Uncharacterized protein MJ1365 [Methanocaldococcus jannaschii DSM 2661]
TR10472|c0_g1_i1	1.61472	5.32718	5.48708e-11	8.39224e-10	32.942	28.16	25.027	8.051	10.215	9.99	K01528	RecName: Full=Dynamin-related protein 1E; AltName: Full=Dynamin-like protein 4; AltName: Full=Dynamin-like protein DLP2; AltName: Full=Dynamin-like protein E [Arabidopsis thaliana]
TR14056|c0_g1_i1	1.99172	5.22789	6.13303e-11	9.35281e-10	84.537	55.71	66.52	19.978	18.189	13.56	K10295	RecName: Full=F-box protein 7; AltName: Full=SKP1-interacting partner 32 [Arabidopsis thaliana]
TR6293|c0_g1_i1	1.08641	7.66209	6.38999e-11	9.73248e-10	112.647	120.877	131.741	64.591	58.869	47.618	K12655	RecName: Full=OTU domain-containing protein 5; AltName: Full=Deubiquitinating enzyme A; Short=DUBA [Mus musculus]
TR6780|c0_g1_i1	1.61551	5.78356	6.45857e-11	9.82875e-10	56.472	42.643	67.88	19.876	19.647	14.457		RecName: Full=Protein SSUH2 homolog; AltName: Full=Protein ssu-2 homolog [Homo sapiens]
TR10060|c0_g1_i1	1.03441	6.64326	6.97554e-11	1.05802e-09	50.136	54.629	57.172	26.349	27.072	24.605		RecName: Full=Mitogen-activated protein kinase 10; Short=MAP kinase 10 [Oryza sativa Japonica Group]
TR15168|c1_g1_i1	1.23083	6.30056	6.99667e-11	1.06079e-09	79.136	61.738	75.713	32.491	31.572	28.41	K03639	RecName: Full=Cyclic pyranopterin monophosphate synthase, mitochondrial; AltName: Full=Molybdenum cofactor biosynthesis enzyme CNX2; AltName: Full=Molybdopterin biosynthesis protein CNX2; AltName: Full=Molybdopterin precursor Z synthase; Flags: Precursor [Arabidopsis thaliana]
TR20876|c0_g1_i1	1.18171	6.38476	7.39159e-11	1.11834e-09	57.383	59.495	61.048	29.572	23.805	24.446		RecName: Full=CBL-interacting serine/threonine-protein kinase 10; AltName: Full=SNF1-related kinase 3.8; AltName: Full=SOS2-like protein kinase PKS2; AltName: Full=SOS3-interacting protein 1 [Arabidopsis thaliana]
TR10234|c1_g1_i1	1.54954	5.39674	8.02042e-11	1.21048e-09	61.451	45.979	59.247	18.222	21.159	17.448		NA
TR15844|c1_g2_i1	1.24109	6.14313	8.14022e-11	1.22805e-09	26.846	31.508	31.513	10.502	12.978	14.842		RecName: Full=Vacuolar protein sorting-associated protein 41 homolog [Solanum lycopersicum]
TR15519|c0_g1_i6	1.1372	6.97916	8.6163e-11	1.29828e-09	62.613	74.173	66.485	34.331	27.621	29.567	K08956	RecName: Full=ATP-dependent zinc metalloprotease FTSH 3, mitochondrial; Short=AtFTSH3; Flags: Precursor [Arabidopsis thaliana]
TR12023|c1_g2_i1	3.28318	4.09067	8.76868e-11	1.32014e-09	57.395	53.847	43.616	9.874	0	5.012	K14963	RecName: Full=COMPASS-like H3K4 histone methylase component WDR5B; Short=AtWDR5B [Arabidopsis thaliana]
TR14141|c0_g1_i2	1.19208	6.12132	9.15895e-11	1.37663e-09	83.625	79.488	79.266	29.903	38.772	37.788		RecName: Full=Peptidyl-prolyl cis-trans isomerase CYP21-4; Short=PPIase CYP21-4; AltName: Full=Cyclophilin of 21 kDa 4; AltName: Full=Cyclophilin-21-4 [Arabidopsis thaliana]
TR14775|c0_g1_i1	1.95136	5.02872	9.73768e-11	1.46001e-09	45.339	37.363	30.5	9.824	8.208	11.599		RecName: Full=RNA pseudouridine synthase 5; AltName: Full=RNA pseudouridylate synthase 5; AltName: Full=RNA-uridine isomerase 5 [Arabidopsis thaliana]
TR14769|c0_g1_i4	1.01976	6.71085	9.83895e-11	1.47459e-09	154.386	155.743	159.737	82.278	80.335	71.386		RecName: Full=F-box protein At1g61340 [Arabidopsis thaliana]
TR15470|c2_g2_i1	2.4914	4.42364	1.10742e-10	1.65497e-09	23.154	25.744	27.09	6.422	4.689	1.827		NA
TR9725|c0_g1_i1	1.39936	5.9853	1.14221e-10	1.70488e-09	77.062	79.948	86.611	36.953	30.078	23.566		RecName: Full=Protein TIC 20-I, chloroplastic; AltName: Full=Translocon at the inner envelope membrane of chloroplasts 20-I; Short=AtTIC20-I; Flags: Precursor [Arabidopsis thaliana]
TR25777|c0_g1_i1	7.5655	3.12191	1.15279e-10	1.71927e-09	41.362	76.727	108.896	0	0	0		NA
TR11443|c0_g2_i1	7.41685	2.98683	1.25174e-10	1.86227e-09	6.256	2.968	5.628	0	0	0		RecName: Full=WD repeat-containing protein 44; AltName: Full=Rab11-binding protein; AltName: Full=Rabphilin-11 [Bos taurus]
TR24852|c0_g1_i1	7.29725	2.88515	1.3168e-10	1.95748e-09	8.535	10.249	14.058	0	0	0		RecName: Full=Cellulose synthase-like protein G1; Short=AtCslG1 [Arabidopsis thaliana]
TR12297|c0_g1_i1	1.27378	5.9913	1.37302e-10	2.03856e-09	68.47	66.8	76.345	24.16	35.541	28.293		NA
TR29|c0_g1_i1	7.21347	2.80965	1.43986e-10	2.1326e-09	22.493	18.808	19.685	0	0	0		RecName: Full=Uncharacterized oxidoreductase C4H3.08 [Schizosaccharomyces pombe 972h-]
TR13389|c0_g2_i2	1.19591	5.94394	1.44961e-10	2.14617e-09	42.924	40.986	46.573	17.492	18.774	20.549	K18834	RecName: Full=WRKY transcription factor 1; AltName: Full=Transcription factor ZAP1; AltName: Full=WRKY DNA-binding protein 1; AltName: Full=Zinc-dependent activator protein 1 [Arabidopsis thaliana]
TR14764|c0_g1_i3	1.1661	6.65274	1.45838e-10	2.15829e-09	148.29	127.871	149.662	48.227	74.845	64.564	K02990	NA
TR14050|c0_g1_i1	1.13253	7.08411	1.46722e-10	2.17048e-09	69.484	78.706	71.588	31.753	27.702	41.174		NA
TR17251|c0_g1_i1	7.27401	2.86205	1.53007e-10	2.26071e-09	32.668	51.995	49.088	0	0	0		NA
TR13507|c0_g2_i2	2.20744	4.78001	1.53669e-10	2.26958e-09	44.918	37.363	54.251	1.476	11.709	9.755		RecName: Full=T-complex protein 11-like protein 1 [Homo sapiens]
TR17406|c0_g1_i1	1.40585	5.56221	1.62619e-10	2.39886e-09	82.565	77.417	78.348	33.424	29.763	25.871		RecName: Full=Protein Dr1 homolog; AltName: Full=Negative cofactor 2-beta homolog; Short=NC2-beta homolog [Arabidopsis thaliana]
TR12211|c1_g1_i1	2.90647	3.88248	1.65902e-10	2.44433e-09	24.111	18.118	27.126	2.358	2.826	4.383		NA
TR24490|c0_g1_i1	1.36202	5.69566	1.69432e-10	2.49533e-09	58.808	56.32	52.785	23.524	22.086	19.217		RecName: Full=L-type lectin-domain containing receptor kinase VIII.1; Short=LecRK-VIII.1; Flags: Precursor [Arabidopsis thaliana]
TR16200|c4_g1_i7	1.22266	6.38311	1.72386e-10	2.53679e-09	318.104	257.11	265.843	115.753	113.509	149.434	K00784	NA
TR12452|c0_g1_i1	4.58462	3.14056	1.78494e-10	2.6235e-09	17.343	14.943	20.115	0	0.783	1.324	K08341	RecName: Full=Autophagy-related protein 8C; AltName: Full=Autophagy-related ubiquitin-like modifier ATG8C; Flags: Precursor [Oryza sativa Japonica Group]
TR17181|c0_g1_i1	1.22858	6.50402	1.79702e-10	2.63915e-09	74.111	87.368	80.542	27.63	33.021	43.646	K12611	RecName: Full=mRNA-decapping enzyme-like protein; AltName: Full=DCP1 homolog [Arabidopsis thaliana]
TR15225|c1_g1_i2	1.15427	6.59681	1.86405e-10	2.73538e-09	92.194	83.353	106.13	43.884	44.883	43.47	K18696	RecName: Full=Glycerophosphodiester phosphodiesterase GDPD1, chloroplastic; AltName: Full=Glycerophosphodiester phosphodiesterase 1; Short=AtGDPD1; AltName: Full=Protein SENESCENCE-RELATED GENE 3; Flags: Precursor [Arabidopsis thaliana]
TR901|c0_g1_i1	7.438	2.99515	1.87784e-10	2.75451e-09	26.823	50.971	26.78	0	0	0		RecName: Full=SDO1-like protein C21C3.19 [Schizosaccharomyces pombe 972h-]
TR10000|c0_g2_i1	1.03989	6.83549	1.98051e-10	2.89931e-09	64.835	55.802	68.929	32.618	29.781	29.257	K17569	RecName: Full=Tuftelin-interacting protein 11; AltName: Full=Septin and tuftelin-interacting protein 1; Short=STIP-1 [Xenopus (Silurana) tropicalis]
TR15271|c0_g1_i1	1.39829	6.80617	2.01633e-10	2.95055e-09	33.398	38.95	38.512	17.976	12.951	10.551		NA
TR7889|c0_g2_i2	1.45339	5.39796	2.02927e-10	2.9683e-09	65.473	53.053	65.936	19.291	23.832	26.307	K00074	RecName: Full=3-hydroxybutyryl-CoA dehydrogenase; AltName: Full=Beta-hydroxybutyryl-CoA dehydrogenase; Short=BHBD [Bradyrhizobium diazoefficiens USDA 110]
TR15126|c1_g1_i1	1.3763	5.8361	2.03265e-10	2.97206e-09	29.603	35.752	29.248	10.791	11.286	14.565		RecName: Full=Protein-tyrosine-phosphatase MKP1; AltName: Full=Mitogen-activated protein kinase phosphatase 1; Short=AtMKP1 [Arabidopsis thaliana]
TR5342|c0_g2_i1	1.41631	5.6483	2.0741e-10	3.03145e-09	78.771	84.285	70.062	30.718	24.138	32.181		RecName: Full=Binding partner of ACD11 1 [Arabidopsis thaliana]
TR6266|c0_g1_i1	1.82331	7.06325	2.13458e-10	3.11486e-09	174.566	108.936	104.15	49.873	29.169	29.374	K00122	RecName: Full=Formate dehydrogenase, mitochondrial; AltName: Full=NAD-dependent formate dehydrogenase; Short=FDH; Flags: Precursor [Solanum tuberosum]
TR10206|c0_g1_i1	1.25095	6.04432	2.16469e-10	3.15503e-09	80.321	102.609	90.319	38.293	39.564	36.648		RecName: Full=Putative RNA-binding protein Luc7-like 2 [Homo sapiens]
TR16298|c2_g3_i1	1.4599	5.35306	2.36342e-10	3.42963e-09	43.174	43.114	40.051	12.318	17.73	16.2		RecName: Full=Gag-Pol polyprotein; AltName: Full=Pr160Gag-Pol; Contains: RecName: Full=Matrix protein p17; Short=MA; Contains: RecName: Full=Capsid protein p24; Short=CA; Contains: RecName: Full=Nucleocapsid protein p7; Short=NC; Contains: RecName: Full=p6-pol; Short=p6*; Contains: RecName: Full=Protease; AltName: Full=PR; AltName: Full=Retropepsin; Contains: RecName: Full=Reverse transcriptase/r…
TR14854|c0_g3_i2	1.25665	6.99518	2.42016e-10	3.50918e-09	65.348	59.173	50.805	27.18	20.052	28.62		RecName: Full=Phospholipase SGR2; AltName: Full=Protein SHOOT GRAVITROPISM 2 [Arabidopsis thaliana]
TR8039|c0_g1_i1	1.32517	6.13446	2.43655e-10	3.53155e-09	33.682	29.978	31.287	14.354	9.675	13.635		RecName: Full=Serine/threonine-protein kinase ATM; AltName: Full=Ataxia telangiectasia mutated homolog; Short=AtATM [Arabidopsis thaliana]
TR12374|c0_g1_i1	2.27278	4.34926	2.48078e-10	3.59281e-09	51.686	57.47	50.698	8.627	13.968	7.559		NA
TR13517|c0_g1_i1	1.56998	5.4301	2.55252e-10	3.69378e-09	59.036	80.983	71.051	19.104	29.376	22.929		RecName: Full=Pleckstrin homology domain-containing protein 1; Short=AtPH1 [Arabidopsis thaliana]
TR16213|c7_g2_i2	1.78203	4.77157	2.58072e-10	3.72721e-09	42.73	42.217	47.038	12.428	13.086	13.317		RecName: Full=Zinc finger CCCH domain-containing protein 43; Short=AtC3H43; AltName: Full=Zinc finger CCCH domain-containing protein ZFN-like 6 [Arabidopsis thaliana]
TR755|c0_g10_i1	5.13378	6.59803	2.67912e-10	3.86399e-09	142.683	89.772	118.971	0	9.954	0	K18819	RecName: Full=Galactinol synthase 1; Short=AtGolS1; Short=GolS-1 [Arabidopsis thaliana]
TR6788|c0_g1_i4	1.72654	4.88376	2.86215e-10	4.1174e-09	33.489	36.408	35.4	8.729	14.148	10.157		NA
TR15739|c0_g1_i1	2.35106	4.32283	3.05184e-10	4.37821e-09	38.24	51.638	42.483	10.239	7.281	9.336		RecName: Full=Thaumatin-like protein 1; AltName: Full=PpAZ44; Flags: Precursor [Prunus persica]
TR9655|c0_g2_i1	1.24476	6.32861	3.05777e-10	4.385e-09	37.26	45.852	36.986	14.515	16.533	19.979	K15711	RecName: Full=Putative SWI/SNF-related matrix-associated actin-dependent regulator of chromatin subfamily A member 3-like 1; Short=SMARCA3-like protein 1 [Arabidopsis thaliana]
TR12835|c0_g1_i2	1.26684	6.21208	3.09872e-10	4.44199e-09	31.962	35.741	32.98	14.608	10.899	15.797		RecName: Full=F-box protein SKIP14; AltName: Full=SKP1-interacting partner 14 [Arabidopsis thaliana]
TR331|c0_g1_i1	7.27455	2.86227	3.28107e-10	4.69602e-09	8.66	15.783	13.962	0	0	0	K03029	RecName: Full=26S proteasome non-ATPase regulatory subunit 4 homolog; AltName: Full=26S proteasome regulatory subunit RPN10; Short=AtRPN10; AltName: Full=26S proteasome regulatory subunit S5A homolog; AltName: Full=Multiubiquitin chain-binding protein 1; Short=AtMCB1 [Arabidopsis thaliana]
TR12940|c0_g1_i1	1.37613	5.71197	3.33604e-10	4.77096e-09	85.38	79.672	84.703	27.214	41.076	28.192		NA
TR12691|c0_g2_i1	1.54543	5.27237	3.36682e-10	4.81309e-09	40.804	35.58	31.8	12.046	13.788	11.155		RecName: Full=E3 ubiquitin-protein ligase At4g11680; AltName: Full=RING finger protein At4g11680 [Arabidopsis thaliana]
TR10107|c0_g1_i1	1.19044	6.30094	3.57017e-10	5.09781e-09	44.678	46.381	59.176	20.326	24.903	20.633		NA
TR3417|c0_g1_i1	1.39366	5.63313	3.77952e-10	5.39042e-09	45.282	43.091	46.918	12.589	18.126	21.463		RecName: Full=BSD domain-containing protein 1 [Gallus gallus]
TR12979|c0_g1_i1	1.085	6.4814	3.78614e-10	5.39776e-09	59.776	58.667	66.699	30.438	31.131	25.293		RecName: Full=Plant UBX domain-containing protein 8; Short=PUX8; AltName: Full=Ara4-interacting protein; AltName: Full=Suppressor of ARA4-induced defect of ypt1; Short=SAY1 [Arabidopsis thaliana]
TR10124|c0_g2_i1	1.12918	6.34746	3.81588e-10	5.4338e-09	72.983	79.166	72.065	28.699	34.524	39.841		RecName: Full=Acyl-CoA-binding domain-containing protein 2; Short=Acyl-CoA binding protein 2 [Arabidopsis thaliana]
TR710|c0_g1_i1	7.17939	2.78155	3.85034e-10	5.4786e-09	9.002	13.47	12.305	0	0	0		RecName: Full=Vinorine synthase [Rauvolfia serpentina]
TR10530|c0_g1_i1	2.38505	4.26689	3.88463e-10	5.52525e-09	21.479	15.921	16.013	3.419	3.744	2.916		RecName: Full=ACT domain-containing protein ACR10; AltName: Full=Protein ACT DOMAIN REPEATS 10 [Arabidopsis thaliana]
TR10814|c0_g1_i1	1.25518	6.20429	3.92996e-10	5.58755e-09	111.941	108.188	97.855	47.828	46.017	34.939		RecName: Full=GATA transcription factor 4; Short=AtGATA-4 [Arabidopsis thaliana]
TR6642|c0_g1_i1	2.0228	4.50411	3.97609e-10	5.65094e-09	17.719	14.839	17.11	3.758	4.779	3.612		RecName: Full=Probable receptor-like protein kinase At1g11050; Flags: Precursor [Arabidopsis thaliana]
TR14629|c0_g2_i4	1.67093	5.49786	4.28366e-10	6.06683e-09	35.073	50.603	55.217	9.162	15.12	16.535		RecName: Full=RNA-binding protein 42; AltName: Full=RNA-binding motif protein 42 [Bos taurus]
TR12495|c0_g1_i2	1.94765	4.78943	4.29316e-10	6.07793e-09	46.399	38.916	48.957	18.502	9.693	10.384	K09422	RecName: Full=Protein ODORANT1; AltName: Full=MYB-like protein ODO1 [Petunia x hybrida]
TR14336|c0_g1_i1	1.861	4.81215	4.51501e-10	6.37719e-09	21.354	23.478	24.288	4.589	8.73	5.799		RecName: Full=Receptor-like serine/threonine-protein kinase ALE2; AltName: Full=Protein ABNORMAL LEAF SHAPE 2; Flags: Precursor [Arabidopsis thaliana]
TR24292|c0_g1_i1	1.3734	6.52799	4.69088e-10	6.61793e-09	342.636	272.95	287.472	94.655	155.998	99.184	K11251	RecName: Full=Probable histone H2A.1; AltName: Full=HTA10 [Arabidopsis thaliana]
TR7409|c0_g1_i1	1.0086	6.64886	4.77349e-10	6.72669e-09	71.034	63.751	78.67	33.704	38.052	34.427		RecName: Full=Sorting nexin 2A [Arabidopsis thaliana]
TR10866|c0_g1_i1	1.55869	5.69873	5.01026e-10	7.04946e-09	37.477	52.57	57.232	19.427	16.254	13.66	K08232	RecName: Full=Probable monodehydroascorbate reductase, cytoplasmic isoform 2; Short=MDAR 2 [Arabidopsis thaliana]
TR15408|c2_g1_i1	5.38744	2.72071	5.02724e-10	7.06791e-09	121.102	109.73	122.286	0	5.94	0		RecName: Full=MADS-box protein JOINTLESS; AltName: Full=LeMADS [Solanum lycopersicum]
TR14911|c1_g1_i1	1.00272	6.66553	5.04857e-10	7.09517e-09	87.123	86.551	96.09	45.945	40.248	48.297		RecName: Full=Caffeoylshikimate esterase; AltName: Full=Lysophospholipase 2; Short=LysoPL2 [Arabidopsis thaliana]
TR11213|c0_g1_i1	1.14798	6.0487	5.61364e-10	7.86211e-09	59.525	54.721	66.008	24.16	28.998	28.536		NA
TR1812|c0_g1_i1	1.44233	5.34475	5.88053e-10	8.22015e-09	41.659	34.889	40.909	14.6	15.813	12.588	K11649	RecName: Full=SWI/SNF complex subunit SWI3B; Short=AtSWI3B; AltName: Full=Transcription regulatory protein SWI3B [Arabidopsis thaliana]
TR8125|c0_g1_i1	1.48504	5.90444	6.30917e-10	8.80249e-09	80.218	77.854	64.744	30.658	29.34	18.747		RecName: Full=Phosphorylated carbohydrates phosphatase TM_1254 [Thermotoga maritima MSB8]
TR14715|c0_g1_i1	1.56973	5.01334	6.36489e-10	8.86669e-09	32.634	33.268	33.85	9.688	10.836	11.875		RecName: Full=Probable E3 ubiquitin-protein ligase rbrA; AltName: Full=Ariadne-like ubiquitin ligase [Dictyostelium discoideum]
TR18868|c0_g1_i1	1.51543	5.11875	6.42149e-10	8.94214e-09	55.298	50.902	59.14	18.833	18.432	20.491	K08493	RecName: Full=Vesicle transport v-SNARE 12; Short=AtVTI12; AltName: Full=Vesicle soluble NSF attachment protein receptor VTI1b; Short=AtVTI1b; AltName: Full=Vesicle transport v-SNARE protein VTI1b [Arabidopsis thaliana]
TR15177|c0_g1_i1	2.31314	4.29613	6.46527e-10	8.99967e-09	24.692	26.066	19.566	4.818	4.869	4.266		NA
TR7861|c0_g2_i1	1.62395	5.18287	6.57245e-10	9.14539e-09	86.781	70.17	68.404	24.092	19.296	29.768		NA
TR6290|c0_g2_i1	7.32571	2.89617	6.63736e-10	9.23219e-09	18.493	19.452	9.884	0	0	0	K10268	RecName: Full=F-box protein SKIP1; AltName: Full=SKP1-interacting partner 1 [Arabidopsis thaliana]
TR14007|c1_g1_i3	1.21195	6.49305	6.78611e-10	9.43192e-09	50.877	37.466	48.731	17.441	18.288	23.843	K14486	RecName: Full=Auxin response factor 1 [Arabidopsis thaliana]
TR10102|c0_g1_i1	1.279	6.12644	6.83738e-10	9.49957e-09	81.563	76.543	78.05	35.519	36.513	24.513		NA
TR5887|c0_g1_i1	1.05955	6.67019	7.11915e-10	9.87228e-09	148.392	175.92	169.24	81.693	84.547	69.676		RecName: Full=Universal stress protein A-like protein [Arabidopsis thaliana]
TR2372|c0_g1_i1	2.19105	4.40093	7.42468e-10	1.02765e-08	13.252	18.095	16.752	3.444	2.772	4.182	K09510	RecName: Full=DnaJ homolog subfamily B member 13; AltName: Full=Testis and spermatogenesis cell-related protein 6; AltName: Full=Testis spermatocyte apoptosis-related gene 6 protein; AltName: Full=Testis spermatogenesis apoptosis-related gene 3 protein; AltName: Full=Testis spermatogenesis apoptosis-related gene 6 protein [Mus musculus]
TR16017|c0_g1_i1	1.47281	5.42055	7.43826e-10	1.02914e-08	22.527	18.842	21.569	7.703	5.751	9.21		NA
TR12342|c0_g2_i1	1.73227	5.0603	7.45125e-10	1.03054e-08	23.029	31.369	34.613	8.424	7.812	10.643		RecName: Full=SH3 domain-containing protein PJ696.02 [Schizosaccharomyces pombe 972h-]
TR1089|c0_g1_i2	2.20326	4.66655	7.50404e-10	1.03745e-08	39.015	59.944	61.191	12.513	13.959	7.744		NA
TR16269|c5_g1_i1	1.39562	5.60921	7.71983e-10	1.06688e-08	25.307	22.374	28.008	10.731	7.506	10.409	K15631	RecName: Full=Molybdenum cofactor sulfurase; Short=MCS; Short=MOS; Short=MoCo sulfurase; AltName: Full=Molybdenum cofactor sulfurtransferase [Solanum lycopersicum]
TR7515|c0_g1_i1	1.22912	5.80329	7.79942e-10	1.07748e-08	27.94	27.125	26.684	10.197	11.367	13.518		RecName: Full=Squamosa promoter-binding-like protein 7 [Arabidopsis thaliana]
TR7939|c0_g1_i1	3.98369	3.21994	7.82396e-10	1.08046e-08	47.823	31.335	42.268	1.247	4.365	1.576		NA
TR12701|c0_g1_i1	1.33018	5.74259	7.83094e-10	1.08101e-08	27.837	32.163	37.427	13.259	11.196	14.188		RecName: Full=Outer envelope protein 61; AltName: Full=Tetratricopeptide repeat domain-containing protein 7 [Arabidopsis thaliana]
TR9753|c0_g1_i1	3.38744	3.44294	8.32364e-10	1.14686e-08	45.225	42.597	39.586	4.691	1.395	5.9		NA
TR13674|c0_g1_i1	1.35234	5.92792	8.39999e-10	1.15607e-08	32.942	30.426	34.923	15.711	11.943	10.3	K17479	RecName: Full=Uncharacterized protein At5g39865 [Arabidopsis thaliana]
TR10165|c0_g1_i1	1.84384	5.89362	8.40461e-10	1.15627e-08	52.016	50.338	45.237	11.291	7.92	21.991	K19044	RecName: Full=E3 ubiquitin-protein ligase XBAT33; AltName: Full=Ankyrin repeat domain and RING finger-containing protein XBAT33; AltName: Full=Protein XB3 homolog 3 [Arabidopsis thaliana]
TR2356|c0_g1_i1	2.86193	3.76474	8.44312e-10	1.16114e-08	17.365	17.209	15.739	1.468	2.628	2.816	K17686	RecName: Full=Probable copper-transporting ATPase HMA5; AltName: Full=Probable copper-transporting ATPase 3; AltName: Full=Protein HEAVY METAL ATPASE 5 [Arabidopsis thaliana]
TR7859|c0_g1_i1	1.58413	5.05978	8.57821e-10	1.17883e-08	31.039	34.487	37.404	9.561	11.421	13.577		RecName: Full=Ethylene-responsive transcription factor ERF061 [Arabidopsis thaliana]
TR15975|c0_g1_i1	1.15672	6.42129	8.6386e-10	1.18668e-08	54.307	64.384	95.279	33.975	22.41	21.681	K08734	RecName: Full=DNA mismatch repair protein MLH1; AltName: Full=MutL protein homolog 1; AltName: Full=Protein MUTL-HOMOLOGUE 1; Short=AtMLH1 [Arabidopsis thaliana]
TR2265|c0_g1_i1	1.83197	5.21139	8.7391e-10	1.19948e-08	32.782	51.247	42.566	12.343	15.174	7.643		NA
TR13648|c0_g1_i1	1.3738	5.88111	8.80949e-10	1.20789e-08	101.572	119.266	117.397	37.555	57.429	35.651		RecName: Full=Uncharacterized endoplasmic reticulum membrane protein C16E8.02 [Schizosaccharomyces pombe 972h-]
TR14233|c0_g1_i1	3.63166	3.33684	8.99039e-10	1.23084e-08	15.417	14.529	14.785	0.526	1.944	1.073		RecName: Full=Flavonol synthase/flavanone 3-hydroxylase; Short=FLS [Eustoma exaltatum subsp. russellianum]
TR6043|c0_g2_i1	2.99157	4.16358	9.54152e-10	1.30434e-08	36.429	61.669	77.848	6.328	11.43	3.411	K08829	NA
TR16220|c0_g1_i3	1.11403	6.27069	9.5654e-10	1.30712e-08	73.176	61.669	70.407	30.107	28.89	33.522		RecName: Full=Protein tas [Escherichia coli K-12]
TR11076|c0_g1_i1	1.91111	4.72911	1.00181e-09	1.36847e-08	46.41	58.851	44.486	10.477	16.092	13.359		NA
TR6573|c0_g2_i1	1.07135	6.61556	1.01019e-09	1.37888e-08	80.275	69.457	77.168	37.937	30.654	38.995	K03136	RecName: Full=General transcription factor IIE subunit 1; AltName: Full=Transcription initiation factor IIE subunit alpha; Short=TFIIE-alpha [Dictyostelium discoideum]
TR24446|c0_g1_i1	7.11405	2.72603	1.06197e-09	1.44578e-08	59.355	39.571	41.469	0	0	0		RecName: Full=Conidiation-specific protein 10 [Neurospora crassa OR74A]
TR15598|c0_g1_i2	1.08511	6.26071	1.06557e-09	1.45014e-08	86.234	80.972	93.062	37.224	46.908	38.769		RecName: Full=Zinc finger CCHC domain-containing protein 10 [Rattus norvegicus]
TR9405|c0_g1_i1	1.0868	6.66714	1.09648e-09	1.49109e-08	52.609	57.033	52.606	27.986	21.717	26.483	K03517	RecName: Full=Quinolinate synthase, chloroplastic; AltName: Full=Protein ONSET OF LEAF DEATH 5; AltName: Full=Protein SULFUR E 3; Flags: Precursor [Arabidopsis thaliana]
TR15352|c1_g2_i1	1.41964	5.62154	1.09786e-09	1.49243e-08	25.889	27.32	26.983	6.702	11.943	11.775	K02132	RecName: Full=ATP synthase subunit alpha, mitochondrial (mitochondrion) [Nicotiana plumbaginifolia]
TR18928|c0_g2_i1	11.405	6.87609	1.10381e-09	1.4994e-08	55.731	68.341	0.012	0	0	0		RecName: Full=Protein TIME FOR COFFEE [Arabidopsis thaliana]
TR10490|c0_g2_i1	2.17278	4.33977	1.13383e-09	1.53846e-08	26.629	26.239	28.437	7.601	5.031	4.852		RecName: Full=Zinc finger CCCH domain-containing protein 48; Short=AtC3H48; AltName: Full=Zinc finger CCCH domain and WD40 repeat-containing protein 1 [Arabidopsis thaliana]
TR14485|c0_g1_i1	2.60365	4.52032	1.14271e-09	1.54993e-08	25.82	39.583	31.609	5.497	8.388	1.768		RecName: Full=C2 domain-containing protein At1g53590; AltName: Full=N-terminal-TM-C2 domain type 6 protein 1; Short=NTMC2TYPE6.1 [Arabidopsis thaliana]
TR16105|c0_g1_i1	1.06429	6.35313	1.16094e-09	1.57407e-08	80.252	72.954	76.143	37.258	38.979	33.112	K00344	RecName: Full=2-haloacrylate reductase [Burkholderia sp.]
TR7967|c0_g1_i1	2.57759	4.43309	1.19405e-09	1.61777e-08	12.033	24.26	22.952	2.197	3.942	3.863		RecName: Full=MACPF domain-containing protein At1g14780 [Arabidopsis thaliana]
TR16250|c3_g1_i2	1.43284	5.36069	1.1984e-09	1.62306e-08	39.813	41.86	46.108	15.389	13.464	15.228		RecName: Full=Metal tolerance protein 4; Short=OsMTP4 [Oryza sativa Japonica Group]
TR7249|c0_g1_i4	1.0207	6.35933	1.19967e-09	1.62417e-08	33.933	38.329	38.667	17.297	19.026	17.985		RecName: Full=Histone-lysine N-methyltransferase 2B; Short=Lysine N-methyltransferase 2B; AltName: Full=Myeloid/lymphoid or mixed-lineage leukemia protein 4 homolog; AltName: Full=Trithorax homolog 2; AltName: Full=WW domain-binding protein 7; Short=WBP-7 [Mus musculus]
TR8187|c0_g1_i1	1.354	8.40545	1.20408e-09	1.62954e-08	783.722	872.03	841.824	199.737	419.862	368.151		RecName: Full=Protein EARLY RESPONSIVE TO DEHYDRATION 15; AltName: Full=PAM2-containing protein CID1; AltName: Full=Polyadenylate-binding protein-interacting protein 1; Short=PABP-interacting protein 1; Short=Poly(A)-binding protein-interacting protein 1; AltName: Full=Protein CTC-INTERACTING DOMAIN 1; AltName: Full=Protein LIGHT STRESS-REGULATED 1 [Arabidopsis thaliana]
TR15415|c1_g2_i3	1.37654	5.88198	1.2175e-09	1.64649e-08	40.531	53.214	56.719	16.763	24.327	15.856	K08287	RecName: Full=Serine/threonine-protein kinase AFC1 [Arabidopsis thaliana]
TR15564|c0_g1_i1	2.42474	4.3969	1.21717e-09	1.64649e-08	355.592	216.791	355.089	46.988	45.963	80.395		NA
TR15921|c4_g1_i1	1.31413	6.37098	1.22516e-09	1.65562e-08	114.037	150.992	125.529	50.967	64.576	41.157	K14496	RecName: Full=Abscisic acid receptor PYL8; AltName: Full=ABI1-binding protein 1; AltName: Full=PYR1-like protein 8; AltName: Full=Regulatory components of ABA receptor 3 [Arabidopsis thaliana]
TR10961|c0_g2_i1	2.07532	4.50224	1.30464e-09	1.76107e-08	16.021	16.921	18.302	5.047	4.248	2.33		RecName: Full=Uncharacterized aarF domain-containing protein kinase At4g31390, chloroplastic; Flags: Precursor [Arabidopsis thaliana]
TR16209|c0_g1_i5	1.54294	5.26045	1.4107e-09	1.89862e-08	36.269	30.311	52.713	12.216	13.032	17.063		NA
TR4445|c0_g1_i1	1.85717	4.63328	1.45185e-09	1.95185e-08	54.785	45.806	45.953	13.039	14.688	12.462		NA
TR4507|c0_g1_i1	1.38428	5.34485	1.48026e-09	1.98786e-08	36.713	32.451	31.68	12.682	13.401	12.445		RecName: Full=Mediator-associated protein 1 [Arabidopsis thaliana]
TR15940|c2_g3_i1	1.74754	4.87221	1.5288e-09	2.04852e-08	44.154	38.927	34.637	13.047	9.648	12.06		NA
TR15436|c1_g1_i6	1.2357	5.65529	1.56558e-09	2.09397e-08	88.559	107.176	117.302	40.634	40.806	40.361		NA
TR15282|c0_g2_i1	1.2748	5.60237	1.61669e-09	2.15917e-08	83.602	40.837	91.977	36.334	26.325	46.428		RecName: Full=F-box/LRR-repeat protein At5g63520 [Arabidopsis thaliana]
TR12205|c0_g1_i1	4.87753	3.3866	1.71175e-09	2.28195e-08	25.364	8.8	14.344	0	1.359	0		RecName: Full=Protein TolB; Flags: Precursor [Rhodopseudomonas palustris HaA2]
TR7454|c0_g1_i1	1.46213	5.35498	1.73946e-09	2.31637e-08	63.685	68.778	86.194	28.834	27.756	21.194	K07877	RecName: Full=Ras-related protein RABB1b; Short=AtRABB1b; AltName: Full=Ras-related protein GB2; Short=AtGB2; AltName: Full=Ras-related protein Rab2C; Short=AtRab2C [Arabidopsis thaliana]
TR5391|c0_g1_i1	1.26882	5.70235	1.85176e-09	2.46501e-08	154.693	155.444	138.609	58	71.812	56.175		NA
TR8212|c0_g4_i1	1.45328	5.82305	1.8644e-09	2.48093e-08	58.295	71.93	93.396	28.894	29.574	22.351	K06067	RecName: Full=Histone deacetylase 6 [Arabidopsis thaliana]
TR7037|c0_g1_i1	7.09866	2.72025	1.86716e-09	2.4837e-08	18.801	16.128	27.734	0	0	0		NA
TR14874|c1_g1_i1	1.36094	5.50285	1.93978e-09	2.57188e-08	20.807	26.768	28.533	9.925	9.252	10.073		RecName: Full=Transforming growth factor-beta receptor-associated protein 1; Short=TGF-beta receptor-associated protein 1; Short=TRAP-1; Short=TRAP1 [Homo sapiens]
TR6260|c0_g1_i1	1.69037	4.97081	1.95431e-09	2.5902e-08	52.996	66.524	48.671	16.949	18.684	16.208	K09775	RecName: Full=Uncharacterized membrane protein YuiD [Bacillus subtilis subsp. subtilis str. 168]
TR10222|c0_g1_i1	2.02746	4.56857	1.99983e-09	2.64766e-08	43.733	47.808	33.016	9.001	12.033	9.328		NA
TR11777|c0_g1_i1	1.10786	6.31546	2.0071e-09	2.65632e-08	31.643	28.183	30.607	14.048	11.925	15.999	K14293	RecName: Full=Importin subunit beta-1; AltName: Full=Karyopherin subunit beta-1; Short=ATKPNB1 [Arabidopsis thaliana]
TR16249|c3_g2_i2	1.10708	6.46911	2.02961e-09	2.68222e-08	51.071	49.292	47.324	25.594	22.887	19.694		NA
TR15801|c1_g1_i2	1.36912	5.889	2.03078e-09	2.6828e-08	21.023	20.568	17.408	8.873	5.859	8.029		NA
TR9511|c0_g1_i1	1.26293	6.13875	2.04954e-09	2.70563e-08	52.711	68.18	61.298	19.41	30.789	26.441		NA
TR11974|c0_g1_i1	1.22183	6.33529	2.06064e-09	2.71931e-08	79.728	84.503	63.134	27.562	35.793	34.788		NA
TR6415|c0_g2_i1	1.36729	6.57774	2.11339e-09	2.7869e-08	110.345	100.585	73.627	34.323	45.108	31.36	K09667	RecName: Full=Probable UDP-N-acetylglucosamine--peptide N-acetylglucosaminyltransferase SEC; AltName: Full=Protein SECRET AGENT [Arabidopsis thaliana]
TR5946|c0_g1_i1	1.04909	8.58851	2.49297e-09	3.26623e-08	122.447	122.084	137.977	73.626	51.03	58.949	K01537	RecName: Full=Calcium-transporting ATPase 10, plasma membrane-type; AltName: Full=Ca(2+)-ATPase isoform 10 [Arabidopsis thaliana]
TR13738|c1_g1_i1	1.41584	5.43656	2.56352e-09	3.35146e-08	62.249	61.071	55.479	18.095	34.011	18.647	K13121	RecName: Full=Protein FRA10AC1 [Homo sapiens]
TR11623|c0_g2_i1	1.96199	5.60961	2.6009e-09	3.39669e-08	57.155	75.979	36.521	17.577	14.967	10.392	K02520	RecName: Full=Translation initiation factor IF-3 [Nostoc sp. PCC 7120]
TR14578|c0_g1_i1	2.5438	4.04135	2.72004e-09	3.54594e-08	62.477	40.883	52.344	11.096	6.183	6.361		RecName: Full=28 kDa heat- and acid-stable phosphoprotein; AltName: Full=PDGF-associated protein; Short=PAP; AltName: Full=PDGFA-associated protein 1; Short=PAP1 [Rattus norvegicus]
TR15775|c0_g1_i3	1.39108	5.86962	2.77286e-09	3.61222e-08	51.469	62.739	47.133	23.88	15.066	24.153	K07052	NA
TR6845|c0_g2_i1	2.42211	4.16481	2.79634e-09	3.64022e-08	26.47	20.729	24.181	2.698	6.768	3.595		RecName: Full=Small glutamine-rich tetratricopeptide repeat-containing protein alpha; AltName: Full=Alpha-SGT; AltName: Full=Vpu-binding protein; Short=UBP [Homo sapiens]
TR15987|c1_g4_i4	1.009	7.95486	2.86941e-09	3.73135e-08	143.185	146.989	150.282	59.035	53.352	52.714	K00860	RecName: Full=Adenylyl-sulfate kinase, chloroplastic; AltName: Full=ATP adenosine-5'-phosphosulfate 3'-phosphotransferase; AltName: Full=Adenosine-5'-phosphosulfate kinase; Short=APS kinase; Flags: Precursor [Catharanthus roseus]
TR12698|c0_g1_i2	4.9554	3.00746	2.93198e-09	3.80866e-08	220.292	94.546	127.949	5.336	0	6.487		NA
TR15980|c0_g1_i1	4.76927	2.85651	2.94124e-09	3.81933e-08	55.868	40.63	45.13	0	4.356	0		NA
TR6985|c0_g1_i1	1.35901	5.34023	2.9826e-09	3.87029e-08	38.297	31.864	38.727	13.166	15.732	13.551	K02366	RecName: Full=Glycosyltransferase family 64 protein C4; Short=GT64 C4; AltName: Full=Protein ECTOPICALLY PARTING CELLS 1; Short=AtEPC1 [Arabidopsis thaliana]
TR7325|c0_g1_i1	1.10503	5.99212	2.9865e-09	3.87397e-08	50.706	53.904	60.094	23.388	26.01	27.413		RecName: Full=E3 ubiquitin-protein ligase RING1-like; AltName: Full=RING finger protein 1 [Arabidopsis thaliana]
TR1117|c0_g2_i1	4.1478	3.9708	3.01867e-09	3.91292e-08	22.766	15.737	45.273	0	4.239	0.612	K09422	RecName: Full=Myb-related protein B; Short=B-Myb; AltName: Full=Myb-like protein 2 [Gallus gallus]
TR15375|c1_g2_i2	1.13865	6.03625	3.07073e-09	3.97617e-08	46.718	48.049	55.36	19.842	17.622	20.063	K15188	RecName: Full=Cyclin-T1-3; Short=CycT1;3 [Oryza sativa Japonica Group]
TR15666|c0_g1_i1	1.33039	5.67121	3.20698e-09	4.14673e-08	73.108	47.635	62.788	20.283	26.586	27.731	K13162	RecName: Full=RNA-binding KH domain-containing protein PEPPER [Arabidopsis thaliana]
TR4184|c0_g2_i1	1.14365	6.31072	3.20908e-09	4.14797e-08	61.542	48.141	54.979	26.917	23.463	23.851	K11843	RecName: Full=Ubiquitin carboxyl-terminal hydrolase 6; AltName: Full=Deubiquitinating enzyme 6; Short=AtUBP6; AltName: Full=Ubiquitin thioesterase 6; AltName: Full=Ubiquitin-specific-processing protease 6 [Arabidopsis thaliana]
TR14147|c0_g2_i1	1.11177	6.33691	3.28667e-09	4.24526e-08	46.479	48.417	48.325	25.356	19.593	20.683	K00703	RecName: Full=Soluble starch synthase 1, chloroplastic/amyloplastic; AltName: Full=Soluble starch synthase I; Short=SS I; Flags: Precursor [Solanum tuberosum]
TR22599|c0_g1_i1	6.92505	2.57355	3.31246e-09	4.27405e-08	16.18	18.164	17.837	0	0	0		RecName: Full=Glutathione S-transferase 1; AltName: Full=GST-I [Saccharomyces cerevisiae S288c]
TR16283|c4_g2_i1	3.64436	3.79737	3.36212e-09	4.33506e-08	101.321	52.467	51.103	4.946	0	10.593	K09419	RecName: Full=Heat stress transcription factor B-2b; AltName: Full=Heat stress transcription factor 2; Short=rHsf2; AltName: Full=Heat stress transcription factor 21; Short=OsHsf-21 [Oryza sativa Japonica Group]
TR14185|c5_g1_i1	5.31879	2.66538	3.46578e-09	4.46243e-08	102.677	72.816	62.824	0	0	4.584		RecName: Full=3-oxo-Delta(4,5)-steroid 5-beta-reductase; AltName: Full=Delta(4)-3-oxosteroid 5-beta-reductase; AltName: Full=Delta-4,5-steroid 5-beta-reductase; Short=At5beta-StR; AltName: Full=Progesterone 5-beta-reductase; Short=5beta-POR; AltName: Full=Protein VEIN PATTERNING 1 [Arabidopsis thaliana]
TR8206|c0_g1_i1	1.48177	5.29777	3.50693e-09	4.51382e-08	31.905	30.438	26.601	11.071	7.884	12.814		RecName: Full=Protein trichome birefringence-like 14 [Arabidopsis thaliana]
TR9426|c0_g2_i1	2.25044	5.33356	3.5471e-09	4.5591e-08	34.526	33.509	51.521	4.462	5.301	15.521	K01102	RecName: Full=Probable protein phosphatase 2C 42; Short=AtPP2C42 [Arabidopsis thaliana]
TR11820|c0_g1_i1	1.96505	4.55472	3.7146e-09	4.76601e-08	36.463	29.529	29.904	7.525	6.327	10.744	K14484	RecName: Full=Auxin-responsive protein IAA13; AltName: Full=Indoleacetic acid-induced protein 13 [Arabidopsis thaliana]
TR13911|c0_g1_i2	1.31113	6.00716	3.72034e-09	4.7717e-08	67.616	57.355	52.904	20.139	28.125	26.935		RecName: Full=Alpha-ketoglutarate-dependent dioxygenase AlkB; AltName: Full=Alkylated DNA repair protein AlkB; AltName: Full=DNA oxidative demethylase AlkB [Salmonella enterica subsp. enterica serovar Typhimurium str. LT2]
TR13142|c0_g1_i2	1.73988	4.8059	3.77009e-09	4.83381e-08	30.743	31.623	28.127	9.866	6.336	10.501		RecName: Full=Transcription factor bHLH121; AltName: Full=Basic helix-loop-helix protein 121; Short=AtbHLH121; Short=bHLH 121; AltName: Full=Transcription factor EN 138; AltName: Full=bHLH transcription factor bHLH121 [Arabidopsis thaliana]
TR11973|c0_g1_i1	1.23948	5.7054	3.86034e-09	4.94606e-08	29.466	32.635	29.892	10.765	14.85	13.627		RecName: Full=Protein NETWORKED 4A [Arabidopsis thaliana]
TR8007|c0_g2_i1	9.83735	5.31684	3.8771e-09	4.96579e-08	0	35.695	71.254	0	0	0		RecName: Full=F-box/LRR-repeat MAX2 homolog A; AltName: Full=F-box and leucine-rich repeat MAX2 homolog A [Petunia x hybrida]
TR12674|c0_g1_i1	1.0393	8.29395	4.00337e-09	5.12213e-08	580.271	611.987	661.245	303.944	362.136	233.986		RecName: Full=Desiccation protectant protein Lea14 homolog [Glycine max]
TR24676|c0_g1_i1	1.30086	5.42347	4.03998e-09	5.16535e-08	41.066	40.319	44.51	14.549	16.947	19.954	K11982	RecName: Full=E3 ubiquitin-protein ligase CIP8; AltName: Full=COP1-interacting protein 8 [Arabidopsis thaliana]
TR12817|c0_g2_i1	1.4973	5.53526	4.03977e-09	5.16535e-08	23.689	24.985	20.651	8.823	9.963	5.54	K08852	RecName: Full=Serine/threonine-protein kinase/endoribonuclease IRE1a; AltName: Full=Endoplasmic reticulum-to-nucleus signaling 1-2; AltName: Full=Inositol-requiring protein 1-2; Short=AtIRE1-2; AltName: Full=Serine/threonine-protein kinase/endoribonuclease IRE1-2; Includes: RecName: Full=Serine/threonine-protein kinase; Includes: RecName: Full=Endoribonuclease; Flags: Precursor [Arabidopsis thali…
TR15884|c2_g1_i2	1.05954	6.34344	4.05601e-09	5.18403e-08	75.25	70.067	75.856	29.717	42.309	38.232	K13099	RecName: Full=CD2 antigen cytoplasmic tail-binding protein 2; Short=CD2 cytoplasmic domain-binding protein 2; Short=CD2 tail-binding protein 2 [Mus musculus]
TR2584|c0_g1_i1	1.06736	7.36569	4.09276e-09	5.22917e-08	187.829	180.613	138.299	70.275	89.866	83.337		RecName: Full=Protein EXORDIUM-like 2; Flags: Precursor [Arabidopsis thaliana]
TR16445|c0_g1_i1	2.21044	4.25856	4.33932e-09	5.53839e-08	20.055	23.329	21.796	4.36	6.498	3.386	K19476	RecName: Full=IST1-like protein [Dictyostelium discoideum]
TR14872|c2_g2_i3	1.26475	5.87391	4.38298e-09	5.59216e-08	103.281	106.003	84.572	31.719	59.949	50.778		RecName: Full=Trihelix transcription factor ASIL2; AltName: Full=6B-interacting protein 1-like 2; AltName: Full=Trihelix DNA-binding protein ASIL2 [Arabidopsis thaliana]
TR7042|c0_g1_i1	4.32515	4.69646	4.43714e-09	5.65731e-08	20.636	54.365	22.356	4.42	0	0	K03686	RecName: Full=Chaperone protein DnaJ [Thermosynechococcus elongatus BP-1]
TR12671|c0_g1_i1	1.18845	6.75743	4.44767e-09	5.66876e-08	46	60.047	53.572	24.669	27.153	18.069	K12619	RecName: Full=5'-3' exoribonuclease 4; AltName: Full=Protein ACC INSENSITIVE 1; AltName: Full=Protein ETHYLENE INSENSITIVE 5; AltName: Full=Protein EXORIBONUCLEASE 4 [Arabidopsis thaliana]
TR912|c0_g1_i1	1.2021	5.96489	4.48577e-09	5.71334e-08	102.278	101.655	132.719	49.143	52.731	43.99		RecName: Full=PITH domain-containing protein 1 [Dictyostelium discoideum]
TR6516|c1_g1_i1	6.92443	2.57332	4.49823e-09	5.72721e-08	13.924	13.137	14.129	0	0	0	K03781	RecName: Full=Catalase A; AltName: Full=Fast catalase [Aspergillus fumigatus Af293]
TR13196|c0_g2_i1	1.01097	6.59323	4.51701e-09	5.74912e-08	64.243	61.359	72.267	34.79	34.434	28.452		RecName: Full=Casein kinase I homolog 2 [Schizosaccharomyces pombe 972h-]
TR23083|c0_g1_i1	1.01269	6.29889	4.69528e-09	5.96148e-08	146.66	156.157	143.056	67.06	79.354	75.157		NA
TR6065|c0_g3_i1	1.64451	4.99051	4.82853e-09	6.12641e-08	89.516	79.304	94.445	32.1	18.441	32.492	K06910	RecName: Full=UPF0098 protein MTH_273 [Methanothermobacter thermautotrophicus str. Delta H]
TR7400|c2_g1_i1	1.43413	5.30956	5.03622e-09	6.37886e-08	77.575	91.601	74.891	34.891	28.386	25.904	K07936	RecName: Full=GTP-binding nuclear protein Ran-3; AltName: Full=Ras-related nuclear protein 3 [Arabidopsis thaliana]
TR10360|c0_g2_i1	1.77117	4.9514	5.1312e-09	6.49691e-08	27.598	40.1	27.746	10.103	7.821	10.015	K00799	RecName: Full=Glutathione S-transferase; AltName: Full=25 kDa auxin-binding protein; AltName: Full=GST class-phi [Hyoscyamus muticus]
TR21018|c0_g1_i1	1.47193	5.43805	5.60108e-09	7.06982e-08	16.67	18.302	25.087	8.051	5.985	7.425		RecName: Full=Calmodulin-binding transcription activator 4; AltName: Full=Ethylene-induced calmodulin-binding protein 4; Short=AtFIN21; Short=EICBP4; AltName: Full=Ethylene-induced calmodulin-binding protein d; Short=EICBP.d; AltName: Full=Signal-responsive protein 5 [Arabidopsis thaliana]
TR11255|c0_g2_i1	7.16302	2.7759	5.62438e-09	7.09678e-08	8.409	3.854	9.861	0	0	0	K01755	RecName: Full=Argininosuccinate lyase, chloroplastic; AltName: Full=Arginosuccinase; Flags: Precursor [Arabidopsis thaliana]
TR14697|c0_g2_i1	2.04784	4.64059	5.89683e-09	7.42773e-08	46.217	40.388	56.29	14.243	16.641	7.786		NA
TR13646|c0_g1_i2	1.17587	6.75601	6.02757e-09	7.58718e-08	45.624	45.3	54.215	24.466	24.174	21.496	K18998	RecName: Full=RNA polymerase II C-terminal domain phosphatase-like 2; Short=FCP-like 2; AltName: Full=Carboxyl-terminal phosphatase-like 2; Short=AtCPL2; Short=CTD phosphatase-like 2 [Arabidopsis thaliana]
TR2769|c0_g1_i1	1.19837	7.3485	6.03756e-09	7.59714e-08	253.302	226.27	266.081	120.538	126.559	75.786		RecName: Full=Peroxisomal membrane protein 11D; AltName: Full=Peroxin-11D; Short=AtPEX11d [Arabidopsis thaliana]
TR12813|c0_g1_i2	1.42034	6.95859	6.12131e-09	7.69458e-08	63.001	73.966	65.054	32.686	22.176	16.895		RecName: Full=Probable plastidic glucose transporter 2 [Arabidopsis thaliana]
TR6525|c0_g1_i1	2.24883	4.41355	6.2149e-09	7.80685e-08	32.292	54.583	47.503	6.591	11.718	10.073	K17808	RecName: Full=Mitochondrial protein import protein ZIM17; AltName: Full=Mitochondrial import inner membrane translocase subunit TIM15; AltName: Full=mtHsp70 escort protein 1; AltName: Full=mtHsp70-associated motor and chaperone protein TIM15/ZIM17; Short=MMC; Flags: Precursor [Saccharomyces cerevisiae S288c]
TR19741|c0_g1_i1	1.49421	5.00642	6.49464e-09	8.14425e-08	224.36	209.452	222.716	75.704	88.84	67.128		NA
TR2585|c0_g1_i1	4.16872	3.09455	6.60881e-09	8.2789e-08	9.446	18.635	12.579	1.349	0.531	0		NA
TR12574|c0_g1_i1	1.02761	7.80054	6.93319e-09	8.64674e-08	187.191	210.809	177.479	96.776	70.282	72.232	K17681	RecName: Full=ATPase family AAA domain-containing protein 3 [Xenopus (Silurana) tropicalis]
TR14261|c2_g2_i2	1.59048	4.86144	7.06512e-09	8.80226e-08	21.821	24.168	20.186	6.829	5.679	8.582	K11155	RecName: Full=Diacylglycerol O-acyltransferase 1 [Arabidopsis thaliana]
TR10257|c0_g1_i1	1.43389	6.79581	7.07148e-09	8.80718e-08	186.61	146.702	146.121	64.447	74.485	37.403		RecName: Full=Protein CONTINUOUS VASCULAR RING 1 [Arabidopsis thaliana]
TR15750|c0_g2_i1	1.19424	5.64165	7.15359e-09	8.90338e-08	30.879	34.061	38.238	14.506	15.66	15.035		NA
TR9157|c0_g1_i1	3.56736	3.45667	7.21368e-09	8.97512e-08	23.792	32.646	47.288	1.815	2.142	4.609		NA
TR3076|c1_g1_i1	5.22992	2.59847	7.42718e-09	9.23132e-08	12.101	15.219	20.091	0	0.909	0		RecName: Full=LysM domain receptor-like kinase 3; Short=LysM-containing receptor-like kinase 3; Flags: Precursor [Arabidopsis thaliana]
TR14541|c0_g2_i3	1.05995	6.13157	7.45474e-09	9.26243e-08	41.818	39.525	40.492	24.304	18.216	25.93		RecName: Full=Telomere repeat-binding protein 6; AltName: Full=Protein TRF-LIKE 4 [Arabidopsis thaliana]
TR12123|c2_g1_i1	3.80264	3.27867	7.74565e-09	9.60755e-08	13.844	6.856	9.181	0.874	0.702	0.377	K00696	RecName: Full=Probable sucrose-phosphate synthase 1; AltName: Full=UDP-glucose-fructose-phosphate glucosyltransferase 1 [Citrus unshiu]
TR12144|c0_g1_i1	1.16976	5.89562	7.79578e-09	9.66644e-08	49.361	54.894	62.61	23.218	31.626	25.192	K17560	RecName: Full=RNA polymerase II subunit 5-mediating protein homolog; Short=RPB5-mediating protein homolog [Dictyostelium discoideum]
TR13846|c0_g5_i1	1.71456	5.62602	7.89392e-09	9.7815e-08	17.844	20.131	16.764	6.727	6.777	2.707	K05016	RecName: Full=Chloride channel protein CLC-d; Short=AtCLC-d; AltName: Full=CBS domain-containing protein CBSCLC2 [Arabidopsis thaliana]
TR6569|c0_g1_i1	6.9344	2.57684	8.07324e-09	9.99015e-08	18.63	22.374	14.475	0	0	0	K00011	RecName: Full=Glycerol 2-dehydrogenase (NADP(+)) [Trichoderma reesei]
TR762|c0_g1_i1	2.41716	4.0057	8.2665e-09	1.02189e-07	28.726	25.618	30.536	3.826	7.794	4.182		NA
TR6045|c0_g1_i1	1.03416	6.93354	8.34294e-09	1.03099e-07	64.494	63.314	73.686	37.801	27.027	32.885		RecName: Full=Phosphatidylinositol/phosphatidylcholine transfer protein SFH13; AltName: Full=Protein SEC FOURTEEN HOMOLOGS 13; Short=AtSFH13 [Arabidopsis thaliana]
TR18924|c0_g1_i1	1.0759	6.14239	8.54308e-09	1.05323e-07	83.443	94.603	93.551	45.682	43.965	38.459	K04569	RecName: Full=Copper chaperone for superoxide dismutase, chloroplastic/cytosolic; Short=AtCCS; AltName: Full=Superoxide dismutase copper chaperone; Flags: Precursor [Arabidopsis thaliana]
TR4616|c0_g1_i1	4.59787	2.71752	8.70932e-09	1.073e-07	13.685	12.999	13.807	0.602	0	0.763		NA
TR5637|c0_g1_i1	3.80995	3.0647	9.26825e-09	1.13841e-07	24.954	31.197	31.49	4.08	0	1.299		NA
TR16840|c0_g1_i1	3.75909	3.04309	9.32315e-09	1.14477e-07	19.302	16.139	22.571	0.687	0.819	2.632		RecName: Full=Remorin; AltName: Full=pp34 [Solanum tuberosum]
TR15992|c0_g1_i17	1.4905	5.25299	9.4533e-09	1.15919e-07	30.264	34.866	26.255	11.461	10.413	11.02	K00630	RecName: Full=Glycerol-3-phosphate acyltransferase, chloroplastic; Short=GPAT; Flags: Precursor [Cucumis sativus]
TR3973|c0_g1_i1	1.33671	5.19544	9.52295e-09	1.16695e-07	34.651	35.005	37.857	14.116	14.328	13.979		RecName: Full=Pentatricopeptide repeat-containing protein At4g21705, mitochondrial; Flags: Precursor [Arabidopsis thaliana]
TR23476|c0_g1_i1	6.9325	2.57616	9.73057e-09	1.1908e-07	105.765	80.017	62.443	0	0	0		NA
TR12822|c0_g1_i1	1.86267	4.69245	9.77142e-09	1.1954e-07	31.643	36.615	37.904	7.219	13.986	8.071	K08486	RecName: Full=Syntaxin-132; Short=AtSYP132 [Arabidopsis thaliana]
TR5722|c1_g1_i1	4.66493	2.77249	9.84672e-09	1.2038e-07	9.241	13.309	14.737	0.526	0	0.67		NA
TR10329|c0_g1_i2	2.43044	3.89901	1.02631e-08	1.25345e-07	40.542	46.772	36.342	6.617	7.281	6.981	K01620	RecName: Full=Probable low-specificity L-threonine aldolase 2; AltName: Full=Threonine aldolase 2 [Arabidopsis thaliana]
TR8673|c0_g1_i1	1.11879	7.87439	1.04132e-08	1.27094e-07	181.095	209.671	200.432	87.979	116.065	68.277	K09286	RecName: Full=Ethylene-responsive transcription factor RAP2-12; AltName: Full=Protein RELATED TO APETALA2 12; Contains: RecName: Full=Ethylene-responsive transcription factor RAP2-12, N-terminally processed [Arabidopsis thaliana]
TR24259|c0_g1_i1	1.66287	4.96612	1.04646e-08	1.27678e-07	22.128	23.582	28.545	9.094	5.175	8.867	K13424	RecName: Full=Probable WRKY transcription factor 33; AltName: Full=WRKY DNA-binding protein 33 [Arabidopsis thaliana]
TR12021|c0_g2_i1	1.75295	4.74203	1.06594e-08	1.29968e-07	34.674	32.025	29.844	11.732	8.037	8.146		RecName: Full=Uncharacterized membrane protein At4g09580 [Arabidopsis thaliana]
TR16001|c1_g1_i1	7.12145	2.74522	1.10117e-08	1.34129e-07	8.045	7.27	17.861	0	0	0		RecName: Full=NifU-like protein 2, chloroplastic; Short=AtCNfu2; Short=AtCnfU-V; Flags: Precursor [Arabidopsis thaliana]
TR10349|c0_g2_i2	4.62425	2.74675	1.12582e-08	1.37041e-07	18.14	13.723	17.313	0	0	1.416	K08341	RecName: Full=Autophagy-related protein 8i; AltName: Full=Autophagy-related ubiquitin-like modifier ATG8i; Short=AtAPG8i; Short=Protein autophagy 8i [Arabidopsis thaliana]
TR7142|c0_g1_i1	1.42833	5.18398	1.13875e-08	1.38522e-07	44.792	43.851	38.047	12.776	15.732	18.957		RecName: Full=F-box protein At1g67340 [Arabidopsis thaliana]
TR12872|c0_g1_i1	3.17518	5.66511	1.22121e-08	1.48256e-07	15.622	15.99	19.018	3.495	1.773	0		NA
TR17274|c0_g6_i1	9.67895	5.12377	1.28072e-08	1.55275e-07	56.916	65.983	0	0	0	0	K00975	RecName: Full=Glucose-1-phosphate adenylyltransferase small subunit 2, chloroplastic; AltName: Full=ADP-glucose pyrophosphorylase; AltName: Full=ADP-glucose synthase; AltName: Full=AGPase B; AltName: Full=Alpha-D-glucose-1-phosphate adenyl transferase; Flags: Precursor [Vicia faba]
TR5090|c0_g1_i1	5.37737	2.69707	1.29501e-08	1.56956e-07	43.231	32.152	17.754	1.374	0	0		NA
TR14471|c0_g1_i1	2.65488	4.46394	1.31815e-08	1.59549e-07	95.293	72.045	134.615	25.696	14.814	6.026		NA
TR12123|c0_g1_i1	5.35257	3.34279	1.31939e-08	1.59645e-07	2.199	9.628	10.838	0.441	0	0	K00696	RecName: Full=Probable sucrose-phosphate synthase 1; AltName: Full=UDP-glucose-fructose-phosphate glucosyltransferase 1 [Citrus unshiu]
TR7123|c0_g1_i1	2.50831	3.84733	1.35196e-08	1.63479e-07	10.574	10.031	11.888	1.162	2.502	2.078	K10268	RecName: Full=F-box/LRR-repeat protein 3 [Arabidopsis thaliana]
TR16043|c4_g4_i3	1.3983	5.51475	1.36586e-08	1.64995e-07	33.682	24.306	36.009	19.656	25.515	13.099	K05857	RecName: Full=Phosphoinositide phospholipase C 4; AltName: Full=Phosphoinositide phospholipase PLC4; Short=AtPLC4; Short=PI-PLC4 [Arabidopsis thaliana]
TR10920|c0_g2_i1	2.46792	4.10857	1.37802e-08	1.66354e-07	19.713	16.438	26.136	1.858	5.13	4.266		RecName: Full=F-box protein SKIP24; AltName: Full=SKP1-interacting partner 24 [Arabidopsis thaliana]
TR14314|c0_g1_i1	1.52701	5.25578	1.39808e-08	1.68665e-07	51.663	61.106	48.242	18.018	23.904	13.543		RecName: Full=CBS domain-containing protein CBSX1, chloroplastic; AltName: Full=CBS domain-containing protein 2; Short=AtCDCP2; AltName: Full=Protein LOSS OF THE TIMING OF ET AND JA BIOSYNTHESIS 2; Short=AtLEJ2; Flags: Precursor [Arabidopsis thaliana]
TR5236|c0_g1_i1	1.41325	5.49207	1.4098e-08	1.69966e-07	21.217	27.769	20.949	7.508	7.902	11.02	K00703	RecName: Full=Granule-bound starch synthase 2, chloroplastic/amyloplastic; AltName: Full=Granule-bound starch synthase II; Short=GBSS-II; Short=SS II; Flags: Precursor [Solanum tuberosum]
TR9686|c2_g1_i1	2.05165	4.48853	1.48999e-08	1.79044e-07	48.461	39.364	64.374	14.574	11.214	10.208		RecName: Full=E2F-associated phosphoprotein; Short=EAPP [Homo sapiens]
TR14160|c0_g2_i2	1.06098	6.37684	1.50797e-08	1.81085e-07	60.699	59.219	77.883	30.828	34.389	26.902		NA
TR16299|c1_g1_i1	2.00222	4.25846	1.51457e-08	1.81818e-07	22.972	25.215	28.795	5.684	6.768	6.696		RecName: Full=Probable receptor-like protein kinase At5g47070 [Arabidopsis thaliana]
TR10346|c0_g1_i1	1.5159	5.12562	1.56149e-08	1.87021e-07	24.977	32.784	33.54	12.419	10.503	8.523		RecName: Full=ACT domain-containing protein ACR10; AltName: Full=Protein ACT DOMAIN REPEATS 10 [Arabidopsis thaliana]
TR12742|c2_g1_i1	1.06802	6.26307	1.56372e-08	1.87226e-07	255.296	287.214	270.887	101.688	146.998	142.269		NA
TR9387|c0_g1_i1	1.31765	5.25899	1.56519e-08	1.87341e-07	35.392	33.509	32.813	14.413	13.401	12.697		NA
TR12604|c0_g2_i1	1.44795	5.17596	1.5812e-08	1.89133e-07	32.839	40.791	33.993	11.63	16.353	11.171		RecName: Full=F-box protein PP2-A12; AltName: Full=Protein PHLOEM PROTEIN 2-LIKE A12; Short=AtPP2-A12 [Arabidopsis thaliana]
TR24336|c0_g1_i1	1.12566	6.33835	1.60633e-08	1.91888e-07	96.706	99.492	104.592	51.484	50.265	34.93		RecName: Full=Plastid division protein PDV1; AltName: Full=Protein PLASTID DIVISION1 [Arabidopsis thaliana]
TR10985|c0_g1_i3	1.6772	4.86869	1.61788e-08	1.93142e-07	42.798	29.218	33.409	9.272	12.15	11.456		RecName: Full=NAC domain-containing protein 76; Short=ANAC076; AltName: Full=Protein VASCULAR RELATED NAC-DOMAIN 2 [Arabidopsis thaliana]
TR3492|c0_g1_i1	6.84988	2.51095	1.61866e-08	1.93171e-07	16.009	16.484	12.472	0	0	0		RecName: Full=Opsin-1; AltName: Full=NR [Neurospora crassa OR74A]
TR10460|c1_g1_i1	1.57893	4.85773	1.62289e-08	1.93613e-07	62.374	64.188	59.509	19.316	17.577	25.527		RecName: Full=Thylakoid membrane protein slr0575 [Synechocystis sp. PCC 6803 substr. Kazusa]
TR13139|c0_g1_i1	1.81144	4.57344	1.63647e-08	1.95106e-07	22.937	16.415	21.844	5.684	6.12	5.456		RecName: Full=Probable serine/threonine-protein kinase Cx32, chloroplastic; Flags: Precursor [Arabidopsis thaliana]
TR19071|c0_g1_i1	1.29877	5.36616	1.64261e-08	1.95774e-07	57.133	66.892	67.427	28.69	24.057	24.388	K13458	RecName: Full=Cysteine and histidine-rich domain-containing protein RAR1; AltName: Full=AtRAR1; AltName: Full=CHORD domain-containing protein RAR1; AltName: Full=Protein PPHB SUSCEPTIBLE 2; AltName: Full=Protein REQUIRED FOR MLA12 RESISTANCE 1 [Arabidopsis thaliana]
TR5175|c0_g1_i1	1.60427	5.72691	1.65281e-08	1.96861e-07	110.345	126.283	67.379	27.893	36.657	36.372		NA
TR21154|c0_g1_i1	2.27468	4.14342	1.72136e-08	2.04493e-07	67.388	55.952	84.537	11.215	18.936	12.621		NA
TR12463|c0_g3_i1	3.97638	3.21604	1.75828e-08	2.08676e-07	36.976	14.77	35.317	1.535	1.053	2.263		RecName: Full=1-aminocyclopropane-1-carboxylate oxidase homolog 1 [Arabidopsis thaliana]
TR15017|c0_g1_i2	1.57295	5.08397	1.76484e-08	2.09386e-07	20.066	16.818	20.759	8.806	5.13	5.38		NA
TR8904|c0_g1_i1	1.10173	6.43888	1.76926e-08	2.09843e-07	76.412	79.856	83.368	44.274	30.573	35.819		NA
TR11274|c0_g2_i1	1.87124	4.8125	1.77444e-08	2.10389e-07	39.824	46.289	31.907	17.272	21.096	15.739		RecName: Full=Putative transferase CAF17 homolog, mitochondrial; AltName: Full=Iron-sulfur cluster assembly factor homolog; Flags: Precursor [Mus musculus]
TR11484|c0_g1_i1	1.81137	6.83426	1.78577e-08	2.11595e-07	87.454	81.271	51.64	27.511	11.25	23.86		RecName: Full=Mitogen-activated protein kinase 19; Short=AtMPK19; Short=MAP kinase 19 [Arabidopsis thaliana]
TR6204|c0_g1_i1	2.11774	4.22464	1.7996e-08	2.13102e-07	36.007	31.036	30.118	7.779	9.243	4.961		NA
TR13963|c0_g1_i2	2.09564	4.31886	1.80106e-08	2.13199e-07	25.25	32.773	32.05	7.788	8.694	4.35		RecName: Full=F-box protein At1g55000 [Arabidopsis thaliana]
TR19247|c0_g1_i1	2.34638	4.05303	1.80446e-08	2.13532e-07	21.536	14.575	15.477	3.232	2.7	4.132	K01114	RecName: Full=Non-specific phospholipase C2; Flags: Precursor [Arabidopsis thaliana]
TR10700|c2_g1_i1	5.11574	2.50721	1.81382e-08	2.14571e-07	23.085	18.279	16.514	0	0	1.291		NA
TR16101|c2_g1_i2	1.1047	6.05242	1.84257e-08	2.1776e-07	73.381	68.502	62.884	29.394	35.568	29.617		RecName: Full=RNA polymerase II-associated protein 3 [Rattus norvegicus]
TR7540|c0_g2_i1	1.03712	6.66705	1.8464e-08	2.18142e-07	80.503	76.025	74.437	42.721	37.629	31.226	K18655	RecName: Full=DEAD-box ATP-dependent RNA helicase 38; AltName: Full=Low expression of osmotically-responsive genes 4 protein; AltName: Full=Protein CRYOPHYTE [Arabidopsis thaliana]
TR6072|c0_g1_i1	1.21533	6.06819	1.87681e-08	2.2152e-07	35.437	38.076	49.804	16.39	15.057	21.831		RecName: Full=Rho GTPase-activating protein 1; AltName: Full=Rho-type GTPase-activating protein 1 [Arabidopsis thaliana]
TR14337|c0_g2_i2	1.65548	4.70366	1.88726e-08	2.22682e-07	43.562	40.1	42.042	14.455	9.72	15.144		RecName: Full=Nudix hydrolase 20, chloroplastic; Short=AtNUDT20; Flags: Precursor [Arabidopsis thaliana]
TR8066|c0_g1_i1	2.31745	4.1615	1.90486e-08	2.24614e-07	36.269	31.3	47.073	10.027	7.92	4.257	K01304	RecName: Full=Pyrrolidone-carboxylate peptidase; AltName: Full=5-oxoprolyl-peptidase; AltName: Full=Pyroglutamyl-peptidase I; Short=PGP-I; Short=Pyrase [Pyrococcus furiosus DSM 3638]
TR5980|c0_g3_i1	7.28916	2.8832	1.95002e-08	2.29642e-07	20.966	5.061	20.174	0	0	0		NA
TR15298|c0_g1_i2	1.89776	4.58274	1.99279e-08	2.34528e-07	28.532	33.118	33.827	9.077	11.565	4.475		RecName: Full=Glycine-rich domain-containing protein 2; Short=AtGRDP2 [Arabidopsis thaliana]
TR12340|c0_g1_i1	1.40549	5.30774	2.00336e-08	2.35675e-07	46.353	41.4	30.548	14.014	12.303	14.18	K04506	RecName: Full=E3 ubiquitin-protein ligase SINAT3; AltName: Full=Seven in absentia homolog 3 [Arabidopsis thaliana]
TR21243|c0_g1_i1	6.80105	2.47527	2.08576e-08	2.45075e-07	17.434	23.938	21.581	0	0	0		NA
TR11032|c0_g1_i1	5.26541	2.62517	2.09212e-08	2.45744e-07	24.441	18.854	41.457	1.366	0	0	K08235	RecName: Full=Probable xyloglucan endotransglucosylase/hydrolase protein 23; Short=At-XTH23; Short=XTH-23; Flags: Precursor [Arabidopsis thaliana]
TR12548|c0_g1_i2	1.0646	6.24614	2.11323e-08	2.47825e-07	40.383	38.064	50.937	22.565	21.573	21.287		RecName: Full=Rop guanine nucleotide exchange factor 1; Short=AtRopGEF1; AltName: Full=Kinase partner protein-like; Short=KPP-like; AltName: Full=Rho of plants guanine nucleotide exchange factor 1 [Arabidopsis thaliana]
TR5189|c0_g1_i1	1.98134	4.45098	2.11986e-08	2.48443e-07	21.843	23.823	30.512	4.157	8.559	6.755		RecName: Full=Probable LRR receptor-like serine/threonine-protein kinase At1g56130; Flags: Precursor [Arabidopsis thaliana]
TR6431|c0_g1_i1	7.08196	2.69784	2.13321e-08	2.49927e-07	19.701	8.041	9.718	0	0	0		NA
TR6294|c0_g2_i1	6.79422	2.47289	2.22382e-08	2.60043e-07	15.668	17.922	22.666	0	0	0	K11517	RecName: Full=Uncharacterized lactate 2-monooxygenase PB1A11.03 [Schizosaccharomyces pombe 972h-]
TR5244|c0_g1_i1	2.48908	3.89068	2.23334e-08	2.60989e-07	21.467	23.662	18.016	2.621	4.689	3.914		NA
TR16818|c0_g1_i1	1.2947	6.10508	2.28702e-08	2.66836e-07	306.834	350.494	421.157	147.76	181.037	108.503		NA
TR14083|c0_g1_i2	1.19968	5.68521	2.32184e-08	2.70812e-07	40.907	44.092	36.724	15.711	20.403	17.23	K16302	RecName: Full=DUF21 domain-containing protein At1g47330; AltName: Full=CBS domain-containing protein CBSDUF7 [Arabidopsis thaliana]
TR14010|c0_g2_i4	1.04262	6.09064	2.32593e-08	2.71203e-07	32.327	38.352	39.001	17.28	17.19	20.767	K11578	RecName: Full=Centromere/kinetochore protein zw10 homolog; Short=AtZW10; AltName: Full=MAG2-interacting protein 1 [Arabidopsis thaliana]
TR13628|c0_g2_i1	1.00385	7.98578	2.3815e-08	2.77593e-07	83.864	88.069	78.122	48.821	34.524	40.88	K17943	RecName: Full=Pumilio homolog 2; Short=APUM-2; Short=AtPUM2 [Arabidopsis thaliana]
TR10480|c0_g2_i1	1.34682	5.63412	2.38808e-08	2.78183e-07	45.339	38.421	45.321	12.352	15.516	23.399		RecName: Full=Methyltransferase-like protein 17, mitochondrial; AltName: Full=Methyltransferase 11 domain-containing protein 1; AltName: Full=Protein RSM22 homolog, mitochondrial; Flags: Precursor [Mus musculus]
TR4030|c0_g1_i1	2.1398	4.11948	2.43001e-08	2.82887e-07	26.037	25.33	25.85	7.346	4.149	6	K03809	RecName: Full=Probable NAD(P)H dehydrogenase (quinone) FQR1-like 2 [Arabidopsis thaliana]
TR15236|c1_g1_i1	2.05512	4.46553	2.43161e-08	2.82983e-07	46.855	44.69	42.793	8.492	17.028	6.654		NA
TR16188|c1_g1_i1	1.18752	5.83102	2.43732e-08	2.83558e-07	25.444	19.349	25.051	10.875	9.963	9.671	K12385	RecName: Full=Niemann-Pick C1 protein; Flags: Precursor [Sus scrofa]
TR985|c0_g1_i1	6.89567	2.54491	2.49991e-08	2.90569e-07	13.092	23.938	13.569	0	0	0		NA
TR11649|c0_g2_i1	1.6888	5.1308	2.56803e-08	2.98195e-07	28.657	26.02	35.019	12.962	6.399	7.685		NA
TR18697|c0_g1_i1	6.75152	2.4391	2.57317e-08	2.98697e-07	53.019	49.2	61.918	0	0	0		NA
TR6844|c0_g1_i1	1.33755	5.25065	2.61573e-08	3.0354e-07	51.492	39.525	47.681	17.102	19.332	18.479		RecName: Full=Protein PLANT CADMIUM RESISTANCE 8; Short=AtPCR8 [Arabidopsis thaliana]
TR10595|c1_g1_i1	4.33622	2.92847	2.6426e-08	3.06271e-07	18.573	38.237	36.342	1.179	1.386	1.5		NA
TR279|c0_g1_i1	6.75218	2.43933	2.68035e-08	3.10448e-07	13.047	14.92	17.587	0	0	0	K00011	RecName: Full=D/L-glyceraldehyde reductase [Trichoderma reesei]
TR14164|c0_g1_i1	1.87351	4.48104	2.76748e-08	3.19831e-07	32.657	26.561	28.556	7.363	10.332	6.084		RecName: Full=F-box protein At5g03970 [Arabidopsis thaliana]
TR3077|c0_g2_i1	1.01079	9.21848	2.90764e-08	3.34969e-07	708.95	613.459	786.738	368.866	404.58	269.151		RecName: Full=Stress-related protein [Vitis riparia]
TR12241|c1_g1_i1	2.57536	3.96088	3.03834e-08	3.49586e-07	29.854	20.223	31.835	4.301	2.538	6.822		RecName: Full=Probable serine/threonine-protein kinase DDB_G0267514 [Dictyostelium discoideum]
TR8606|c0_g1_i1	1.89205	4.78805	3.0492e-08	3.50614e-07	33.42	29.748	27.924	12.046	6.273	5.649	K04506	RecName: Full=E3 ubiquitin-protein ligase SINA-like 10; AltName: Full=Seven in absentia-like protein 10 [Arabidopsis thaliana]
TR14335|c0_g2_i1	1.51017	5.53329	3.08803e-08	3.54857e-07	50.478	51.063	48.981	24.152	16.056	11.632		RecName: Full=Uncharacterized protein ycf39 [Cyanophora paradoxa]
TR5941|c0_g1_i1	1.59477	4.96728	3.25781e-08	3.73544e-07	177.232	194.302	209.577	71.691	77.032	40.83		NA
TR4621|c0_g1_i1	3.73992	3.02401	3.27551e-08	3.75456e-07	198.095	170.318	142.365	0	27.162	7.744		NA
TR13517|c0_g3_i2	1.27617	5.65232	3.32824e-08	3.81022e-07	81.027	99.975	76.619	37.928	41.526	38.71		RecName: Full=Pleckstrin homology domain-containing protein 1; Short=AtPH1 [Arabidopsis thaliana]
TR15774|c1_g2_i3	1.14937	5.7013	3.35051e-08	3.83332e-07	40.223	33.67	39.061	16.059	14.958	17.775	K00972	RecName: Full=UDP-N-acetylglucosamine diphosphorylase 1; AltName: Full=N-acetylglucosamine-1-phosphate uridylyltransferase 1; AltName: Full=UDP-N-acetylgalactosamine diphosphorylase 1 [Arabidopsis thaliana]
TR9682|c0_g1_i1	1.90965	4.61616	3.51227e-08	4.01086e-07	34.503	38.72	27.269	10.29	5.868	10.283	K17506	RecName: Full=Probable protein phosphatase 2C 44; Short=OsPP2C44 [Oryza sativa Japonica Group]
TR6920|c0_g1_i1	1.96002	4.6364	3.65058e-08	4.1597e-07	50.569	59.299	44.021	8.738	19.908	11.129		RecName: Full=Stress enhanced protein 2, chloroplastic; Flags: Precursor [Arabidopsis thaliana]
TR12975|c0_g1_i1	1.21519	5.65805	3.67809e-08	4.18903e-07	56.643	47.359	55.527	25.39	26.154	17.013	K01551	RecName: Full=Putative arsenical pump-driving ATPase; AltName: Full=Arsenical resistance ATPase; AltName: Full=Arsenite-translocating ATPase; AltName: Full=Arsenite-transporting ATPase [Methanothermobacter thermautotrophicus str. Delta H]
TR11237|c2_g1_i1	2.37527	3.85987	3.74934e-08	4.26692e-07	33.181	31.795	25.707	5.234	5.427	6.663	K10268	RecName: Full=F-box/LRR-repeat protein 14 [Arabidopsis thaliana]
TR8521|c0_g1_i1	1.19261	5.80757	3.77984e-08	4.30029e-07	51.583	48.233	51.89	16.05	27.153	23.935	K04371	RecName: Full=Mitogen-activated protein kinase homolog NTF6; AltName: Full=P43 [Nicotiana tabacum]
TR13667|c0_g1_i1	1.4249	5.41868	3.83704e-08	4.36265e-07	21.24	23.478	19.96	9.187	5.292	9.411	K17985	RecName: Full=Activating molecule in BECN1-regulated autophagy protein 1 [Homo sapiens]
TR15650|c0_g2_i2	1.59206	4.7199	4.06594e-08	4.60714e-07	31.631	36.35	34.292	15.321	11.655	10.35		RecName: Full=ABC transporter I family member 10, chloroplastic; Short=ABC transporter ABCI.10; Short=AtABCI10; AltName: Full=Non-intrinsic ABC protein 13; AltName: Full=Protein EMBRYO DEFECTIVE 2751; Flags: Precursor [Arabidopsis thaliana]
TR11781|c0_g1_i1	2.23671	4.96043	4.12177e-08	4.66751e-07	16.18	15.667	12.484	4.496	0.9	3.863	K03178	RecName: Full=Ubiquitin-activating enzyme E1 1; Short=AtUBA1; AltName: Full=Protein MODIFIER OF SNC1 5 [Arabidopsis thaliana]
TR5167|c0_g1_i1	1.01606	6.20698	4.15019e-08	4.69824e-07	98.085	118.898	102.004	47.692	55.35	55.161		RecName: Full=Ribosome maturation factor RimP [Leptospira interrogans serovar Lai str. 56601]
TR22685|c0_g1_i1	1.8769	4.40523	4.40539e-08	4.97327e-07	17.753	19.372	21.796	3.682	5.868	6.671		NA
TR24516|c0_g1_i1	1.70735	4.73346	4.54806e-08	5.12642e-07	46.615	46.761	63.253	17.314	18.144	11.875	K08505	RecName: Full=Bet1-like protein At4g14600 [Arabidopsis thaliana]
TR16386|c0_g1_i1	1.01988	6.36	4.55101e-08	5.12816e-07	152.164	159.045	126.674	68.468	77.05	70.623	K12871	RecName: Full=Coiled-coil domain-containing protein 12 [Mus musculus]
TR12043|c0_g2_i1	1.42159	4.97498	4.64383e-08	5.22631e-07	27.86	27.171	27.996	10.502	8.523	11.859		RecName: Full=Dual specificity protein kinase splA; AltName: Full=Non-receptor tyrosine kinase spore lysis A; AltName: Full=Tyrosine-protein kinase 1 [Dictyostelium discoideum]
TR12550|c0_g1_i1	6.76277	2.44291	4.65714e-08	5.23967e-07	12.09	18.831	13.175	0	0	0		NA
TR14106|c0_g1_i1	5.24038	2.60227	4.69458e-08	5.27855e-07	154.363	52.098	70.193	0	9.216	0		NA
TR4160|c0_g2_i1	1.75736	4.6597	4.69966e-08	5.28264e-07	20.613	13.988	21.963	5.497	5.688	5.439		RecName: Full=UV-stimulated scaffold protein A homolog [Arabidopsis thaliana]
TR16116|c5_g1_i1	1.45122	5.06125	4.81023e-08	5.39531e-07	140.177	118.576	143.211	40.219	61.84	45.356		NA
TR1731|c0_g1_i1	1.06879	8.0347	4.8436e-08	5.43107e-07	125.774	137.453	127.461	74.856	46.89	63.5	K12617	NA
TR15607|c0_g1_i1	1.05002	6.0216	4.88732e-08	5.47506e-07	59.229	65.408	56.934	34.213	29.916	35.634		NA
TR16158|c0_g2_i2	1.28957	5.48097	4.99069e-08	5.5823e-07	19.154	23.869	22.893	10.545	7.137	8.649		RecName: Full=DNA damage-binding protein 2; AltName: Full=DDB p48 subunit; Short=DDBb; AltName: Full=Damage-specific DNA-binding protein 2; AltName: Full=UV-damaged DNA-binding protein 2; Short=UV-DDB 2 [Homo sapiens]
TR15753|c0_g1_i5	1.35491	5.23804	5.04828e-08	5.645e-07	43.311	46.91	38.524	23.151	16.623	16.971	K14454	RecName: Full=Aspartate aminotransferase, cytoplasmic; AltName: Full=Transaminase A [Daucus carota]
TR513|c0_g2_i1	2.57034	4.0742	5.25864e-08	5.86944e-07	59.423	36.408	38.298	3.724	12.42	6.176	K14686	RecName: Full=Copper transporter 3; Short=AtCOPT3 [Arabidopsis thaliana]
TR12534|c0_g1_i1	1.65494	4.82959	5.31434e-08	5.92077e-07	38.423	42.528	33.719	11.41	8.028	13.535		RecName: Full=E3 ubiquitin-protein ligase At3g02290; AltName: Full=RING finger protein At3g02290 [Arabidopsis thaliana]
TR16116|c0_g1_i1	1.17254	5.97883	5.34806e-08	5.95289e-07	64.197	55.929	70.276	20.928	35.235	29.131		NA
TR10149|c0_g2_i1	1.5126	5.27054	5.38249e-08	5.98393e-07	50.045	46.703	76.369	21.921	22.347	15.982		RecName: Full=Hypersensitive-induced response protein 2; Short=AtHIR2 [Arabidopsis thaliana]
TR1125|c0_g1_i1	1.20242	6.29444	5.42113e-08	6.02506e-07	46.991	59.15	74.891	25.475	30.807	22.242		RecName: Full=Putative G3BP-like protein [Schizosaccharomyces pombe 972h-]
TR2281|c0_g1_i1	5.22302	2.57444	5.6137e-08	6.2296e-07	22.254	17.174	9.086	0.797	0	0		RecName: Full=Proteinase inhibitor; AltName: Full=LUTI [Linum usitatissimum]
TR15957|c1_g1_i9	1.76491	5.13533	5.62233e-08	6.23729e-07	41.157	44.633	37.785	12.945	20.988	13.199	K07007	RecName: Full=Uncharacterized protein HI_0933 [Haemophilus influenzae Rd KW20]
TR2567|c0_g1_i1	1.28124	5.25511	5.67465e-08	6.29151e-07	66.396	78.441	74.747	26.001	29.952	34.897		NA
TR12761|c0_g2_i1	1.86432	4.36032	5.69441e-08	6.30959e-07	24.988	24.514	24.371	5.2	8.586	6.637		RecName: Full=Putative cysteine-rich receptor-like protein kinase 35; Short=Cysteine-rich RLK35; Flags: Precursor [Arabidopsis thaliana]
TR9193|c0_g2_i1	1.00998	6.0975	5.87019e-08	6.49649e-07	58.568	60.795	55.157	25.551	28.674	32.718	K00671	RecName: Full=Glycylpeptide N-tetradecanoyltransferase 1; AltName: Full=Myristoyl-CoA:protein N-myristoyltransferase 1; Short=NMT 1; Short=Type I N-myristoyltransferase 1; AltName: Full=Peptide N-myristoyltransferase 1 [Arabidopsis thaliana]
TR24717|c0_g1_i1	1.47692	5.08767	6.0191e-08	6.65821e-07	56.278	77.647	77.716	25.585	29.412	20.474	K19373	RecName: Full=DnaJ homolog subfamily C member 28 [Mus musculus]
TR10533|c0_g1_i1	1.23735	5.57428	6.10509e-08	6.74827e-07	94.621	98.79	110.136	31.362	52.812	45.884		NA
TR19271|c0_g1_i1	3.69571	2.97555	6.14072e-08	6.78466e-07	15.064	18.589	12.233	1.145	2.043	0	K09377	RecName: Full=LIM domain-containing protein WLIM1; AltName: Full=Widely-expressed LIM protein 1; Short=AtWLIM1 [Arabidopsis thaliana]
TR12901|c0_g1_i2	1.16631	5.92792	6.16606e-08	6.80949e-07	72.493	84.112	88.257	39.32	72.424	29.466	K13211	RecName: Full=PAX3- and PAX7-binding protein 1; AltName: Full=GC-rich sequence DNA-binding factor 1 [Homo sapiens]
TR6004|c0_g1_i1	1.03976	6.63159	6.23466e-08	6.87901e-07	115.826	155.306	151.403	68.841	77.32	58.773	K14484	RecName: Full=Auxin-responsive protein IAA16; AltName: Full=Indoleacetic acid-induced protein 16 [Arabidopsis thaliana]
TR4696|c0_g1_i1	6.8004	2.47508	6.26643e-08	6.90782e-07	53.84	25.894	36.044	0	0	0		NA
TR19373|c0_g1_i1	2.25977	3.99394	6.28751e-08	6.92687e-07	25.934	22.512	21.319	3.241	4.959	6.495		RecName: Full=Bifunctional epoxide hydrolase 2; Includes: RecName: Full=Cytosolic epoxide hydrolase 2; Short=CEH; AltName: Full=Epoxide hydratase; AltName: Full=Soluble epoxide hydrolase; Short=SEH; Includes: RecName: Full=Lipid-phosphate phosphatase [Homo sapiens]
TR19834|c0_g1_i1	1.73502	4.52201	6.80374e-08	7.46859e-07	47.379	57.908	66.294	15.244	17.991	18.303		RecName: Full=60S ribosomal protein L18a-like protein [Arabidopsis thaliana]
TR16698|c0_g1_i1	3.48758	3.03679	7.4103e-08	8.10036e-07	12.796	15.357	21.975	1.222	1.449	1.55	K03549	RecName: Full=Potassium transporter 5; AltName: Full=OsHAK5 [Oryza sativa Japonica Group]
TR14664|c5_g1_i1	3.66327	2.95077	7.42599e-08	8.11509e-07	212.327	281.497	166.498	26.671	0	21.094		RecName: Full=UDP-glucose flavonoid 3-O-glucosyltransferase 6; AltName: Full=Flavonol 3-O-glucosyltransferase 6; Short=FaGT6 [Fragaria x ananassa]
TR24509|c0_g1_i1	3.54833	2.86942	7.51214e-08	8.20677e-07	34.594	38.605	45.058	3.317	3.834	2.087		NA
TR6710|c0_g1_i1	2.03074	4.19777	7.69757e-08	8.39931e-07	17.502	21.454	22.011	6.125	3.501	5.171		RecName: Full=Non-structural maintenance of chromosomes element 4 homolog A; Short=Non-SMC element 4 homolog A [Arabidopsis thaliana]
TR15258|c1_g1_i1	1.72653	4.48747	7.81406e-08	8.52388e-07	41.431	45.219	55.181	13.632	14.436	14.616		RecName: Full=Protein EARLY FLOWERING 4; AltName: Full=Protein ARRHYTHMIC 44 [Arabidopsis thaliana]
TR6252|c0_g1_i1	1.06735	5.77263	8.09153e-08	8.81373e-07	61.109	58.943	67.498	27.46	33.768	28.393		NA
TR24467|c0_g1_i1	1.20129	7.08038	8.67886e-08	9.42224e-07	284.056	254.729	313.346	122.964	162.712	83.63		RecName: Full=Uncharacterized protein At2g23090 [Arabidopsis thaliana]
TR1437|c0_g1_i1	1.04669	6.10512	8.77133e-08	9.51981e-07	44.439	39.525	39.669	21.904	17.766	19.862		RecName: Full=Uncharacterized membrane protein At1g75140 [Arabidopsis thaliana]
TR24972|c0_g6_i1	8.80351	4.29073	9.03457e-08	9.78808e-07	0	32.577	52.045	0	0	0		RecName: Full=LanC-like protein GCL1; AltName: Full=G protein-coupled receptor 2-like protein 1; Short=Protein GCR2-like 1 [Arabidopsis thaliana]
TR4663|c1_g1_i1	4.92373	2.36454	9.26806e-08	1.00247e-06	21.673	19.843	26.696	0	1.611	0		NA
TR22746|c0_g1_i1	6.66246	2.36943	9.35702e-08	1.01105e-06	78.76	59.092	69.68	0	0	0		NA
TR10736|c0_g1_i1	1.83875	5.24821	9.60504e-08	1.03692e-06	25.262	38.663	31.203	8.619	4.311	13.719		RecName: Full=Beta-1,3-galactosyltransferase 7 [Arabidopsis thaliana]
TR1270|c0_g1_i1	1.12127	5.61733	9.79284e-08	1.05626e-06	81.141	80.224	73.066	31.294	37.863	39.129		RecName: Full=High mobility group B protein 14; AltName: Full=Nucleosome/chromatin assembly factor group D 14 [Arabidopsis thaliana]
TR17666|c0_g1_i1	3.138	3.09927	1.01091e-07	1.08813e-06	54.797	45.875	62.621	7.881	4.527	4.953		NA
TR1921|c0_g2_i1	6.65561	2.36726	1.01633e-07	1.09331e-06	22.39	15.012	27.913	0	0	0	K14803	RecName: Full=Probable protein phosphatase 2C 28; Short=AtPP2C28 [Arabidopsis thaliana]
TR8255|c0_g1_i1	1.67036	4.71108	1.01859e-07	1.0951e-06	24.236	27.01	37.38	9.221	10.08	8.347	K01246	RecName: Full=Probable GMP synthase [glutamine-hydrolyzing]; AltName: Full=GMP synthetase; AltName: Full=Glutamine amidotransferase [Helicobacter hepaticus ATCC 51449]
TR19184|c0_g1_i1	1.15508	5.47883	1.04687e-07	1.12352e-06	94.496	85.642	106.642	42.747	45.72	40.001		RecName: Full=Protein CURVATURE THYLAKOID 1A, chloroplastic; Flags: Precursor [Arabidopsis thaliana]
TR16077|c6_g3_i1	6.66162	2.36915	1.07386e-07	1.15114e-06	80.662	124.512	115.072	0	0	0		NA
TR13446|c0_g1_i2	1.03151	5.76408	1.08216e-07	1.1597e-06	27.222	25.94	26.959	12.767	13.149	13.082		RecName: Full=Uncharacterized protein At1g51745 [Arabidopsis thaliana]
TR17822|c0_g1_i1	4.6149	2.72132	1.08953e-07	1.16725e-06	10.506	22.811	12.007	0.67	0.792	0		NA
TR8571|c0_g1_i1	1.79012	4.36391	1.09535e-07	1.17314e-06	16.784	19.464	18.708	5.489	4.311	6.109		RecName: Full=U-box domain-containing protein 8; AltName: Full=Plant U-box protein 8 [Arabidopsis thaliana]
TR12185|c0_g1_i3	1.45967	4.93286	1.0998e-07	1.17757e-06	27.7	26.354	31.978	9.594	13.293	9.822		RecName: Full=APO protein 4, mitochondrial; Flags: Precursor [Arabidopsis thaliana]
TR21215|c0_g1_i1	1.12806	6.04859	1.10764e-07	1.18492e-06	77.142	86.574	101.229	34.026	51.201	36.397		RecName: Full=RWD domain-containing protein 1; AltName: Full=DRG family-regulatory protein 2; AltName: Full=IH1 [Mus musculus]
TR14125|c0_g1_i1	1.80889	5.90379	1.12795e-07	1.20524e-06	62.363	48.498	74.044	17.526	26.964	7.861	K01476	RecName: Full=Arginase 1, mitochondrial; AltName: Full=Arginine amidohydrolase 1; Flags: Precursor [Arabidopsis thaliana]
TR10773|c0_g1_i1	2.90474	5.05944	1.15336e-07	1.23095e-06	42.787	22.777	41.851	5.786	0	8.112	K06941	RecName: Full=Dual-specificity RNA methyltransferase RlmN; AltName: Full=23S rRNA (adenine(2503)-C(2))-methyltransferase; AltName: Full=23S rRNA m2A2503 methyltransferase; AltName: Full=Ribosomal RNA large subunit methyltransferase N; AltName: Full=tRNA (adenine(37)-C(2))-methyltransferase; AltName: Full=tRNA m2A37 methyltransferase [Geobacter sulfurreducens PCA]
TR11080|c0_g1_i1	1.37062	5.36284	1.15947e-07	1.23674e-06	35.711	39.123	29.403	12.326	17.19	12.646		NA
TR15859|c0_g1_i4	1.22163	5.60798	1.21688e-07	1.29458e-06	28.566	53.398	52.582	24.559	18.117	21.79		NA
TR9056|c0_g2_i1	3.11668	3.60721	1.22319e-07	1.30092e-06	8.546	13.643	11.721	0	2.745	1.383		NA
TR4868|c0_g1_i1	6.60705	2.33055	1.23396e-07	1.31085e-06	17.103	17.6	25.743	0	0	0		NA
TR3300|c0_g1_i1	6.62553	2.33635	1.24325e-07	1.31956e-06	34.662	47.635	28.056	0	0	0		RecName: Full=Protein bli-3 [Neurospora crassa OR74A]
TR9170|c0_g1_i1	2.29306	4.09808	1.25007e-07	1.32576e-06	11.759	15.518	18.35	3.605	3.987	1.601		RecName: Full=Cyclic dof factor 2; AltName: Full=Dof zinc finger protein DOF5.2; Short=AtDOF5.2 [Arabidopsis thaliana]
TR14523|c1_g2_i1	3.99682	2.97279	1.27071e-07	1.34675e-06	22.356	11.549	21.498	1.383	0	1.752	K01507	RecName: Full=Pyrophosphate-energized vacuolar membrane proton pump 1; AltName: Full=Pyrophosphate-energized inorganic pyrophosphatase 1; Short=H(+)-PPase 1; AltName: Full=Vacuolar proton pyrophosphatase 1; AltName: Full=Vacuolar proton pyrophosphatase 3 [Arabidopsis thaliana]
TR13280|c0_g1_i2	1.93486	4.68321	1.28362e-07	1.35965e-06	16.659	24.41	27.459	3.775	5.256	9.353		RecName: Full=Gibberellin 2-beta-dioxygenase 8; AltName: Full=GA 2-oxidase 8; AltName: Full=Gibberellin 2-beta-hydroxylase 8; AltName: Full=Gibberellin 2-oxidase 8 [Arabidopsis thaliana]
TR2865|c0_g1_i1	1.93963	4.35282	1.28473e-07	1.36043e-06	26.925	21.868	26.661	6.065	4.158	9.344	K19937	RecName: Full=Rab3 GTPase-activating protein non-catalytic subunit; AltName: Full=Rab3 GTPase-activating protein 150 kDa subunit; AltName: Full=Rab3-GAP p150; Short=Rab3-GAP150; AltName: Full=Rab3-GAP regulatory subunit [Mus musculus]
TR10448|c0_g2_i1	1.60708	4.83351	1.37536e-07	1.4522e-06	46.843	61.37	45.368	15.389	21.492	13.266		RecName: Full=Probable ADP-ribosylation factor GTPase-activating protein AGD11; Short=ARF GAP AGD11; AltName: Full=Protein ARF-GAP DOMAIN 11; Short=AtAGD11 [Arabidopsis thaliana]
TR2565|c0_g1_i1	1.30741	5.10474	1.38653e-07	1.46357e-06	82.622	85.032	88.829	38.183	28.917	35.802	K08341	RecName: Full=Autophagy-related protein 8f; AltName: Full=Autophagy-related ubiquitin-like modifier ATG8f; Short=AtAPG8f; Short=Protein autophagy 8f; Flags: Precursor [Arabidopsis thaliana]
TR7511|c0_g3_i1	1.24546	5.2994	1.38947e-07	1.46624e-06	34.548	26.757	35.055	13.336	13.311	14.247		RecName: Full=Uncharacterized protein At2g24330 [Arabidopsis thaliana]
TR17265|c0_g1_i1	1.07341	5.84579	1.39951e-07	1.47641e-06	45.066	49.027	39.86	21.267	21.195	21.153	K16302	RecName: Full=Putative DUF21 domain-containing protein At1g03270; AltName: Full=CBS domain-containing protein CBSDUF4 [Arabidopsis thaliana]
TR15826|c0_g1_i3	1.14468	5.40215	1.40624e-07	1.48266e-06	46.57	59.334	50.638	21.904	39.537	26.29	K17908	RecName: Full=Autophagy-related protein 18b; Short=AtATG18b [Arabidopsis thaliana]
TR12070|c0_g1_i1	1.18717	5.34972	1.42862e-07	1.50452e-06	32.144	37.202	38.393	16.695	15.651	14.649		RecName: Full=E3 ubiquitin-protein ligase At4g11680; AltName: Full=RING finger protein At4g11680 [Arabidopsis thaliana]
TR3977|c0_g1_i1	1.4031	7.54677	1.48005e-07	1.5542e-06	60.642	31.611	50.829	21.208	19.683	12.889	K04650	RecName: Full=Nuclear receptor corepressor 1; Short=N-CoR; Short=N-CoR1; Short=xN-CoR [Xenopus (Silurana) tropicalis]
TR1077|c0_g1_i1	1.01336	6.02075	1.48836e-07	1.56203e-06	53.031	47.589	49.482	25.195	27.288	21.605	K10632	RecName: Full=BRCA1-associated protein; AltName: Full=BRAP2; AltName: Full=Impedes mitogenic signal propagation; Short=IMP; AltName: Full=RING finger protein 52; AltName: Full=Renal carcinoma antigen NY-REN-63 [Homo sapiens]
TR14020|c0_g1_i1	1.75156	4.61504	1.52347e-07	1.59658e-06	17.855	30.449	24.777	6.227	7.758	7.425		RecName: Full=Receptor-like cytosolic serine/threonine-protein kinase RBK1; AltName: Full=Protein ROP BINDING PROTEIN KINASES 1 [Arabidopsis thaliana]
TR13846|c0_g3_i1	3.063	4.73221	1.52858e-07	1.60103e-06	14.015	22.88	11.124	0	1.989	3.947	K05016	RecName: Full=Chloride channel protein CLC-d; Short=AtCLC-d; AltName: Full=CBS domain-containing protein CBSCLC2 [Arabidopsis thaliana]
TR4745|c0_g1_i1	6.62231	2.33538	1.53398e-07	1.60584e-06	13.206	20.384	13.831	0	0	0		NA
TR11316|c0_g1_i1	1.35134	5.35598	1.55112e-07	1.62277e-06	42.912	29.966	32.968	14.871	13.041	14.381		NA
TR16124|c12_g1_i1	1.01208	5.85113	1.58228e-07	1.65253e-06	61.987	68.491	65.459	31.006	34.866	31.226		NA
TR13085|c1_g2_i1	1.20116	5.4012	1.5902e-07	1.65985e-06	34.343	31.116	38	16.949	13.023	14.708	K15397	RecName: Full=3-ketoacyl-CoA synthase 11; Short=KCS-11; AltName: Full=Very long-chain fatty acid condensing enzyme 11; Short=VLCFA condensing enzyme 11 [Arabidopsis thaliana]
TR14751|c1_g2_i1	5.26579	3.27595	1.59592e-07	1.66535e-06	53.771	9.433	78.432	2.52	0	0	K08495	RecName: Full=Golgi SNAP receptor complex member 1-1; AltName: Full=Golgi SNARE 11 protein; Short=AtGOS11 [Arabidopsis thaliana]
TR14202|c0_g1_i2	1.42414	5.01588	1.60201e-07	1.67076e-06	26.652	27.93	23.417	7.05	11.313	10.384	K17710	RecName: Full=Uncharacterized protein At2g02148 [Arabidopsis thaliana]
TR11683|c1_g2_i1	1.15603	6.9656	1.61545e-07	1.68381e-06	260.709	355.256	269.909	162.462	103.321	129.12	K01611	NA
TR6839|c0_g2_i1	2.77122	5.17403	1.63672e-07	1.7055e-06	34.959	36.373	31.072	5.828	0	9.143		RecName: Full=CTL-like protein DDB_G0288717 [Dictyostelium discoideum]
TR11597|c0_g1_i1	1.67874	4.96453	1.73021e-07	1.79983e-06	28.099	35.12	34.828	14.583	6.984	8.037	K03844	RecName: Full=GDP-Man:Man(3)GlcNAc(2)-PP-Dol alpha-1,2-mannosyltransferase; AltName: Full=Alpha-1,2-mannosyltransferase ALG11; AltName: Full=Asparagine-linked glycosylation protein 11; AltName: Full=Protein LEAF WILTING 3 [Arabidopsis thaliana]
TR3399|c0_g2_i1	4.52537	3.63385	1.73134e-07	1.8005e-06	20.431	9.927	3.994	1.23	0	0	K03549	RecName: Full=Potassium transporter 5; Short=AtHAK1; Short=AtHAK5; Short=AtPOT5 [Arabidopsis thaliana]
TR11167|c0_g2_i1	3.22766	3.46343	1.75153e-07	1.81993e-06	19.735	13.769	12.15	0	2.394	2.564		NA
TR7583|c0_g1_i1	1.11511	5.62509	1.75621e-07	1.82376e-06	32.19	33.866	31.871	12.47	14.967	18.127	K06949	RecName: Full=Putative ribosome biogenesis GTPase RsgA [Anabaena variabilis ATCC 29413]
TR12875|c0_g2_i1	1.29081	6.51052	1.79781e-07	1.86537e-06	32.361	38.386	38.477	17.221	9.054	18.085		RecName: Full=Calmodulin-binding transcription activator 2; AltName: Full=Ethylene-induced calmodulin-binding protein c; Short=AtER66; Short=EICBP.c; AltName: Full=Signal-responsive protein 4 [Arabidopsis thaliana]
TR10031|c0_g1_i1	1.78129	4.58151	1.85583e-07	1.92285e-06	32.896	42.516	27.722	8.186	12.033	9.83		RecName: Full=Sugar transport protein 13; AltName: Full=Hexose transporter 13; AltName: Full=Multicopy suppressor of snf4 deficiency protein 1 [Arabidopsis thaliana]
TR12332|c0_g1_i1	1.81694	4.62889	1.89725e-07	1.96353e-06	29.318	16.749	23.024	6.812	5.553	7.123		NA
TR15408|c7_g1_i1	4.57365	2.71461	1.9248e-07	1.9898e-06	51.299	98.273	123.025	0	0	10.442		NA
TR15347|c0_g2_i1	1.84411	4.81167	2.0304e-07	2.09482e-06	54.022	46.945	27.519	12.156	13.383	10.283	K16052	RecName: Full=Mechanosensitive ion channel protein 3, chloroplastic; AltName: Full=Mechanosensitive channel of small conductance-like 3; AltName: Full=MscS-Like protein 3; Flags: Precursor [Arabidopsis thaliana]
TR15697|c0_g1_i2	1.53995	4.99072	2.14679e-07	2.20867e-06	10.939	19.797	22.046	4.623	2.808	5.699		RecName: Full=Protein ALWAYS EARLY 3; Short=AtALY3 [Arabidopsis thaliana]
TR6266|c0_g2_i1	1.70053	6.50207	2.18581e-07	2.24691e-06	46.57	114.055	126.173	22.294	36.837	29.349	K00122	RecName: Full=Formate dehydrogenase, mitochondrial; AltName: Full=NAD-dependent formate dehydrogenase; Short=FDH; Flags: Precursor [Solanum tuberosum]
TR6504|c0_g1_i1	1.18509	6.00328	2.22161e-07	2.28178e-06	208.943	195.372	225.172	89.209	120.052	66.533		NA
TR14327|c0_g1_i3	1.10371	5.43787	2.22876e-07	2.28784e-06	38.092	36.534	38.024	16.822	17.586	17.784	K10523	RecName: Full=BTB/POZ and MATH domain-containing protein 2; AltName: Full=Protein BTB-POZ AND MATH DOMAIN 2; Short=AtBPM2 [Arabidopsis thaliana]
TR8929|c1_g1_i1	6.51002	2.25617	2.40656e-07	2.46412e-06	9.64	12.757	14.153	0	0	0	K00121	RecName: Full=S-(hydroxymethyl)glutathione dehydrogenase; AltName: Full=Glutathione-dependent formaldehyde dehydrogenase; Short=FALDH; Short=FDH [Methylobacter marinus]
TR15926|c0_g1_i2	1.49272	4.84338	2.4106e-07	2.46757e-06	27.051	28.413	23.298	10.579	9.252	7.786	K13035	RecName: Full=Bifunctional nitrilase/nitrile hydratase NIT4B; Short=TNIT4B; AltName: Full=Cyanoalanine nitrilase B; AltName: Full=Nitrilase 4B [Nicotiana tabacum]
TR24274|c0_g1_i1	2.18603	4.23114	2.59926e-07	2.6503e-06	26.652	34.533	38.882	8.458	10.044	2.875		NA
TR14280|c0_g1_i1	1.01634	5.77227	2.65952e-07	2.70948e-06	32.942	35.614	32.694	15.601	17.55	16.677	K04773	RecName: Full=Serine protease SPPA, chloroplastic; AltName: Full=Signal peptide peptidase SPPA; Flags: Precursor [Arabidopsis thaliana]
TR25020|c0_g1_i1	6.6475	2.36509	2.68922e-07	2.73745e-06	35.585	24.445	53.941	0	0	0		NA
TR6075|c0_g1_i1	1.04527	6.51257	2.72893e-07	2.7771e-06	30.811	30.783	28.103	16.61	11.079	15.714	K14400	RecName: Full=Polyadenylation and cleavage factor homolog 4 [Arabidopsis thaliana]
TR8434|c1_g1_i1	4.93352	2.36763	2.76352e-07	2.81152e-06	9.685	21.603	15.035	0	1.089	0		RecName: Full=Alpha-dioxygenase 2; Short=Alpha DOX2; AltName: Full=Fatty acid dioxygenase AlphaDOX2; Flags: Precursor [Arabidopsis thaliana]
TR16321|c9_g3_i4	1.10082	5.76642	2.87164e-07	2.91908e-06	116.123	120.313	144.439	47.251	71.902	55.781		NA
TR15044|c0_g1_i1	2.22252	3.91197	2.89411e-07	2.94109e-06	72.527	90.703	109.874	15.193	14.859	21.312		NA
TR3155|c0_g1_i1	2.02175	4.0335	2.92635e-07	2.97221e-06	14.334	16.588	20.246	4.768	3.663	3.922		RecName: Full=Cyclic dof factor 2; AltName: Full=Dof zinc finger protein DOF5.2; Short=AtDOF5.2 [Arabidopsis thaliana]
TR13699|c0_g1_i1	6.51476	2.25767	2.94471e-07	2.98919e-06	8.01	5.545	6.307	0	0	0	K17893	RecName: Full=Ubiquinol oxidase 4, chloroplastic/chromoplastic; AltName: Full=Alternative oxidase 4; AltName: Full=Plastid terminal oxidase; AltName: Full=Protein IMMUTANS; Flags: Precursor [Arabidopsis thaliana]
TR6803|c0_g1_i1	6.51876	2.25889	2.976e-07	3.01928e-06	45.282	33.946	29.904	0	0	0		NA
TR2550|c0_g1_i2	1.92931	4.16036	3.05224e-07	3.09406e-06	30.743	26.297	34.47	8.984	8.874	6.202		RecName: Full=Protein CHAPERONE-LIKE PROTEIN OF POR1, chloroplastic; Short=NbCPP1; Flags: Precursor [Nicotiana benthamiana]
TR3994|c0_g1_i1	1.23062	5.25961	3.05713e-07	3.09815e-06	50.421	55.791	62.478	18.468	28.413	25.636		RecName: Full=Hypersensitive-induced response protein 1; Short=AtHIR1 [Arabidopsis thaliana]
TR18109|c0_g1_i1	6.57167	2.29757	3.0599e-07	3.1001e-06	11.702	20.66	14.01	0	0	0		NA
TR13459|c0_g1_i3	1.68857	4.45846	3.10597e-07	3.14503e-06	35.973	34.866	27.805	10.231	10.359	9.738		RecName: Full=Probable iron/ascorbate oxidoreductase DDB_G0283291 [Dictyostelium discoideum]
TR14872|c2_g1_i4	1.97612	4.12857	3.12043e-07	3.1588e-06	24.92	19.671	20.604	5.039	4.707	6.562		RecName: Full=Trihelix transcription factor ASIL2; AltName: Full=6B-interacting protein 1-like 2; AltName: Full=Trihelix DNA-binding protein ASIL2 [Arabidopsis thaliana]
TR14640|c0_g1_i1	1.07228	5.56398	3.18507e-07	3.22155e-06	39.3	43.632	44.939	18.476	23.238	20.465	K15687	RecName: Full=E3 ubiquitin-protein ligase makorin; AltName: Full=Zinc finger CCCH domain-containing protein 41; Short=OsC3H41 [Oryza sativa Japonica Group]
TR15947|c8_g2_i1	1.65572	5.03906	3.20561e-07	3.24143e-06	30.424	37.984	21.379	7.542	12.393	8.221	K11375	RecName: Full=Elongator complex protein 4; Short=AtELP4; AltName: Full=Elongator component 4; AltName: Full=Protein ELONGATA 1 [Arabidopsis thaliana]
TR13653|c1_g1_i1	1.12781	5.97477	3.23252e-07	3.26683e-06	38.218	30.07	26.983	13.064	14.526	16.25		RecName: Full=Probable serine/threonine-protein kinase At1g09600 [Arabidopsis thaliana]
TR10453|c0_g1_i1	1.16977	5.77834	3.2499e-07	3.28259e-06	33.363	35.154	34.172	12.063	13.329	20.784		RecName: Full=Uncharacterized protein At5g02240 [Arabidopsis thaliana]
TR14231|c0_g1_i4	1.24256	5.14308	3.30342e-07	3.3348e-06	31.062	24.686	36.915	9.756	7.164	10.459	K05302	RecName: Full=N-lysine methyltransferase setd6; AltName: Full=SET domain-containing protein 6 [Xenopus laevis]
TR13180|c0_g1_i1	2.68651	3.71129	3.35564e-07	3.38565e-06	15.975	8.604	16.216	1.485	1.386	3.042		RecName: Full=E3 ubiquitin-protein ligase At1g12760; AltName: Full=RING finger protein At1g12760 [Arabidopsis thaliana]
TR10440|c0_g1_i1	1.57701	4.53409	3.36963e-07	3.39789e-06	35.585	33.866	31.74	10.154	12.69	11.02		NA
TR1862|c0_g1_i1	2.35312	3.91359	3.38292e-07	3.41035e-06	144.586	172.043	134.579	12.877	32.382	43.872		NA
TR15116|c0_g1_i4	1.45974	4.88949	3.50974e-07	3.52943e-06	28.76	37.604	35.961	8.271	24.831	14.934	K03544	RecName: Full=ATP-dependent Clp protease ATP-binding subunit ClpX [Aquifex aeolicus VF5]
TR12929|c0_g1_i2	1.58962	4.6892	3.62441e-07	3.63875e-06	29.216	35.097	30.679	12.827	10.593	7.643	K00855	RecName: Full=Phosphoribulokinase, chloroplastic; Short=PRK; Short=PRKase; AltName: Full=Phosphopentokinase; Flags: Precursor [Triticum aestivum]
TR13569|c0_g3_i1	1.98875	4.13838	3.96377e-07	3.95987e-06	19.029	22.282	20.818	4.92	3.114	7.325		RecName: Full=BAG family molecular chaperone regulator 4; AltName: Full=Bcl-2-associated athanogene 4 [Arabidopsis thaliana]
TR13271|c2_g1_i1	3.62143	2.67902	3.969e-07	3.96401e-06	25.444	42.597	43.723	3.656	2.106	2.305		NA
TR13270|c0_g1_i1	2.87302	5.18338	4.00638e-07	4.00025e-06	42.513	42.769	40.349	11.291	0	5.062		RecName: Full=TOM1-like protein 2; AltName: Full=Target of Myb-like protein 2 [Mus musculus]
TR12279|c0_g3_i1	1.59317	5.61949	4.10239e-07	4.08719e-06	37.044	36.143	40.873	18.103	12.195	6.277	K12829	RecName: Full=Splicing factor 3B subunit 2; AltName: Full=Pre-mRNA-splicing factor SF3b 145 kDa subunit; Short=SF3b145; AltName: Full=SF3b150; AltName: Full=Spliceosome-associated protein 145; Short=SAP 145 [Homo sapiens]
TR15220|c1_g1_i1	1.12943	5.99407	4.11166e-07	4.09522e-06	46.786	52.052	45.917	24.873	18.306	16.795	K08342	RecName: Full=Cysteine protease ATG4; AltName: Full=Autophagy-related protein 4 [Medicago truncatula]
TR18409|c0_g1_i1	6.5685	2.29659	4.1127e-07	4.09522e-06	20.544	42.344	31.311	0	0	0	K03671	RecName: Full=Thioredoxin-1; Short=TR-1; Short=Trx-1 [Schizosaccharomyces pombe 972h-]
TR13927|c1_g1_i1	1.16393	7.04078	4.16403e-07	4.14408e-06	67.673	70.458	51.986	29.335	18.333	27.966	K13210	RecName: Full=Far upstream element-binding protein 3; Short=FUSE-binding protein 3 [Homo sapiens]
TR7407|c0_g1_i1	1.04198	6.05072	4.17424e-07	4.15198e-06	63.969	50.108	63.897	25.458	34.803	26.751	K16302	RecName: Full=DUF21 domain-containing protein At4g14240; AltName: Full=CBS domain-containing protein CBSDUF1 [Arabidopsis thaliana]
TR11900|c0_g2_i1	2.22004	3.85182	4.18919e-07	4.16572e-06	28.202	29.011	26.41	4.954	8.82	3.947	K11251	RecName: Full=Histone H2A.1 [Pisum sativum]
TR278|c0_g1_i1	1.0193	6.26868	4.33293e-07	4.29929e-06	77.848	58.724	61.369	27.299	35.361	35.743	K19476	RecName: Full=IST1-like protein [Dictyostelium discoideum]
TR16129|c3_g1_i2	1.56178	4.88199	4.34608e-07	4.31117e-06	27.871	38.605	45.082	11.206	16.083	11.951		NA
TR11854|c0_g1_i1	1.02274	6.0779	4.42047e-07	4.37546e-06	121.831	117.92	123.001	68.239	61.237	47.401		RecName: Full=B-box zinc finger protein 22; AltName: Full=Protein DOUBLE B-BOX 3; AltName: Full=Protein LIGHT-REGULATED ZINC FINGER PROTEIN 1; AltName: Full=Protein SALT TOLERANCE HOMOLOG 3 [Arabidopsis thaliana]
TR15122|c0_g2_i1	1.88865	4.59629	4.43015e-07	4.38267e-06	45.465	40.089	38.059	6.524	8.352	18.588		NA
TR14092|c0_g1_i2	1.46077	4.7154	4.56169e-07	4.50548e-06	22.516	26.584	23.823	8.135	8.658	9.629		RecName: Full=Ribulose-1,5 bisphosphate carboxylase/oxygenase large subunit N-methyltransferase, chloroplastic; AltName: Full=[Fructose-bisphosphate aldolase]-lysine N-methyltransferase; AltName: Full=[Ribulose-bisphosphate carboxylase]-lysine N-methyltransferase; Short=PsLSMT; Short=RuBisCO LSMT; Short=RuBisCO methyltransferase; Short=rbcMT; Flags: Precursor [Pisum sativum]
TR13157|c1_g1_i1	1.36973	5.02735	4.5715e-07	4.51396e-06	16.112	15.403	22.952	7.626	7.866	5.581	K05841	RecName: Full=Sterol 3-beta-glucosyltransferase UGT80B1; AltName: Full=Protein TRANSPARENT TESTA 15; AltName: Full=UDP-glucose:sterol glucosyltransferase 80B1 [Arabidopsis thaliana]
TR1775|c0_g1_i1	6.4559	2.21674	4.68647e-07	4.62123e-06	13.799	8.524	12.889	0	0	0	K01673	RecName: Full=Carbonic anhydrase, chloroplastic; AltName: Full=Carbonate dehydratase; Contains: RecName: Full=Carbonic anhydrase, 27 kDa isoform; Contains: RecName: Full=Carbonic anhydrase, 25 kDa isoform; Flags: Precursor [Pisum sativum]
TR5302|c0_g1_i1	2.06562	3.93175	4.7164e-07	4.64949e-06	35.483	39.445	38.417	9.739	10.548	6.193		RecName: Full=GATA transcription factor 16 [Arabidopsis thaliana]
TR14453|c1_g2_i1	2.63211	4.7155	4.75482e-07	4.68484e-06	42.263	40.906	37.463	0	10.296	9.881		RecName: Full=Carbon catabolite repressor protein 4 homolog 5; Short=CCR4 homolog 5 [Arabidopsis thaliana]
TR8706|c0_g1_i1	1.08779	6.00201	4.85907e-07	4.77726e-06	69.029	52.421	65.567	32.38	23.715	31.511	K03875	RecName: Full=F-box protein SKP2A; AltName: Full=FBL5-like protein; Short=AtFBL5; AltName: Full=SKP2-like protein 1; Short=AtSKP2;1 [Arabidopsis thaliana]
TR14129|c0_g2_i1	1.3084	5.84524	4.92633e-07	4.84209e-06	38.878	25.457	21.557	13.149	7.173	9.152	K15601	RecName: Full=Lysine-specific demethylase JMJ25; AltName: Full=Jumonji domain-containing protein 25; AltName: Full=Lysine-specific histone demethylase JMJ25; AltName: Full=Protein INCREASE IN BONSAI METHYLATION 1; AltName: Full=Protein JUMONJI 25 [Arabidopsis thaliana]
TR12699|c0_g2_i1	1.7691	5.3657	4.94428e-07	4.85711e-06	15.633	37.708	35.174	10.901	6.885	7.978	K05931	RecName: Full=Probable histone-arginine methyltransferase 1.4; Short=AtPRMT14; AltName: Full=Coactivator-associated methyltransferase 1B; AltName: Full=Protein arginine N-methyltransferase 4A; Short=AtPRMT4A [Arabidopsis thaliana]
TR15318|c0_g1_i1	1.48578	4.73311	4.96119e-07	4.8711e-06	16.864	21.063	17.348	6.133	6.984	6.721		RecName: Full=Glycosyltransferase family protein 64 protein C5; Short=GT64 C5 [Arabidopsis thaliana]
TR6650|c0_g1_i1	2.38044	3.73362	5.29505e-07	5.18221e-06	16.215	11.676	11.208	3.079	2.214	1.969		RecName: Full=Glucan endo-1,3-beta-glucosidase 7; AltName: Full=(1->3)-beta-glucan endohydrolase 7; Short=(1->3)-beta-glucanase 7; AltName: Full=Beta-1,3-endoglucanase 7; Short=Beta-1,3-glucanase 7; Flags: Precursor [Arabidopsis thaliana]
TR14891|c0_g2_i1	1.15896	5.84676	5.41129e-07	5.28888e-06	33.945	29.333	28.473	16.551	10.908	13.082	K00262	RecName: Full=NADP-specific glutamate dehydrogenase; Short=NADP-GDH; AltName: Full=NADP-dependent glutamate dehydrogenase [Giardia intestinalis]
TR9836|c0_g2_i1	2.34115	4.57393	5.65859e-07	5.51291e-06	19.223	30.852	27.543	1.417	9.153	5.204		RecName: Full=Transcription factor MYB1R1; AltName: Full=Myb-related protein R1; Short=StMYB1R-1 [Solanum tuberosum]
TR16638|c0_g1_i1	6.46765	2.22017	5.86443e-07	5.69674e-06	15.394	11.526	9.145	0	0	0	K14638	RecName: Full=Protein NRT1/ PTR FAMILY 7.3; Short=AtNPF7.3; AltName: Full=Nitrate transporter 1.5 [Arabidopsis thaliana]
TR7180|c0_g1_i1	3.18081	3.15032	6.19941e-07	6.00618e-06	9.72	14.966	13.509	0	2.187	2.179		NA
TR22559|c0_g1_i1	6.61712	2.33366	6.4394e-07	6.22549e-06	23.359	62.624	46.43	0	0	0		NA
TR11423|c0_g1_i1	3.89827	3.15902	6.45671e-07	6.24057e-06	45.624	15.115	25.23	0	3.294	2.372		NA
TR14418|c0_g1_i1	1.12095	5.40652	6.47232e-07	6.25236e-06	35.118	39.433	43.341	16.712	23.085	16.434	K14432	RecName: Full=G-box-binding factor 4; AltName: Full=bZIP transcription factor 40; Short=AtbZIP40 [Arabidopsis thaliana]
TR14266|c0_g1_i1	1.06207	5.45284	6.51151e-07	6.28523e-06	24.157	26.469	24.956	11.698	11.583	13.065		RecName: Full=AT-rich interactive domain-containing protein 2; Short=ARID domain-containing protein 2; AltName: Full=ARID and ELM2 domain-containing protein 2 [Arabidopsis thaliana]
TR9953|c0_g1_i1	6.41072	2.17944	6.68135e-07	6.44066e-06	29.888	24.629	19.22	0	0	0	K01568	RecName: Full=Pyruvate decarboxylase [Aspergillus oryzae RIB40]
TR14569|c0_g2_i1	1.08841	6.10448	6.70125e-07	6.45815e-06	46.433	40.963	41.72	23.948	15.21	21.153		RecName: Full=Membralin; AltName: Full=Transmembrane protein 259 [Mus musculus]
TR22651|c0_g1_i1	1.36351	4.83905	6.70875e-07	6.46367e-06	68.334	67.271	65.125	22.09	25.065	31.327		NA
TR4770|c0_g1_i1	1.32704	5.34273	6.71393e-07	6.46695e-06	49.829	48.061	51.95	22.659	24.354	11.917	K08515	RecName: Full=Vesicle-associated membrane protein 713; Short=AtVAMP713 [Arabidopsis thaliana]
TR3060|c0_g1_i1	2.46107	3.6055	6.7965e-07	6.54304e-06	49.156	35.821	34.745	5.149	8.496	8.23	K08504	RecName: Full=Bet1-like SNARE 1-1; Short=AtBET11; AltName: Full=Bet1/Sft1-like SNARE 14a; Short=AtBS14a [Arabidopsis thaliana]
TR6305|c0_g2_i1	3.9397	2.62772	6.83405e-07	6.574e-06	7.555	8.466	7.75	0	0	1.743		RecName: Full=RING-H2 finger protein ATL54 [Arabidopsis thaliana]
TR10210|c0_g1_i1	3.323	2.89784	6.95667e-07	6.68316e-06	19.314	24.145	14.177	2.367	0.936	2.011	K17991	RecName: Full=Probable peroxygenase 4; Short=AtPXG4; AltName: Full=Caleosin-4 [Arabidopsis thaliana]
TR5307|c0_g3_i1	1.06516	6.41002	6.99136e-07	6.71472e-06	56.54	80.696	89.58	35.689	40.869	31.553	K03527	RecName: Full=4-hydroxy-3-methylbut-2-enyl diphosphate reductase, chloroplastic; AltName: Full=Protein CHLOROPLAST BIOGENESIS 6; Flags: Precursor [Arabidopsis thaliana]
TR6939|c0_g2_i1	3.17228	4.82426	7.01723e-07	6.73602e-06	20.248	54.848	41.279	8.984	3.213	0	K09286	RecName: Full=Ethylene-responsive transcription factor 5; Short=AtERF5; AltName: Full=Ethylene-responsive element-binding factor 5; Short=EREBP-5 [Arabidopsis thaliana]
TR12651|c0_g2_i1	1.48768	4.91461	7.23405e-07	6.93505e-06	51.036	38.225	34.017	15.278	14.922	13.602		RecName: Full=DNA-dependent metalloprotease WSS1; AltName: Full=DNA damage response protein WSS1; AltName: Full=SUMO-dependent isopeptidase WSS1; AltName: Full=Weak suppressor of SMT3 protein 1 [Saccharomyces cerevisiae S288c]
TR12159|c0_g1_i1	1.70369	4.54218	7.38503e-07	7.07422e-06	22.459	27.079	17.694	7.465	6.876	5.649		RecName: Full=Putative G3BP-like protein [Schizosaccharomyces pombe 972h-]
TR14197|c1_g1_i1	1.88578	4.17096	7.39374e-07	7.08071e-06	29.774	23.938	32.3	8.5	5.058	9.487		RecName: Full=B3 domain-containing transcription repressor VAL1; AltName: Full=Protein HIGH-LEVEL EXPRESSION OF SUGAR-INDUCIBLE 2; AltName: Full=Protein VP1/ABI3-LIKE 1 [Arabidopsis thaliana]
TR14112|c0_g2_i1	1.42009	5.48084	7.41251e-07	7.09497e-06	29.843	32.37	26.184	14.574	10.782	6.746	K10683	RecName: Full=BRCA1-associated RING domain protein 1; Short=AtBARD1; AltName: Full=Protein REPRESSOR OF WUSCHEL 1 [Arabidopsis thaliana]
TR10752|c0_g1_i1	2.76585	3.31462	7.52716e-07	7.20094e-06	18.436	23.03	30.762	3.767	3.564	2.875		NA
TR19327|c0_g1_i1	2.87852	3.39539	7.89023e-07	7.5325e-06	24.065	12.838	15.894	3.054	1.215	2.598		NA
TR13470|c1_g2_i1	1.0547	5.94906	8.03068e-07	7.65858e-06	154.682	157.986	178.314	61.172	100.126	76.632		RecName: Full=Importin subunit alpha-1b [Oryza sativa Japonica Group]
TR14596|c0_g2_i1	1.35188	5.16512	8.06046e-07	7.68498e-06	36.611	43.206	50.03	11.732	17.307	22.913		NA
TR10462|c0_g1_i2	1.10167	5.45905	8.1528e-07	7.76896e-06	35.107	31.91	30.154	17.713	21.942	20.7	K17943	RecName: Full=Pumilio homolog 4; Short=APUM-4; Short=AtPUM4 [Arabidopsis thaliana]
TR14579|c0_g1_i3	1.02469	5.69183	8.20713e-07	7.81462e-06	40.212	41.86	51.89	18.519	32.13	24.446		NA
TR14483|c1_g1_i2	1.67109	4.4263	8.55935e-07	8.12927e-06	32.144	29.863	24.109	7.016	8.802	10.099		RecName: Full=Ion channel CASTOR [Lotus japonicus]
TR22475|c0_g1_i1	1.30852	5.70639	8.6427e-07	8.20372e-06	41.807	74.679	71.123	25.314	27.522	21.932	K18404	RecName: Full=Tudor domain-containing protein 3 [Gallus gallus]
TR7427|c0_g1_i1	1.4469	4.74763	8.68308e-07	8.23991e-06	13.981	17.727	18.851	5.132	6.687	6.855		RecName: Full=Ubiquitin and WLM domain-containing metalloprotease SPCC1442.07c [Schizosaccharomyces pombe 972h-]
TR14591|c0_g1_i1	1.06267	6.21506	8.71581e-07	8.26882e-06	23.53	32.531	31.621	15.931	11.799	13.929	K03798	RecName: Full=ATP-dependent zinc metalloprotease FTSH 9, chloroplastic; Short=AtFTSH9; Flags: Precursor [Arabidopsis thaliana]
TR11408|c0_g1_i1	1.26985	4.90584	8.96098e-07	8.4926e-06	33.044	30.449	32.384	12.173	13.59	14.046		RecName: Full=UDP-glycosyltransferase 87A1 [Arabidopsis thaliana]
TR10057|c0_g1_i1	1.63993	4.4213	9.06826e-07	8.58315e-06	23.53	20.062	27.829	8.441	7.326	6.864	K01640	RecName: Full=Hydroxymethylglutaryl-CoA lyase, mitochondrial; Short=HL; Short=HMG-CoA lyase; AltName: Full=3-hydroxy-3-methylglutarate-CoA lyase [Arabidopsis thaliana]
TR10485|c0_g1_i1	1.21713	5.66043	9.20291e-07	8.70159e-06	33.945	28.965	27.674	13.191	9.216	16.602		RecName: Full=FRIGIDA-like protein 3 [Arabidopsis thaliana]
TR2231|c0_g1_i1	1.3144	4.85297	9.3339e-07	8.81404e-06	39.163	38.548	37.582	14.091	17.352	14.884		RecName: Full=F-box protein SKIP23; AltName: Full=SKP1-interacting partner 23 [Arabidopsis thaliana]
TR3390|c0_g1_i1	3.13525	2.94051	9.81827e-07	9.25947e-06	21.433	14.276	17.682	2.163	1.71	1.835		NA
TR4849|c1_g1_i1	3.94058	2.62499	9.89868e-07	9.32689e-06	25.262	42.298	40.539	0	4.185	2.288		NA
TR15098|c4_g1_i1	1.35155	5.76782	1.01191e-06	9.52107e-06	92.923	80.903	91.893	22.743	52.632	29.743	K13106	RecName: Full=BUD13 homolog [Homo sapiens]
TR10700|c1_g1_i1	4.72872	2.21736	1.02543e-06	9.64576e-06	28.281	26.216	15.608	0	1.881	0		NA
TR6247|c0_g1_i1	1.27463	5.20638	1.0677e-06	1.00228e-05	40.177	33.429	28.378	13.48	16.101	12.495		RecName: Full=F-box protein SKIP23; AltName: Full=SKP1-interacting partner 23 [Arabidopsis thaliana]
TR5585|c0_g1_i1	1.55671	4.42234	1.06959e-06	1.0038e-05	78.908	76.462	85.824	25.288	26.397	30.296	K10688	RecName: Full=Probable ubiquitin-conjugating enzyme E2 18; AltName: Full=Ubiquitin carrier protein 18 [Arabidopsis thaliana]
TR16124|c0_g1_i1	1.00838	6.21555	1.11589e-06	1.0451e-05	41.818	56.309	44.331	24.084	20.889	25.787		RecName: Full=Zinc finger protein JACKDAW; AltName: Full=ID1-like zinc finger protein 3; AltName: Full=Protein indeterminate-domain 10 [Arabidopsis thaliana]
TR15390|c0_g2_i1	1.55854	5.269	1.12374e-06	1.05218e-05	16.625	21.615	21.927	9.298	3.429	7.325		RecName: Full=Tetratricopeptide repeat protein 1; Short=TPR repeat protein 1 [Homo sapiens]
TR14859|c0_g2_i1	1.26147	5.27193	1.14134e-06	1.06757e-05	35.95	49.579	39.204	16.347	20.916	14.239	K11723	NA
TR15005|c0_g1_i4	1.22768	5.18081	1.2171e-06	1.13379e-05	36.03	33.06	44.009	11.486	18.486	14.733	K03665	RecName: Full=GTPase HflX; AltName: Full=GTP-binding protein HflX [Escherichia coli K-12]
TR972|c0_g1_i1	1.0622	7.14987	1.21843e-06	1.13474e-05	65.097	51.385	74.08	38.005	27.522	24.639		RecName: Full=Protein QUIRKY [Arabidopsis thaliana]
TR11149|c0_g1_i1	7.32998	2.94451	1.22185e-06	1.13734e-05	2.575	4.601	24.157	0	0	0		RecName: Full=Ethylene-responsive transcription factor ERF110 [Arabidopsis thaliana]
TR1719|c0_g1_i1	2.7984	3.22485	1.23005e-06	1.1441e-05	16.226	26.239	17.36	3.308	2.358	2.531		RecName: Full=Uncharacterized protein ycf36 (chloroplast) [Porphyra purpurea]
TR14344|c1_g1_i1	1.0459	5.67224	1.23241e-06	1.14572e-05	54.193	56.539	63.134	28.376	32.661	22.804	K01942	RecName: Full=Biotin--protein ligase 1, chloroplastic; AltName: Full=Holocarboxylase synthetase 1; Includes: RecName: Full=Biotin--[methylcrotonoyl-CoA-carboxylase] ligase; Includes: RecName: Full=Biotin--[acetyl-CoA-carboxylase] ligase; Flags: Precursor [Arabidopsis thaliana]
TR23508|c0_g1_i1	6.53146	2.26203	1.24644e-06	1.1567e-05	28.6	47.888	19.578	0	0	0		NA
TR7406|c0_g1_i1	1.17956	6.40315	1.25599e-06	1.16468e-05	47.629	77.348	47.228	25.585	26.838	23.357		RecName: Full=Scarecrow-like transcription factor PAT1; AltName: Full=GRAS family protein 29; Short=AtGRAS-29; AltName: Full=Protein PHYTOCHROME A SIGNAL TRANSDUCTION 1 [Arabidopsis thaliana]
TR1936|c0_g1_i1	1.33523	5.14744	1.25707e-06	1.16479e-05	23.701	35.982	35.078	9.654	14.994	13.166	K11664	RecName: Full=SWR1 complex subunit 2 [Arabidopsis thaliana]
TR7060|c0_g1_i1	1.15289	5.643	1.27132e-06	1.17651e-05	19.576	24.295	27.293	7.618	12.951	11.791		RecName: Full=BTB/POZ domain-containing protein NPY1; AltName: Full=Protein ENHANCER OF PINOID; AltName: Full=Protein MACCHI-BOU 4; AltName: Full=Protein NAKED PINS IN YUC MUTANTS 1 [Arabidopsis thaliana]
TR10024|c0_g2_i1	1.43558	5.28549	1.30997e-06	1.20932e-05	63.787	45.058	66.556	14.896	31.536	18.773		RecName: Full=Mitogen-activated protein kinase kinase kinase 12; AltName: Full=Dual leucine zipper bearing kinase; Short=DLK; AltName: Full=Leucine-zipper protein kinase; Short=ZPK; AltName: Full=MAPK-upstream kinase; Short=MUK; AltName: Full=Mixed lineage kinase [Mus musculus]
TR7388|c0_g2_i1	1.05999	5.73031	1.32147e-06	1.2189e-05	34.503	32.106	27.758	16.669	13.932	14.13		RecName: Full=Phosphatidylinositol 4-kinase gamma 4; Short=AtPI4Kgamma4; Short=PI-4Kgamma4; Short=PI4K gamma 4; AltName: Full=Ubiquitin-like domain kinase gamma 4; Short=UbDK gamma 4 [Arabidopsis thaliana]
TR11651|c0_g1_i1	1.18719	5.05767	1.37352e-06	1.26468e-05	28.407	30.645	30.822	11.571	12.33	13.861	K09419	RecName: Full=Heat stress transcription factor A-8; Short=AtHsfA8; AltName: Full=AtHsf-03; AltName: Full=Heat shock factor protein 5; Short=HSF 5; AltName: Full=Heat shock transcription factor 5; Short=HSTF 5 [Arabidopsis thaliana]
TR10595|c0_g1_i1	3.74853	2.77371	1.37482e-06	1.26555e-05	15.166	20.786	9.825	0.67	0.792	1.701		RecName: Full=F-box/FBD/LRR-repeat protein At5g56420 [Arabidopsis thaliana]
TR8149|c3_g1_i1	2.43718	3.34946	1.37852e-06	1.26841e-05	36.155	41.607	37.439	7.313	5.706	7.719		NA
TR22623|c0_g1_i1	6.28658	2.09366	1.38632e-06	1.2739e-05	14.437	16.99	15.298	0	0	0		NA
TR14910|c0_g1_i4	1.47087	4.78452	1.40843e-06	1.29194e-05	35.722	41.239	41.267	8.381	17.73	14.817		RecName: Full=Transcription factor GTE1; AltName: Full=Bromodomain-containing protein GTE1; AltName: Full=Protein GLOBAL TRANSCRIPTION FACTOR GROUP E1; AltName: Full=Protein IMBIBITION-INDUCIBLE 1 [Arabidopsis thaliana]
TR9127|c0_g2_i1	1.00631	5.72157	1.40918e-06	1.29231e-05	51.196	54.767	53.297	21.81	32.058	25.871		RecName: Full=Tetraspanin-18; AltName: Full=TOM2A homologous protein 2 [Arabidopsis thaliana]
TR6861|c0_g1_i1	4.69265	2.79219	1.43304e-06	1.31353e-05	21.354	5.349	26.828	1.629	0	0		NA
TR14394|c0_g2_i1	1.29314	5.31186	1.44245e-06	1.32148e-05	46.786	31.416	39.216	17.314	17.1	12.713	K00894	RecName: Full=Probable ethanolamine kinase; AltName: Full=Protein EMBRYO DEFECTIVE 1187 [Arabidopsis thaliana]
TR13191|c1_g1_i2	1.15962	5.15748	1.44812e-06	1.32601e-05	36.77	33.544	42.423	15.83	19.539	19.25		RecName: Full=Alpha/beta hydrolase domain-containing protein 17B; Flags: Precursor [Xenopus (Silurana) tropicalis]
TR11858|c0_g2_i1	1.13049	5.36656	1.45014e-06	1.32753e-05	27.336	26.734	33.362	11.97	12.645	16.225		RecName: Full=F-box/WD repeat-containing protein pof1; AltName: Full=Skp1-binding protein 1 [Schizosaccharomyces pombe 972h-]
TR22396|c0_g2_i1	1.20573	8.75243	1.46581e-06	1.34087e-05	252.015	248.874	288.724	160.298	80.029	97.374	K01177	RecName: Full=Beta-amylase 1, chloroplastic; AltName: Full=1,4-alpha-D-glucan maltohydrolase; AltName: Full=Beta-amylase 7; AltName: Full=Thioredoxin-regulated beta-amylase; Short=TR-BAMY; Flags: Precursor [Arabidopsis thaliana]
TR15964|c1_g1_i10	1.29055	4.91992	1.47362e-06	1.34734e-05	45.989	39.157	46.525	16.534	14.211	22.083		RecName: Full=Sec-independent protein translocase protein TatB [Herminiimonas arsenicoxydans]
TR15405|c1_g1_i3	1.18787	5.21418	1.48059e-06	1.35337e-05	32.395	43.206	46.12	15.796	17.01	20.675		RecName: Full=Methyltransferase-like protein 2 [Arabidopsis thaliana]
TR8177|c0_g1_i1	2.66726	3.24309	1.49366e-06	1.3643e-05	20.909	19.245	16.49	2.511	2.241	4.006	K14768	RecName: Full=Probable U3 small nucleolar RNA-associated protein 7; Short=U3 snoRNA-associated protein 7; AltName: Full=U three protein 7 [Schizosaccharomyces pombe 972h-]
TR10345|c0_g2_i1	2.89582	4.37317	1.49639e-06	1.36611e-05	14.266	30.932	19.948	0.458	2.7	6.068		RecName: Full=Protein UPSTREAM OF FLC [Arabidopsis thaliana]
TR14974|c0_g1_i1	4.78749	2.25434	1.50357e-06	1.37198e-05	22.516	10.33	11.232	0.611	0	0		RecName: Full=Probable plastid-lipid-associated protein 12, chloroplastic; AltName: Full=Fibrillin-10; Flags: Precursor [Arabidopsis thaliana]
TR8500|c0_g1_i1	1.57839	4.37935	1.52593e-06	1.38995e-05	35.745	34.671	33.505	12.827	10.386	11.155	K15441	RecName: Full=tRNA-specific adenosine deaminase 2; AltName: Full=Deaminase domain-containing protein 1; AltName: Full=tRNA-specific adenosine-34 deaminase subunit ADAT2 [Bos taurus]
TR12756|c0_g2_i1	1.40986	4.79601	1.52821e-06	1.39168e-05	39.893	31.565	30.285	11.817	11.997	14.532		RecName: Full=Transcription factor HBP-1b(c38) [Triticum aestivum]
TR10676|c0_g1_i1	1.17882	6.24671	1.53137e-06	1.39387e-05	42.707	44.725	47.944	25.221	12.87	21.052		NA
TR21207|c0_g1_i1	6.28158	2.09219	1.5616e-06	1.42067e-05	17.867	13.804	18.6	0	0	0		RecName: Full=RPW8-like protein 1; Short=AtHR1 [Arabidopsis thaliana]
TR14173|c0_g1_i2	1.5316	4.42877	1.60896e-06	1.46121e-05	22.447	19.533	24.431	18.646	13.905	24.941		RecName: Full=Pheophytinase, chloroplastic; AltName: Full=Pheophytin pheophorbide hydrolase; AltName: Full=Protein CO-REGULATED WITH NYE1; Flags: Precursor [Arabidopsis thaliana]
TR14529|c0_g1_i1	1.47381	4.71839	1.61605e-06	1.46692e-05	37.83	33.613	37.94	12.759	16.938	9.395		NA
TR15965|c1_g1_i1	1.80095	4.31118	1.62549e-06	1.47477e-05	28.806	19.59	36.438	7.508	7.038	8.322		RecName: Full=Polygalacturonase inhibitor; AltName: Full=Polygalacturonase-inhibiting protein; Short=PGIG; Flags: Precursor [Pyrus communis]
TR14978|c1_g1_i2	1.50922	4.57708	1.67943e-06	1.5203e-05	31.985	32.313	24.359	11.478	9.324	9.83		RecName: Full=Histone deacetylase 14 [Arabidopsis thaliana]
TR4307|c0_g1_i1	3.95975	3.18336	1.6892e-06	1.52877e-05	9.731	9.801	27.865	2.486	0	0		NA
TR8998|c0_g2_i1	2.4934	3.55548	1.71285e-06	1.54864e-05	12.682	13.988	15.107	1.544	4.419	1.408		NA
TR9405|c0_g2_i1	1.21717	5.14682	1.73589e-06	1.56792e-05	49.703	38.559	53.285	17.458	21.51	21.94	K03517	RecName: Full=Quinolinate synthase, chloroplastic; AltName: Full=Protein ONSET OF LEAF DEATH 5; AltName: Full=Protein SULFUR E 3; Flags: Precursor [Arabidopsis thaliana]
TR4839|c0_g1_i1	6.47797	2.22262	1.76186e-06	1.58981e-05	25.068	23.467	10.54	0	0	0		NA
TR4107|c0_g2_i1	2.75769	4.66399	1.77216e-06	1.59831e-05	26.549	38.398	36.02	9.705	0	4.492		RecName: Full=Transcription factor TCP19 [Arabidopsis thaliana]
TR8709|c0_g1_i1	1.60241	4.58093	1.83573e-06	1.65157e-05	14.528	16.024	11.375	3.436	5.319	5.171	K10624	RecName: Full=E3 ubiquitin-protein ligase RBBP6; AltName: Full=Proliferation potential-related protein; AltName: Full=Protein P2P-R; AltName: Full=Retinoblastoma-binding protein 6; AltName: Full=p53-associated cellular protein of testis [Mus musculus]
TR2852|c0_g1_i1	2.50219	3.31096	1.86051e-06	1.6714e-05	25.581	19.395	26.41	3.851	5.463	2.942		NA
TR517|c0_g1_i1	2.04746	3.87526	1.89367e-06	1.69868e-05	23.781	26.182	17.396	5.064	6.246	5.229		NA
TR13572|c1_g3_i1	1.31728	5.29781	1.93079e-06	1.7307e-05	14.118	9.41	18.159	5.667	5.31	5.724		NA
TR15218|c0_g1_i1	1.2582	5.31791	1.95766e-06	1.75178e-05	36.292	44.552	28.115	15.355	15.957	14.088	K13511	RecName: Full=Tafazzin [Macaca mulatta]
TR11645|c0_g1_i1	1.26048	4.99192	1.99309e-06	1.78174e-05	31.654	27.355	34.566	12.64	10.782	15.697		RecName: Full=E3 ubiquitin-protein ligase RNF4; AltName: Full=RING finger protein 4; AltName: Full=Small nuclear ring finger protein; Short=Protein SNURF [Rattus norvegicus]
TR16510|c0_g1_i1	4.53218	2.08994	2.00549e-06	1.79195e-05	13.958	14.368	14.797	0	0	1.45	K01728	RecName: Full=Probable pectate lyase 4; Flags: Precursor [Arabidopsis thaliana]
TR15759|c1_g2_i1	1.34388	4.99643	2.01791e-06	1.80172e-05	36.953	45.967	31.191	16.186	13.572	14.842	K08343	RecName: Full=Autophagy-related protein 3; AltName: Full=Autophagy-related E2-like conjugation enzyme ATG3; Short=AtAPG3; Short=Protein autophagy 3 [Arabidopsis thaliana]
TR6002|c0_g2_i1	4.18527	7.9472	2.05983e-06	1.83736e-05	114.368	129.044	138.609	3.224	17.973	0	K17086	RecName: Full=Transmembrane 9 superfamily member 9; AltName: Full=Endomembrane protein 2; AltName: Full=Transmembrane nine protein 9; Short=AtTMN9; Flags: Precursor [Arabidopsis thaliana]
TR1721|c0_g1_i1	1.70393	4.6131	2.06738e-06	1.84364e-05	87.784	71.24	48.707	24.152	21.6	17.172		NA
TR4371|c0_g1_i1	1.18205	5.94215	2.09349e-06	1.86465e-05	152.221	174.436	117.004	48.481	82.531	66.165		NA
TR11759|c0_g2_i1	1.43983	5.08618	2.21426e-06	1.96456e-05	24.43	23.49	15.787	9.544	6.543	7.048	K11366	RecName: Full=Ubiquitin carboxyl-terminal hydrolase 22; AltName: Full=Deubiquitinating enzyme 22; Short=AtUBP22; AltName: Full=Ubiquitin thioesterase 22; AltName: Full=Ubiquitin-specific-processing protease 22 [Arabidopsis thaliana]
TR1938|c0_g1_i1	1.36354	5.126	2.2419e-06	1.98571e-05	32.486	29.448	29.57	7.847	17.262	10.844	K01626	RecName: Full=Phospho-2-dehydro-3-deoxyheptonate aldolase 2, chloroplastic; AltName: Full=3-deoxy-D-arabino-heptulosonate 7-phosphate synthase 2; AltName: Full=DAHP synthase 2; AltName: Full=Phospho-2-keto-3-deoxyheptonate aldolase 2; Flags: Precursor [Arabidopsis thaliana]
TR13026|c0_g2_i1	1.41513	5.12142	2.2729e-06	2.0122e-05	55.629	33.164	34.59	15.414	16.092	14.783		RecName: Full=Thiol-disulfide oxidoreductase LTO1; AltName: Full=Protein LUMEN THIOL OXIDOREDUCTASE 1; AltName: Full=Vitamin K reductase; Flags: Precursor [Arabidopsis thaliana]
TR7394|c0_g1_i1	6.41172	2.17938	2.27937e-06	2.01744e-05	9.537	23.593	14.451	0	0	0		NA
TR12697|c1_g1_i1	6.63546	2.36265	2.32913e-06	2.05799e-05	11.349	23.375	46.966	0	0	0		NA
TR7440|c0_g1_i1	1.16001	5.73847	2.35415e-06	2.07858e-05	34.423	25.652	25.874	9.213	14.4	15.378		NA
TR7018|c0_g1_i1	1.22616	5.65406	2.38642e-06	2.10201e-05	47.766	62.233	38.966	16.347	24.714	23.214		RecName: Full=Trihelix transcription factor ASIL2; AltName: Full=6B-interacting protein 1-like 2; AltName: Full=Trihelix DNA-binding protein ASIL2 [Arabidopsis thaliana]
TR15432|c0_g1_i1	1.02394	5.5976	2.40074e-06	2.11411e-05	35.152	37.8	41.648	19.435	21.06	15.538	K19347	RecName: Full=Protein SAD1/UNC-84 domain protein 1; Short=AtSUN1 [Arabidopsis thaliana]
TR15894|c2_g2_i3	1.58214	4.44068	2.4089e-06	2.12078e-05	20.351	13.735	18.899	5.361	6.939	6.663	K08991	RecName: Full=Crossover junction endonuclease MUS81; AltName: Full=Protein MMS AND UV SENSITIVE 81; Short=AtMUS81 [Arabidopsis thaliana]
TR7302|c0_g1_i1	6.34661	2.1361	2.41891e-06	2.12857e-05	10.791	22.213	17.992	0	0	0	K07936	RecName: Full=GTP-binding nuclear protein GSP1/Ran [Candida albicans WO-1]
TR16203|c0_g1_i1	1.18666	5.20565	2.47891e-06	2.17875e-05	15.93	24.329	23.406	11.529	7.299	6.889	K08869	RecName: Full=Uncharacterized protein slr1919 [Synechocystis sp. PCC 6803 substr. Kazusa]
TR6471|c0_g2_i1	1.12866	5.25361	2.49683e-06	2.19292e-05	26.379	27.677	31.346	9.866	15.138	14.389		RecName: Full=Protein SENSITIVE TO PROTON RHIZOTOXICITY 1; AltName: Full=Zinc finger protein STOP1 [Arabidopsis thaliana]
TR16255|c1_g6_i1	2.57657	4.7412	2.51973e-06	2.21197e-05	13.001	19.682	16.263	3.47	0	4.743		RecName: Full=YTH domain-containing family protein 1; AltName: Full=Dermatomyositis associated with cancer putative autoantigen 1 homolog; Short=DACA-1 homolog [Mus musculus]
TR13882|c0_g1_i3	1.63475	4.34143	2.61798e-06	2.29491e-05	26.584	32.14	28.592	8.263	16.92	11.817		RecName: Full=Clavaminate synthase-like protein At3g21360 [Arabidopsis thaliana]
TR11503|c1_g1_i1	1.80688	4.11385	2.66038e-06	2.3304e-05	19.77	15.587	22.321	6.015	4.041	6.244		NA
TR12299|c1_g1_i1	1.81624	4.14527	2.70698e-06	2.36838e-05	18.14	16.795	18.696	6.558	4.185	3.972		RecName: Full=Protein NUCLEAR FUSION DEFECTIVE 4 [Arabidopsis thaliana]
TR11637|c0_g1_i1	1.10334	5.38564	2.78912e-06	2.43442e-05	48.119	44.541	36.998	19.104	22.455	18.538		RecName: Full=F-box protein At5g07610 [Arabidopsis thaliana]
TR9752|c0_g3_i1	1.71252	4.45366	2.85187e-06	2.48563e-05	29.854	41.136	29.153	10.036	6.642	14.021		RecName: Full=E3 ubiquitin-protein ligase RNF12-A; AltName: Full=RING finger protein 12-A; AltName: Full=XRnf12 [Xenopus laevis]
TR20884|c0_g1_i1	6.40306	2.17716	2.85583e-06	2.48789e-05	6.187	17.52	14.427	0	0	0	K11253	RecName: Full=Histone H3 [Aspergillus nidulans FGSC A4]
TR15716|c0_g1_i1	3.53864	2.62125	2.91511e-06	2.53772e-05	18.949	13.505	16.311	0.831	1.971	1.064	K01534	RecName: Full=Putative cadmium/zinc-transporting ATPase HMA4; AltName: Full=Protein HEAVY METAL ATPASE 4; AltName: Full=Putative cadmium/zinc-transporting ATPase 2 [Arabidopsis thaliana]
TR17471|c0_g1_i1	4.53759	2.0901	2.92764e-06	2.54802e-05	15.018	10.307	10.874	0	1.125	0		RecName: Full=Protein GDAP2 homolog [Drosophila pseudoobscura pseudoobscura]
TR6639|c0_g1_i1	1.42121	4.53687	2.94083e-06	2.55828e-05	23.906	22.592	24.932	9.213	9.675	7.534		NA
TR15479|c0_g2_i1	1.00764	5.44317	2.97665e-06	2.58698e-05	21.399	20.372	19.614	10.562	10.044	9.789		RecName: Full=U-box domain-containing protein 4; AltName: Full=Plant U-box protein 4 [Arabidopsis thaliana]
TR8891|c0_g2_i1	1.12331	5.7177	3.04779e-06	2.64315e-05	43.881	44.495	46.036	14.489	19.503	28.67	K00451	RecName: Full=Homogentisate 1,2-dioxygenase; AltName: Full=Homogentisate oxygenase; AltName: Full=Homogentisic acid oxidase; AltName: Full=Homogentisicase [Arabidopsis thaliana]
TR15476|c0_g1_i2	1.20599	5.18659	3.06377e-06	2.65638e-05	43.698	51.73	37.964	24.72	33.84	23.818		RecName: Full=B-box zinc finger protein 24; AltName: Full=Salt tolerance protein [Arabidopsis thaliana]
TR8457|c0_g1_i1	6.40007	2.17651	3.08704e-06	2.67529e-05	23.917	7.88	15.763	0	0	0		RecName: Full=Proline transporter 1; Short=AtPROT1 [Arabidopsis thaliana]
TR3726|c1_g1_i1	6.29615	2.09614	3.1831e-06	2.75527e-05	14.084	20.717	11.196	0	0	0		NA
TR13935|c1_g1_i1	4.0226	2.2892	3.21163e-06	2.77864e-05	41.738	34.418	30.309	2.409	0	3.009		NA
TR7079|c0_g1_i1	3.79211	3.0676	3.21248e-06	2.77873e-05	7.076	17.013	14.797	0	2.556	0	K19042	RecName: Full=Probable BOI-related E3 ubiquitin-protein ligase 3 [Arabidopsis thaliana]
TR12931|c0_g1_i1	1.66074	4.79711	3.22048e-06	2.78476e-05	17.229	30.771	34.244	6.837	11.61	7.76		RecName: Full=F-box/kelch-repeat protein At1g30090 [Arabidopsis thaliana]
TR25504|c0_g1_i1	6.2124	2.04678	3.36631e-06	2.90496e-05	11.839	8.708	15.739	0	0	0		NA
TR11586|c0_g2_i1	3.73452	2.46322	3.50119e-06	3.0149e-05	13.343	9.72	10.683	1.009	0	0.83	K08789	RecName: Full=Probable serine/threonine protein kinase IRE; AltName: Full=Protein INCOMPLETE ROOT HAIR ELONGATION; Short=AtIRE [Arabidopsis thaliana]
TR6732|c1_g1_i1	6.21415	2.04725	3.55886e-06	3.05951e-05	13.024	18.785	24.014	0	0	0	K00033	RecName: Full=6-phosphogluconate dehydrogenase, decarboxylating 2 [Saccharomyces cerevisiae S288c]
TR1360|c0_g1_i1	1.08415	6.31561	3.56284e-06	3.06159e-05	191.008	238.601	156.601	83.144	115.498	78.308	K11353	RecName: Full=NADH dehydrogenase [ubiquinone] 1 alpha subcomplex subunit 13-A; AltName: Full=Protein MATERNAL EFFECT EMBRYO ARREST 4 [Arabidopsis thaliana]
TR22864|c0_g1_i1	4.46903	2.04279	3.56295e-06	3.06159e-05	20.089	20.694	27.567	1.926	0	0		NA
TR6336|c0_g2_i1	1.02237	6.29964	3.59962e-06	3.09237e-05	59.32	78.452	94.039	40.397	40.977	31.528	K00765	RecName: Full=ATP phosphoribosyltransferase 2, chloroplastic; Short=ATP-PRTase 2; Short=AtATP-PRT2; Flags: Precursor [Arabidopsis thaliana]
TR16228|c0_g1_i2	2.25913	3.65554	3.63452e-06	3.12089e-05	90.587	48.314	73.162	4.903	14.85	13.3	K06962	NA
TR15855|c0_g1_i1	1.09642	5.27599	3.66197e-06	3.14225e-05	63.628	47.9	45.714	17.348	25.614	25.971	K13800	RecName: Full=Probable UMP/CMP kinase 4 [Oryza sativa Japonica Group]
TR12603|c0_g1_i1	1.74406	4.35858	3.71767e-06	3.1878e-05	21.479	29.011	16.633	6.736	6.255	6.981		RecName: Full=F-box/LRR-repeat protein 25 [Arabidopsis thaliana]
TR9724|c0_g1_i1	1.21218	4.97311	3.84012e-06	3.28659e-05	57.714	65.201	63.075	24.771	32.418	23.6		RecName: Full=Putative 4-hydroxy-4-methyl-2-oxoglutarate aldolase 3; Short=HMG aldolase 3; AltName: Full=Oxaloacetate decarboxylase; Short=OAA decarboxylase; AltName: Full=Regulator of ribonuclease activity homolog 3; AltName: Full=RraA-like protein 3 [Arabidopsis thaliana]
TR15082|c0_g1_i1	1.08478	5.537	4.0199e-06	3.43005e-05	58.956	62.773	57.28	27.087	30.843	19.787		RecName: Full=Vesicle-associated protein 2-1; AltName: Full=Plant VAP homolog 21; Short=AtPVA21; AltName: Full=VAMP-associated protein 2-1; Contains: RecName: Full=Vesicle-associated protein 2-1, N-terminally processed [Arabidopsis thaliana]
TR5357|c0_g1_i1	1.85502	4.45702	4.06609e-06	3.46784e-05	31.654	47.647	51.664	6.049	16.461	14.322		RecName: Full=Protein RTE1-HOMOLOG [Arabidopsis thaliana]
TR8044|c0_g1_i1	1.02437	5.4735	4.09418e-06	3.48936e-05	75.569	77.751	78.444	31.032	37.566	46.403		NA
TR15865|c3_g2_i1	1.07435	5.70336	4.10711e-06	3.49956e-05	286.267	332.204	269.48	110.833	177.265	114.378		NA
TR13333|c0_g1_i1	1.22309	4.98259	4.15963e-06	3.54184e-05	16.477	17.059	14.606	5.65	8.496	6.378		NA
TR8137|c1_g1_i1	1.18943	5.62834	4.16673e-06	3.54706e-05	41.226	40.054	49.613	24.169	12.879	19.619		RecName: Full=E3 ubiquitin-protein ligase hel2; AltName: Full=Histone E3 ligase 2 [Schizosaccharomyces pombe 972h-]
TR14371|c1_g2_i1	7.8266	3.37497	4.1941e-06	3.56787e-05	0	19.924	42.948	0	0	0		NA
TR12157|c0_g1_i1	1.23428	5.0903	4.23921e-06	3.60333e-05	22.983	20.959	24.538	11.367	10.359	6.956	K15601	RecName: Full=Lysine-specific demethylase JMJ25; AltName: Full=Jumonji domain-containing protein 25; AltName: Full=Lysine-specific histone demethylase JMJ25; AltName: Full=Protein INCREASE IN BONSAI METHYLATION 1; AltName: Full=Protein JUMONJI 25 [Arabidopsis thaliana]
TR11197|c0_g1_i1	1.27623	5.45013	4.27165e-06	3.62708e-05	26.367	36.362	37.952	8.322	17.955	15.806		RecName: Full=Polyadenylate-binding protein-interacting protein 11; Short=PABP-interacting protein 11; Short=Poly(A)-binding protein-interacting protein 11; AltName: Full=PAM2-containing protein CID11; AltName: Full=Protein CTC-INTERACTING DOMAIN 11 [Arabidopsis thaliana]
TR22473|c0_g1_i1	1.19678	5.37078	4.30664e-06	3.65509e-05	29.592	32.313	24.908	11.164	16.776	9.965	K02575	RecName: Full=High affinity nitrate transporter 2.5; Short=AtNRT2:5 [Arabidopsis thaliana]
TR6945|c0_g1_i1	1.19573	5.04578	4.34215e-06	3.68352e-05	22.755	18.888	18.839	9.332	7.902	9.026		RecName: Full=U-box domain-containing protein 38; AltName: Full=Plant U-box protein 38 [Arabidopsis thaliana]
TR20888|c0_g1_i1	4.40011	2.00044	4.59429e-06	3.88569e-05	15.952	14.08	14.761	0	1.521	0	K14638	RecName: Full=Protein NRT1/ PTR FAMILY 7.3; Short=AtNPF7.3; AltName: Full=Nitrate transporter 1.5 [Arabidopsis thaliana]
TR12259|c0_g1_i1	1.22102	5.07031	4.66329e-06	3.94041e-05	32.486	24.709	31.215	9.832	15.669	12.755		RecName: Full=Probable mediator of RNA polymerase II transcription subunit 19b [Arabidopsis thaliana]
TR12241|c1_g2_i1	2.97948	3.48109	4.90056e-06	4.13611e-05	13.4	12.746	4.424	0.534	1.953	1.4		RecName: Full=Serine/threonine-protein kinase EDR1; AltName: Full=MAPKK kinase EDR1; AltName: Full=Protein ENHANCED DISEASE RESISTANCE 1; Short=AtEDR1; AltName: Full=Serine/threonine/tyrosine-protein kinase 10 [Arabidopsis thaliana]
TR15098|c0_g1_i1	1.21848	5.0415	4.90186e-06	4.13625e-05	78.213	65.224	60.463	23.897	30.987	33.355		NA
TR16360|c0_g1_i1	6.59769	2.30341	4.90346e-06	4.13665e-05	15.668	32.267	7.273	0	0	0	K01802	RecName: Full=Peptidyl-prolyl cis-trans isomerase, mitochondrial; Short=PPIase; AltName: Full=Cyclophilin; Short=CPH; AltName: Full=Cyclosporin A-binding protein; AltName: Full=Rotamase; Flags: Precursor [Neurospora crassa OR74A]
TR6148|c0_g1_i1	2.8468	3.28989	4.95754e-06	4.17487e-05	13.822	14.885	13.163	0	1.926	3.662		RecName: Full=Transmembrane protein 87B; Flags: Precursor [Mus musculus]
TR14242|c0_g2_i1	1.00514	5.55706	5.00343e-06	4.20836e-05	29.125	30.76	34.625	17.357	16.173	13.359		RecName: Full=StAR-related lipid transfer protein 7, mitochondrial; AltName: Full=Gestational trophoblastic tumor protein 1; AltName: Full=START domain-containing protein 7; Short=StARD7; Flags: Precursor [Homo sapiens]
TR12868|c0_g1_i2	1.82126	4.35152	5.06562e-06	4.25773e-05	28.293	16.059	25.254	6.744	8.586	4.559		RecName: Full=Intersectin-1 [Xenopus laevis]
TR20385|c0_g1_i1	6.23417	2.05251	5.12078e-06	4.3031e-05	19.371	17.727	9.968	0	0	0	K02984	RecName: Full=40S ribosomal protein S1 [Talaromyces marneffei ATCC 18224]
TR8788|c0_g1_i1	4.46606	2.04628	5.25715e-06	4.41263e-05	26.037	14.897	18.612	0	0	2.095		NA
TR4899|c0_g1_i1	4.41019	2.00056	5.29156e-06	4.43845e-05	25.228	25.997	19.733	2.078	0	0		RecName: Full=Putative F-box protein At3g16210 [Arabidopsis thaliana]
TR10287|c0_g2_i1	1.00449	5.74934	5.40573e-06	4.53109e-05	49.988	41.653	38.87	19.291	25.758	20.063		RecName: Full=Trihelix transcription factor GT-1; AltName: Full=Trihelix DNA-binding protein GT-1 [Arabidopsis thaliana]
TR13639|c0_g1_i2	1.24848	4.89961	5.7033e-06	4.75869e-05	30.56	24.525	29.331	12.911	12.483	9.797	K10849	RecName: Full=DNA excision repair protein ERCC-1; Short=AtERCC1; Short=AtRAD10; AltName: Full=Ultraviolet hypersensitive 7 [Arabidopsis thaliana]
TR12968|c0_g1_i2	1.24523	4.87677	5.72955e-06	4.77637e-05	44.029	43.471	38.62	14.345	20.934	18.454	K00799	RecName: Full=Glutathione S-transferase T1; Short=AtGSTT1; AltName: Full=GST class-theta member 1; AltName: Full=Glutathione S-transferase 10 [Arabidopsis thaliana]
TR13107|c0_g1_i1	1.4332	4.52984	6.10559e-06	5.0689e-05	36.144	30.99	43.294	12.038	13.617	15.353	K01770	RecName: Full=2-C-methyl-D-erythritol 2,4-cyclodiphosphate synthase, chloroplastic; Short=MECDP-synthase; Short=MECPS; Short=MECS; Flags: Precursor [Arabidopsis thaliana]
TR14727|c0_g3_i2	1.2359	5.12353	6.13032e-06	5.08713e-05	27.188	19.74	25.111	13.98	8.334	11.825		RecName: Full=Probable catabolite repression protein creC [Neosartorya fischeri NRRL 181]
TR11317|c0_g1_i1	6.23351	2.05227	6.18032e-06	5.1228e-05	5.914	4.314	2.945	0	0	0	K12614	RecName: Full=DEAD-box ATP-dependent RNA helicase 8 [Arabidopsis thaliana]
TR16077|c6_g2_i1	3.09831	3.21909	6.18815e-06	5.12812e-05	14.665	30.035	13.509	1.383	2.475	3.604		NA
TR24807|c0_g1_i1	3.26664	2.67294	6.28064e-06	5.19771e-05	32.178	29.471	58.746	2.061	4.725	5.162		NA
TR1163|c0_g3_i1	2.72065	5.74077	6.48648e-06	5.35834e-05	60.551	76.831	73.436	13.047	18.324	0	K14432	RecName: Full=G-box-binding factor 4; AltName: Full=bZIP transcription factor 40; Short=AtbZIP40 [Arabidopsis thaliana]
TR17265|c0_g2_i1	7.6017	3.17591	6.66485e-06	5.50197e-05	10.859	0	19.185	0	0	0	K16302	RecName: Full=Putative DUF21 domain-containing protein At1g03270; AltName: Full=CBS domain-containing protein CBSDUF4 [Arabidopsis thaliana]
TR21172|c0_g1_i1	4.53923	2.08752	6.77073e-06	5.57803e-05	16.853	6.936	12.543	0.967	0	0		RecName: Full=HMG-Y-related protein A; AltName: Full=Protein SB16A [Glycine max]
TR21217|c0_g1_i1	6.26957	2.08943	6.77901e-06	5.58359e-05	19.394	34.993	52.475	0	0	0		NA
TR10222|c0_g2_i1	6.83337	2.52846	6.86375e-06	5.64957e-05	14.893	3.255	39.061	0	0	0		NA
TR12588|c1_g1_i1	4.47553	2.04876	6.87373e-06	5.65652e-05	92.9	74.553	44.689	0	0	7.274		NA
TR7297|c0_g2_i1	1.13289	5.74922	7.19315e-06	5.91139e-05	45.92	42.804	28.616	17.178	19.899	16.384	K12483	RecName: Full=EH domain-containing protein 1; Short=AtEHD1 [Arabidopsis thaliana]
TR12676|c0_g1_i1	1.05022	5.93289	7.23064e-06	5.93953e-05	62.477	76.6	62.192	28.817	43.218	25.888		NA
TR11164|c2_g1_i1	1.19573	5.05424	7.28365e-06	5.9777e-05	26.401	24.329	33.159	14.116	10.872	11.23	K05907	RecName: Full=5'-adenylylsulfate reductase 3, chloroplastic; AltName: Full=3'-phosphoadenosine-5'-phosphosulfate reductase homolog 26; Short=PAPS reductase homolog 26; Short=Prh-26; AltName: Full=Adenosine 5'-phosphosulfate 5'-adenylylsulfate sulfotransferase 3; Short=APS sulfotransferase 3; AltName: Full=Thioredoxin-independent APS reductase 3; Flags: Precursor [Arabidopsis thaliana]
TR11845|c0_g2_i1	6.68812	2.37578	7.31462e-06	6.00176e-05	22.06	7.27	4.495	0	0	0	K07897	RecName: Full=Ras-related protein Rab7 [Pisum sativum]
TR18980|c0_g2_i1	11.0537	6.51676	7.44857e-06	6.10756e-05	0	449.882	0.048	0.017	0.009	0.017	K14753	RecName: Full=Guanine nucleotide-binding protein subunit beta-like protein [Glycine max]
TR16873|c0_g1_i1	1.24107	5.04888	7.46427e-06	6.11632e-05	73.803	49.418	55.909	24.092	28.557	23.021		RecName: Full=Protein DCL, chloroplastic; AltName: Full=Defective chloroplasts and leaves protein; Flags: Precursor [Solanum lycopersicum]
TR11542|c0_g1_i1	1.89283	3.81292	7.53696e-06	6.17035e-05	26.663	19.602	21.438	5.981	5.814	6.244		NA
TR17342|c0_g1_i1	6.45583	2.21702	7.54126e-06	6.17248e-05	22.607	4.981	13.533	0	0	0		NA
TR16129|c10_g5_i1	2.27078	7.21831	7.57493e-06	6.19727e-05	356.105	65.569	508.936	50.526	84.637	57.197		NA
TR24262|c0_g1_i1	6.15122	2.0031	7.61766e-06	6.22944e-05	16.272	7.443	13.45	0	0	0	K02915	RecName: Full=60S ribosomal protein L34-B [Saccharomyces cerevisiae S288c]
TR13367|c0_g2_i1	1.535	4.40017	7.67762e-06	6.27567e-05	43.003	41.136	48.182	15.126	18.684	9.881		NA
TR12799|c0_g1_i1	3.71509	3.59798	7.7572e-06	6.33363e-05	17.57	23.754	9.241	0	0	4.224		RecName: Full=Transcription factor bHLH130; AltName: Full=Basic helix-loop-helix protein 130; Short=AtbHLH130; Short=bHLH 130; AltName: Full=Transcription factor EN 69; AltName: Full=bHLH transcription factor bHLH130 [Arabidopsis thaliana]
TR5515|c0_g2_i1	1.88815	4.1552	7.85166e-06	6.40646e-05	25.889	21.362	27.71	10.29	4.311	4.702		NA
TR11772|c0_g2_i1	1.85959	5.69538	7.96434e-06	6.48826e-05	29.774	39.594	25.778	7.194	15.714	3.335		RecName: Full=Protein NUCLEAR FUSION DEFECTIVE 4 [Arabidopsis thaliana]
TR929|c0_g1_i1	1.34931	5.09455	7.97889e-06	6.49867e-05	33.66	40.975	36.831	19.596	9.351	14.021		RecName: Full=F-box/kelch-repeat protein At1g57790 [Arabidopsis thaliana]
TR8631|c0_g1_i1	1.10538	5.34622	8.23916e-06	6.70319e-05	20.658	27.079	26.756	12.928	12.447	8.867		RecName: Full=Aluminum-activated malate transporter 4; Short=AtALMT4 [Arabidopsis thaliana]
TR14606|c1_g1_i2	3.51219	2.59151	8.26284e-06	6.71947e-05	22.596	28.988	19.065	1.765	2.079	0		NA
TR18908|c0_g2_i1	1.97809	3.83483	8.30152e-06	6.74942e-05	21	26.435	19.244	3.902	4.761	8.062	K08269	NA
TR7106|c0_g1_i1	6.08212	1.95653	8.30615e-06	6.75168e-05	12.728	9.364	13.521	0	0	0		RecName: Full=Stress response protein ish1 [Schizosaccharomyces pombe 972h-]
TR11978|c0_g2_i2	1.05124	5.25954	8.56952e-06	6.95185e-05	24.692	23.651	28.747	12.53	14.292	10.057	K17907	RecName: Full=Autophagy-related protein 9 [Dictyostelium discoideum]
TR18650|c0_g1_i1	3.89845	2.21075	8.58729e-06	6.96471e-05	13.799	16.243	16.466	0	1.323	1.433		RecName: Full=DNA-directed RNA polymerases II, IV and V subunit 9A [Arabidopsis thaliana]
TR7861|c0_g1_i1	1.6758	4.08721	8.59199e-06	6.96698e-05	26.253	32.439	31.49	11.283	9.18	9.42		RecName: Full=Protein IQ-DOMAIN 31 [Arabidopsis thaliana]
TR19335|c0_g1_i1	2.91809	2.78425	8.66993e-06	7.02395e-05	84.537	62.279	70.074	10.494	3.888	12.973		NA
TR9567|c0_g1_i1	6.08387	1.95701	8.79399e-06	7.11814e-05	12.135	17.508	17.945	0	0	0		NA
TR19477|c0_g1_i1	2.22512	3.63547	8.82234e-06	7.13793e-05	17.878	23.294	36.795	4.768	4.842	6.939		NA
TR7454|c0_g2_i1	2.03071	4.39309	8.84519e-06	7.15326e-05	30.948	57.367	35.281	8.135	5.634	17.39	K07877	RecName: Full=Ras-related protein RABB1b; Short=AtRABB1b; AltName: Full=Ras-related protein GB2; Short=AtGB2; AltName: Full=Ras-related protein Rab2C; Short=AtRab2C [Arabidopsis thaliana]
TR2978|c0_g1_i1	2.373	3.30898	8.88423e-06	7.18165e-05	18.516	26.377	29.236	3.258	6.732	4.14		RecName: Full=Light-regulated protein; Flags: Precursor [Oryza sativa Japonica Group]
TR5647|c0_g1_i1	1.16935	5.93069	9.3463e-06	7.53184e-05	43.733	48.291	69.656	30.701	19.881	19.937		RecName: Full=Target of Myb protein 1 [Homo sapiens]
TR2186|c0_g2_i1	1.10552	5.6915	9.39179e-06	7.5635e-05	66.488	83.376	54.525	28.41	38.034	28.921	K18880	RecName: Full=Enoyl-CoA delta isomerase 3; AltName: Full=3-hydroxyacyl-CoA dehydratase 1; AltName: Full=Delta(3),Delta(2)-enoyl CoA isomerase 3; Short=AtECI3 [Arabidopsis thaliana]
TR2321|c0_g1_i1	1.33472	4.70757	9.42812e-06	7.58942e-05	36.235	47.934	42.698	16.559	13.338	20.356		RecName: Full=Protein FAR1-RELATED SEQUENCE 5 [Arabidopsis thaliana]
TR10756|c0_g2_i1	3.23974	2.64258	9.55814e-06	7.68393e-05	115.952	76.129	145.846	18.451	0	14.85		NA
TR11452|c0_g1_i1	1.01971	5.88067	9.5768e-06	7.69554e-05	59.571	51.523	66.234	23.558	39.168	25.167	K00510	RecName: Full=Heme oxygenase 1, chloroplastic; Short=AtHO1; AltName: Full=Protein GENOMES UNCOUPLED 2; AltName: Full=Protein REVERSAL OF THE DET PHENOTYPE 4; Flags: Precursor [Arabidopsis thaliana]
TR21691|c0_g1_i1	1.23947	4.89328	9.60544e-06	7.71517e-05	128.657	170.927	161.025	74.033	62.722	56.292		RecName: Full=B-box zinc finger protein 22; AltName: Full=Protein DOUBLE B-BOX 3; AltName: Full=Protein LIGHT-REGULATED ZINC FINGER PROTEIN 1; AltName: Full=Protein SALT TOLERANCE HOMOLOG 3 [Arabidopsis thaliana]
TR6058|c0_g1_i1	2.66942	3.02187	9.72973e-06	7.81156e-05	36.018	40.48	62.955	7.533	8.676	4.735		NA
TR10664|c0_g1_i1	1.50492	4.74262	9.87042e-06	7.91583e-05	21.752	25.123	27.4	4.92	8.964	12.688		NA
TR14993|c1_g1_i1	3.91533	2.21151	9.87918e-06	7.92112e-05	22.915	33.728	20.985	1.883	2.169	0		RecName: Full=Amino acid permease 2; AltName: Full=Amino acid transporter AAP2 [Arabidopsis thaliana]
TR5474|c0_g2_i1	1.04203	5.2045	9.88299e-06	7.92243e-05	75.82	74.645	67.2	32.058	39.411	33.564		NA
TR10036|c0_g2_i2	1.69364	4.27267	9.8938e-06	7.92935e-05	28.384	18.302	31.752	6.218	5.463	9.261	K12893	RecName: Full=Serine/arginine-rich splicing factor RS40; Short=At-RSp40; Short=AtRS40 [Arabidopsis thaliana]
TR11019|c0_g1_i1	2.04207	3.61843	9.91788e-06	7.94691e-05	28.259	26.17	34.292	5.658	8.586	7.191		RecName: Full=Protein FAM210B [Homo sapiens]
TR10722|c0_g2_i1	6.23845	2.05322	9.97317e-06	7.98596e-05	4.854	8.259	3.279	0	0	0		RecName: Full=Probable magnesium transporter NIPA3 [Arabidopsis thaliana]
TR15772|c8_g1_i6	1.09651	5.60082	1.00028e-05	8.00792e-05	87.727	54.825	42.006	25.568	21.483	24.924		NA
TR21222|c0_g1_i1	6.08465	1.95725	1.01574e-05	8.121e-05	5.606	11.538	10.469	0	0	0		RecName: Full=Alkaline protease 2; Short=ALP2; AltName: Full=Autophagic serine protease alp2; AltName: Allergen=Asp f 18; Flags: Precursor [Aspergillus fumigatus Af293]
TR12324|c0_g1_i1	2.24365	3.50181	1.01755e-05	8.13196e-05	22.96	17.347	14.356	4.488	2.664	3.277		RecName: Full=WAT1-related protein At5g40230 [Arabidopsis thaliana]
TR18902|c0_g1_i1	6.09377	1.95951	1.01979e-05	8.14809e-05	12.169	22.569	13.485	0	0	0		RecName: Full=60S acidic ribosomal protein P2; AltName: Full=AfP2; AltName: Allergen=Asp f 8 [Aspergillus fumigatus Af293]
TR10149|c0_g1_i1	7.66545	3.17097	1.02406e-05	8.17859e-05	27.814	23.375	0	0	0	0		RecName: Full=Hypersensitive-induced response protein 2; Short=AtHIR2 [Arabidopsis thaliana]
TR14372|c4_g1_i1	3.42081	2.52608	1.03263e-05	8.23809e-05	19.758	22.374	18.338	3.393	0	1.433		NA
TR12662|c0_g2_i1	1.98657	3.92197	1.03944e-05	8.29055e-05	14.3	8.812	7.822	2.452	3.024	2.43		RecName: Full=Mitogen-activated protein kinase kinase kinase YODA; AltName: Full=YODA MAPKK kinase [Arabidopsis thaliana]
TR13135|c0_g1_i1	1.50306	4.49515	1.05193e-05	8.38473e-05	29.41	31.047	24.002	11.927	9.999	7.333	K10712	RecName: Full=Plant cysteine oxidase 3; AltName: Full=NIFS-like protein 2; Short=NifS2 [Arabidopsis thaliana]
TR2406|c1_g1_i1	3.01674	2.67605	1.05393e-05	8.397e-05	45.316	65.408	40.992	7.847	2.961	6.528		NA
TR17538|c0_g1_i1	1.31495	4.67066	1.07348e-05	8.54346e-05	56.358	67.156	52.57	24.601	24.021	21.572		RecName: Full=UPF0503 protein At3g09070, chloroplastic; Flags: Precursor [Arabidopsis thaliana]
TR15408|c6_g1_i1	6.23968	2.05351	1.07696e-05	8.56827e-05	27.245	22.454	10.039	0	0	0		NA
TR16268|c2_g1_i3	3.01605	2.67696	1.07743e-05	8.56924e-05	62.01	58.908	37.892	5.573	9.387	3.411		NA
TR10964|c0_g1_i1	1.37968	4.51338	1.07805e-05	8.57236e-05	37.192	38.26	38.822	12.742	18.729	12.378		NA
TR15178|c13_g1_i1	1.85657	4.00137	1.09463e-05	8.7004e-05	10.05	17.059	11.935	3.045	4.599	3.461	K03883	RecName: Full=NADH-ubiquinone oxidoreductase chain 5; AltName: Full=NADH dehydrogenase subunit 5 (mitochondrion) [Oenothera berteroana]
TR12554|c0_g2_i1	3.49591	3.17508	1.11958e-05	8.8929e-05	23.484	24.421	11.911	4.216	0	0		NA
TR15747|c2_g1_i1	1.44255	4.75369	1.12341e-05	8.92139e-05	21.217	21.822	31.323	5.887	10.161	11.708		NA
TR14197|c0_g2_i1	3.09024	4.3699	1.12782e-05	8.95055e-05	59.799	65.868	28.998	2.698	15.093	0		RecName: Full=B3 domain-containing protein Os07g0679700 [Oryza sativa Japonica Group]
TR10809|c0_g2_i1	1.37254	4.65479	1.14526e-05	9.08382e-05	40.69	38.202	31.645	14.277	11.196	16.895	K10576	RecName: Full=Ubiquitin-conjugating enzyme E2 4; AltName: Full=Ubiquitin carrier protein 4; AltName: Full=Ubiquitin-conjugating enzyme E2-21 kDa 1; AltName: Full=Ubiquitin-protein ligase 4 [Arabidopsis thaliana]
TR7597|c1_g1_i1	1.27136	5.62605	1.15988e-05	9.19103e-05	109.445	111.145	112.878	66.703	30.141	38.743	K13525	RecName: Full=Cell division control protein 48 homolog A; Short=AtCDC48a [Arabidopsis thaliana]
TR16071|c9_g1_i1	1.1072	5.16455	1.16354e-05	9.21802e-05	20.168	27.044	23.572	9.993	10.17	12.789	K17604	RecName: Full=Protein FAR1-RELATED SEQUENCE 6 [Arabidopsis thaliana]
TR4729|c0_g1_i1	1.91995	3.79059	1.22388e-05	9.66885e-05	41.67	32.163	30.536	6.812	11.043	9.738		RecName: Full=Heme-binding protein 2; AltName: Full=Placental protein 23; Short=PP23; AltName: Full=Protein SOUL [Homo sapiens]
TR15184|c0_g1_i2	1.31547	4.69794	1.24946e-05	9.8603e-05	32.896	42.033	45.786	13.675	16.245	18.89		RecName: Full=BRISC and BRCA1-A complex member 1; AltName: Full=Mediator of RAP80 interactions and targeting subunit of 40 kDa; AltName: Full=New component of the BRCA1-A complex [Xenopus laevis]
TR12705|c0_g2_i1	1.78823	3.87247	1.24992e-05	9.86177e-05	10.87	13.171	13.509	3.41	3.141	4.165		RecName: Full=Protein PTST, chloroplastic; AltName: Full=PROTEIN TARGETING TO STARCH; Flags: Precursor [Arabidopsis thaliana]
TR10468|c0_g1_i1	1.26358	4.81438	1.28059e-05	0.000100863	22.413	31.623	29.534	12.055	12.213	10.275		RecName: Full=Short-chain dehydrogenase/reductase family 42E member 1 [Macaca fascicularis]
TR10201|c0_g2_i1	1.36722	4.71824	1.28485e-05	0.000101177	12.625	16.668	16.717	4.598	5.328	7.827		NA
TR16023|c0_g1_i1	1.36601	4.78264	1.31245e-05	0.000103238	22.299	23.593	37.189	10.18	10.845	11.146		RecName: Full=Cold shock protein 1; Short=AtCSP1; AltName: Full=Cold shock domain-containing protein 1 [Arabidopsis thaliana]
TR14107|c1_g1_i1	3.62189	2.39063	1.32797e-05	0.000104371	14.79	13.321	22.332	1.06	2.484	0		NA
TR16001|c1_g2_i1	1.29855	4.66843	1.36128e-05	0.000106851	32.475	29.31	36.497	10.383	15.174	14.457		RecName: Full=NifU-like protein 2, chloroplastic; Short=AtCNfu2; Short=AtCnfU-V; Flags: Precursor [Arabidopsis thaliana]
TR6690|c0_g1_i1	1.85692	3.91439	1.39845e-05	0.000109603	27.723	21.155	19.304	7.143	4.86	6.512		NA
TR17308|c0_g1_i1	2.85286	3.28251	1.40345e-05	0.000109972	53.885	52.248	63.909	1.824	18.918	2.296		NA
TR12697|c0_g1_i1	7.53789	3.05655	1.41076e-05	0.000110497	41.009	44.23	0	0	0	0		NA
TR14685|c0_g1_i3	1.13579	5.37519	1.41376e-05	0.000110708	38.48	34.901	28.223	16.992	15.075	12.11		NA
TR1444|c0_g1_i1	6.20939	2.04649	1.42117e-05	0.000111208	8.455	23.237	28.533	0	0	0		RecName: Full=Glyoxalase 3; AltName: Full=Glutathione-independent glyoxalase [Candida albicans SC5314]
TR10887|c2_g1_i1	6.20939	2.04649	1.42187e-05	0.000111224	28.851	79.373	91.989	0	0	0		NA
TR8604|c0_g1_i1	4.3937	1.99606	1.43571e-05	0.000112259	8.25	8.386	15.512	1.289	0	0	K03671	RecName: Full=Thioredoxin-like protein CXXS1; Short=AtCXXS1; AltName: Full=Mono-cysteine thioredoxin 1 [Arabidopsis thaliana]
TR18919|c0_g2_i1	10.0068	5.46192	1.43936e-05	0.00011252	139.983	0	0	0	0	0	K02866	RecName: Full=60S ribosomal protein L10; AltName: Full=QM protein homolog [Vitis riparia]
TR4141|c1_g1_i1	6.17158	2.00785	1.44533e-05	0.000112938	18.607	13.413	6.916	0	0	0	K00469	RecName: Full=Probable inositol oxygenase; AltName: Full=Myo-inositol oxygenase; Short=MI oxygenase [Oryza sativa Japonica Group]
TR21066|c0_g1_i1	6.1453	2.00185	1.50576e-05	0.000117435	26.379	9.053	24.228	0	0	0	K02893	RecName: Full=60S ribosomal protein L25 [Puccinia graminis]
TR6116|c0_g2_i1	7.51013	3.03238	1.51922e-05	0.000118333	19.2	19.751	0	0	0	0		RecName: Full=Histidine protein methyltransferase 1 homolog; AltName: Full=Methyltransferase-like protein 18 [Bos taurus]
TR12044|c0_g3_i1	3.00469	3.2709	1.5262e-05	0.000118826	21.171	14.805	50.007	5.455	2.142	2.313	K03113	RecName: Full=Protein translation factor SUI1 homolog; AltName: Full=Protein GOS2 [Zea mays]
TR14303|c0_g1_i2	1.3491	4.86599	1.537e-05	0.000119616	23.188	35.718	36.831	12.894	13.149	8.397		RecName: Full=Uncharacterized protein At1g01500 [Arabidopsis thaliana]
TR13829|c0_g1_i1	1.71708	4.30814	1.53863e-05	0.000119717	51.891	33.222	29.141	12.521	9.369	12.588	K11667	RecName: Full=Chromatin-remodeling complex subunit ies6 [Schizosaccharomyces pombe 972h-]
TR11187|c0_g2_i1	2.83607	6.28652	1.54196e-05	0.00011995	71.091	77.383	67.748	13.599	0	16.384	K14431	RecName: Full=TGACG-sequence-specific DNA-binding protein TGA-2.1; Short=TGA2.1 [Nicotiana tabacum]
TR14465|c2_g2_i1	1.03829	5.14495	1.59341e-05	0.000123664	25.285	28.609	25.397	11.24	13.887	13.484	K13412	RecName: Full=Calcium-dependent protein kinase 29 [Arabidopsis thaliana]
TR384|c0_g1_i1	6.0944	1.95957	1.63077e-05	0.000126375	20.875	10.744	9.67	0	0	0	K02976	RecName: Full=40S ribosomal protein S26E; AltName: Full=13.6 kDa ribosomal protein; AltName: Full=CRP5 [Neurospora crassa OR74A]
TR7326|c0_g1_i1	2.54756	3.1489	1.6583e-05	0.000128346	15.246	11.503	20.961	3.487	2.754	1.483		NA
TR8043|c0_g2_i1	3.57366	2.64521	1.68276e-05	0.000130128	5.025	8.858	13.783	0.95	1.197	0		NA
TR13225|c1_g2_i1	2.78763	4.26359	1.68377e-05	0.000130178	8.238	21.097	16.573	1.841	0	4.727	K11657	RecName: Full=Pathogenesis-related homeodomain protein; Short=PRHP [Petroselinum crispum]
TR10525|c0_g1_i1	1.38718	4.73623	1.69889e-05	0.000131293	40.405	31.392	32.539	12.708	17.937	9.009	K12581	RecName: Full=Probable CCR4-associated factor 1 homolog 7 [Arabidopsis thaliana]
TR22577|c0_g1_i1	2.27308	3.14976	1.72043e-05	0.000132816	14.745	18.67	18.052	3.241	3.069	4.132		NA
TR18550|c0_g1_i1	6.17193	2.00779	1.73217e-05	0.000133695	51.082	115.942	44.259	0	0	0		NA
TR15811|c5_g3_i1	1.62213	4.17565	1.7363e-05	0.000133985	28.122	23.145	31.656	11.24	8.55	6.83		NA
TR2160|c0_g1_i1	6.17194	2.00779	1.73805e-05	0.000134092	7.52	17.013	7.011	0	0	0		NA
TR16050|c5_g5_i1	1.67188	3.98921	1.74389e-05	0.000134486	56.791	52.674	60.678	16.279	15.606	23.156	K10578	RecName: Full=Ubiquitin-conjugating enzyme E2 32; AltName: Full=Ubiquitin carrier protein 32 [Arabidopsis thaliana]
TR17220|c0_g1_i1	1.45488	4.73857	1.75549e-05	0.000135323	22.276	18.44	29.176	5.573	11.853	8.322	K10268	RecName: Full=F-box/LRR-repeat protein 20; AltName: Full=F-box and leucine-rich repeat protein 20; AltName: Full=F-box/LRR-repeat protein 2-like [Mus musculus]
TR1436|c0_g1_i1	2.70878	3.04545	1.75621e-05	0.00013535	18.699	8.547	18.505	2.969	2.115	1.517		RecName: Full=Metal tolerance protein 10; Short=AtMTP10 [Arabidopsis thaliana]
TR10522|c1_g2_i1	2.64617	3.21539	1.79014e-05	0.000137878	14.927	29.966	28.592	5.896	1.989	2.757		RecName: Full=Miraculin; Short=MIR; Flags: Precursor [Synsepalum dulcificum]
TR16388|c0_g1_i1	6.29178	2.09461	1.82295e-05	0.000140257	6.939	28.597	17.122	0	0	0		NA
TR10538|c0_g1_i2	1.75672	3.84241	1.84813e-05	0.000142075	28.065	25.089	27.173	8.899	6.498	9.445		NA
TR25162|c0_g1_i1	4.34725	1.95575	1.84948e-05	0.000142148	13.229	11.917	6.164	0.95	0	0		NA
TR12941|c1_g1_i1	3.01118	2.48908	1.85394e-05	0.000142462	66.465	60.956	78.277	4.292	9.396	10.526		NA
TR24828|c0_g1_i1	2.50283	3.11527	1.85651e-05	0.000142629	25.968	37.087	22.786	5.429	5.463	4.132		NA
TR6567|c0_g2_i1	2.59192	3.34817	1.89014e-05	0.000145091	12.83	12.711	11.387	3.911	1.665	0	K15178	RecName: Full=Protein RTF1 homolog; AltName: Full=Protein VERNALIZATION INDEPENDENCE 5 [Arabidopsis thaliana]
TR20127|c0_g1_i1	6.22608	2.05021	1.89467e-05	0.000145377	27.757	105.002	64.517	0	0	0		NA
TR11999|c0_g1_i1	6.00961	1.90877	1.90216e-05	0.00014589	5.583	9.789	10.051	0	0	0	K17506	RecName: Full=Probable protein phosphatase 2C 30; Short=AtPP2C30; AltName: Full=AthPP2C5 [Arabidopsis thaliana]
TR2146|c0_g1_i1	2.03489	3.42607	1.93213e-05	0.000148065	18.995	21.833	19.876	5.107	5.301	4.065		NA
TR8323|c0_g1_i1	1.06252	5.35096	1.94008e-05	0.000148519	56.369	49.959	51.294	16.831	29.457	30.321		RecName: Full=Protein PALE CRESS, chloroplastic; Flags: Precursor [Arabidopsis thaliana]
TR18957|c0_g1_i1	1.14705	5.18657	1.98246e-05	0.000151604	38.548	44.058	35.579	21.581	17.973	13.007	K11982	RecName: Full=E3 ubiquitin-protein ligase RING1-like; AltName: Full=RING finger protein 1 [Arabidopsis thaliana]
TR8379|c0_g1_i1	1.84425	3.98736	1.98595e-05	0.000151839	28.224	20.499	17.933	5.684	8.46	4.232		RecName: Full=Scarecrow-like protein 3; Short=AtSCL3; AltName: Full=GRAS family protein 5; Short=AtGRAS-5 [Arabidopsis thaliana]
TR13183|c0_g2_i1	1.02178	5.38514	1.98713e-05	0.000151898	16.055	15.575	16.085	8.229	5.787	9.344	K02519	RecName: Full=Translation initiation factor IF-2, chloroplastic; AltName: Full=PvIF2cp; Flags: Precursor [Phaseolus vulgaris]
TR15923|c1_g1_i1	6.00245	1.90703	2.02369e-05	0.000154467	11.212	8.593	17.205	0	0	0		RecName: Full=Growth-regulating factor 5; Short=AtGRF5; AltName: Full=Transcription activator GRF5 [Arabidopsis thaliana]
[truncated: 1,123 more rows]

## Sheet: BRvs2D4W_2D4W_UP
					RPKM
ID	logFC	logCPM	P_Value	FDR	BR1	BR2	BR3	2D4W1	2D4W2	2D4W3	KEGG	SwissPlot anotation
TR8349|c0_g1_i1	-7.69043	9.42211	6.60906e-306	2.01323e-302	9.458	4.417	4.841	1256.25	1353.76	1307.03		RecName: Full=Non-classical arabinogalactan protein 31; AltName: Full=Hydroxyproline-rich arabinogalactan protein 31; Flags: Precursor [Arabidopsis thaliana]
TR3897|c0_g1_i1	-10.8253	9.27282	4.41101e-287	1.00775e-283	0.593	0	0.56	738.58	900.484	824.675		RecName: Full=Thaumatin-like protein; Flags: Precursor [Arabidopsis thaliana]
TR19048|c0_g1_i1	-6.40036	9.13478	8.58026e-241	1.49354e-237	9.093	10.687	8.561	710.425	872.269	828.815		RecName: Full=Cysteine proteinase RD21a; Short=RD21; Flags: Precursor [Arabidopsis thaliana]
TR16081|c0_g1_i2	-8.50132	7.86993	2.84608e-197	2.73778e-194	0.649	0.667	1.216	315.6	343.911	329.642	K00660	RecName: Full=Polyketide synthase 5; Short=RiPKS5; AltName: Full=Naringenin-chalcone synthase PKS5 [Rubus idaeus]
TR15876|c0_g1_i2	-4.62505	8.13645	1.94872e-150	1.18723e-147	13.411	13.39	10.85	297.387	313.707	297.687		RecName: Full=Cytochrome P450 71A1; AltName: Full=ARP-2; AltName: Full=CYPLXXIA1 [Persea americana]
TR14487|c1_g1_i1	-4.29724	8.3157	8.30253e-143	4.52971e-140	16.363	14.609	12.996	264.048	314.652	289.532		RecName: Full=Glucan endo-1,3-beta-glucosidase 13; AltName: Full=(1->3)-beta-glucan endohydrolase 13; Short=(1->3)-beta-glucanase 13; AltName: Full=Beta-1,3-endoglucanase 13; Short=Beta-1,3-glucanase 13; Flags: Precursor [Arabidopsis thaliana]
TR18904|c0_g1_i1	-4.71041	7.93607	1.72114e-142	9.25212e-140	9.754	7.167	10.504	216.279	255.962	254.359		RecName: Full=Cysteine proteinase RD21a; Short=RD21; Flags: Precursor [Arabidopsis thaliana]
TR15498|c0_g1_i1	-8.30415	7.97335	2.00184e-133	9.50328e-131	1.572	0.805	1.478	486.35	429.889	377.738		RecName: Full=Protein EXORDIUM; Flags: Precursor [Arabidopsis thaliana]
TR15072|c1_g1_i1	-2.37464	10.7071	7.36489e-133	3.45149e-130	490.618	527.599	526.535	2426.29	2769.89	2845.02		RecName: Full=Major pollen allergen Lig v 1; AltName: Allergen=Lig v 1 [Ligustrum vulgare]
TR16162|c0_g1_i1	-11.5494	7.08485	1.72087e-126	7.40057e-124	0	0	0	168.06	169.849	151.043	K01188	RecName: Full=Beta-glucosidase 12; Short=Os4bglu12; Flags: Precursor [Oryza sativa Japonica Group]
TR19140|c0_g1_i1	-11.2458	6.79017	4.2992e-125	1.80636e-122	0	0	0	105.794	112.501	111.562	K12153	RecName: Full=Isoleucine N-monooxygenase 2; AltName: Full=Cytochrome P450 79D4 [Lotus japonicus]
TR22439|c0_g1_i1	-8.96693	7.44117	9.5035e-125	3.94121e-122	0.547	0.564	0	172.692	205.301	248.786		RecName: Full=Tetrahydrocannabinolic acid synthase; Short=THCAS; AltName: Full=Delta(1)-tetrahydrocannabinolic acid synthase; AltName: Full=THCA synthase; Flags: Precursor [Cannabis sativa]
TR7648|c0_g1_i1	-5.93059	7.49235	2.18261e-118	8.39821e-116	7.327	3.347	4.59	297.387	359.13	291.259		RecName: Full=Expansin-A3; Short=AtEXPA3; AltName: Full=Alpha-expansin-3; Short=At-EXP3; Short=AtEx3; AltName: Full=Ath-ExpAlpha-1.9; Flags: Precursor [Arabidopsis thaliana]
TR7565|c0_g1_i1	-11.8323	7.36101	4.71514e-117	1.72357e-114	0	0	0	277.612	315.165	233.307	K00799	RecName: Full=Glutathione S-transferase F13; Short=AtGSTF13; AltName: Full=GST class-phi member 13 [Arabidopsis thaliana]
[truncated: 4,617 more rows]

## Sheet: BRvs7D4W_BR_UP
					RPKM
[truncated: 3,292 more rows]

## Sheet: BRvs7D4W_7D4W_UP
					RPKM
[truncated: 5,181 more rows]

## Sheet: 2D4Wvs7D4W_2D4W_UP
					RPKM
[truncated: 378 more rows]

## Sheet: 2D4Wvs7D4W_7D4W_UP
					RPKM
[truncated: 130 more rows]
