# Supplementary material for: Transcriptome analysis of seed dormancy after rinsing and chilling in ornamental peaches (Prunus persica (L.) Batsch)
Source: BMC Genomics. 2016 Aug 8;17:575. doi: 10.1186/s12864-016-2973-y (PMC4977653; doi:10.1186/s12864-016-2973-y)
Supplement: Additional file 7: — GO enrichment analysis. Raw data of Enrichment of gene ontology terms in differentially expression sequences in Prunus persica (L.) Batsch. (XLSX 93 kb) [file 12864_2016_2973_MOESM7_ESM.xlsx]

## Sheet: GO_enrichment_BRvs2D4W
GO_id	GO_namespace	GO_name	Number	LogFC	Z-score	P_value	FDR
GO:0004553	MF	hydrolase activity, hydrolyzing O-glycosyl compounds	159	-1.81051	-7.42513	1.12577e-13	3.65875e-11
GO:0005524	MF	ATP binding	1427	-0.879288	-6.92244	4.43934e-12	7.21393e-10
GO:0008017	MF	microtubule binding	80	-2.16572	-6.65067	2.91758e-11	3.16071e-09
GO:0003777	MF	microtubule motor activity	69	-2.24676	-6.46974	9.81737e-11	6.38129e-09
GO:0007018	BP	microtubule-based movement	69	-2.24676	-6.46974	9.81737e-11	6.38129e-09
GO:0005507	MF	copper ion binding	49	-2.3645	-5.81104	6.20877e-09	3.36308e-07
GO:0005975	BP	carbohydrate metabolic process	265	-1.26499	-5.71788	1.07863e-08	5.00793e-07
GO:0043531	MF	ADP binding	109	-1.67278	-5.52151	3.36094e-08	1.36538e-06
GO:0005840	CC	ribosome	251	0.253965	4.91681	8.7964e-07	3.17648e-05
GO:0006412	BP	translation	246	0.256941	4.88793	1.01904e-06	3.31188e-05
GO:0006508	BP	proteolysis	213	-1.22438	-4.86812	1.12664e-06	3.32871e-05
GO:0003735	MF	structural constituent of ribosome	251	0.239051	4.8139	1.48013e-06	4.00869e-05
GO:0004672	MF	protein kinase activity	703	-0.863713	-4.67888	2.88443e-06	7.21107e-05
GO:0006468	BP	protein phosphorylation	706	-0.861472	-4.66293	3.11741e-06	7.23684e-05
GO:0045735	MF	nutrient reservoir activity	13	2.44257	4.55603	5.21302e-06	0.000112949
GO:0006629	BP	lipid metabolic process	99	-1.48996	-4.46984	7.82799e-06	0.000159006
GO:0016705	MF	oxidoreductase activity, acting on paired donors, with incorporation or reduction of molecular oxygen	133	-1.32692	-4.36184	1.28972e-05	0.000246564
GO:0006260	BP	DNA replication	47	-1.9057	-4.3212	1.5518e-05	0.000280186
GO:0055085	BP	transmembrane transport	358	-0.981195	-4.30711	1.654e-05	0.000282921
GO:0004185	MF	serine-type carboxypeptidase activity	25	-2.39705	-4.22162	2.4255e-05	0.000394144
GO:0008270	MF	zinc ion binding	578	-0.0621809	4.15071	3.3145e-05	0.000479443
GO:0006855	BP	drug transmembrane transport	37	-2.01951	-4.13559	3.5405e-05	0.000479443
GO:0015238	MF	drug transmembrane transporter activity	37	-2.01951	-4.13559	3.5405e-05	0.000479443
GO:0015297	MF	antiporter activity	37	-2.01951	-4.13559	3.5405e-05	0.000479443
GO:0030246	MF	carbohydrate binding	47	-1.7647	-3.90017	9.61258e-05	0.00124964
GO:0030599	MF	pectinesterase activity	32	-2.032	-3.87679	0.000105841	0.00132301
GO:0016851	MF	magnesium chelatase activity	11	-3.08524	-3.79445	0.000147969	0.00171463
GO:0006413	BP	translational initiation	25	1.28137	3.78921	0.000151125	0.00171463
GO:0020037	MF	heme binding	185	-1.09766	-3.78615	0.000152998	0.00171463
GO:0004252	MF	serine-type endopeptidase activity	57	-1.60454	-3.76842	0.000164284	0.00177974
GO:0008610	BP	lipid biosynthetic process	26	-2.14464	-3.74466	0.000180641	0.00189382
GO:0003743	MF	translation initiation factor activity	30	1.09705	3.71116	0.000206314	0.00209538
GO:0015995	BP	chlorophyll biosynthetic process	12	-2.88179	-3.65621	0.000255969	0.00252091
GO:0004565	MF	beta-galactosidase activity	11	-2.95398	-3.60485	0.000312337	0.00290027
GO:0009341	CC	beta-galactosidase complex	11	-2.95398	-3.60485	0.000312337	0.00290027
GO:0006351	BP	transcription, DNA-templated	105	0.347265	3.59652	0.000322504	0.00291149
GO:0006950	BP	response to stress	46	0.73324	3.5207	0.000430405	0.00378058
GO:0006633	BP	fatty acid biosynthetic process	40	-1.68632	-3.38214	0.000719244	0.00615143
GO:0004650	MF	polygalacturonase activity	17	-2.33498	-3.36977	0.000752311	0.00626926
GO:0006801	BP	superoxide metabolic process	12	1.72101	3.28858	0.00100693	0.00818131
GO:0005506	MF	iron ion binding	157	-1.0578	-3.27038	0.00107402	0.00843393
GO:0005622	CC	intracellular	350	-0.0577261	3.26622	0.00108992	0.00843393
GO:0005985	BP	sucrose metabolic process	10	1.90451	3.25479	0.00113478	0.00857682
GO:0016747	MF	transferase activity, transferring acyl groups other than amino-acyl groups	90	-1.24436	-3.24698	0.00116637	0.00861527
GO:0004857	MF	enzyme inhibitor activity	26	-1.89662	-3.19382	0.00140405	0.0101403
GO:0051536	MF	iron-sulfur cluster binding	44	0.624947	3.13044	0.00174547	0.0123321
GO:0043565	MF	sequence-specific DNA binding	184	0.0463117	2.98289	0.00285541	0.0197448
GO:0006094	BP	gluconeogenesis	11	1.59107	2.96087	0.00306774	0.0207712
GO:0000045	BP	autophagic vacuole assembly	10	1.64949	2.90354	0.00368966	0.0244722
GO:0051287	MF	NAD binding	52	-1.35305	-2.80946	0.00496252	0.0322564
GO:0015992	BP	proton transport	15	1.18768	2.77707	0.00548519	0.0349546
GO:0000786	CC	nucleosome	12	1.34468	2.72076	0.00651312	0.040707
GO:0042626	MF	ATPase activity, coupled to transmembrane movement of substances	38	-1.45031	-2.66282	0.0077488	0.0475162
GO:0016226	BP	iron-sulfur cluster assembly	11	1.34756	2.60909	0.00907839	0.0546385
GO:0005618	CC	cell wall	30	-1.54433	-2.59027	0.00959013	0.0566689
GO:0016887	MF	ATPase activity	127	-0.983948	-2.57886	0.00991268	0.0575289
GO:0016209	MF	antioxidant activity	23	0.758802	2.54291	0.0109934	0.0621852
GO:0016020	CC	membrane	620	-0.692727	-2.53961	0.0110977	0.0621852
GO:0031047	BP	gene silencing by RNA	12	-2.12878	-2.52006	0.0117335	0.0646339
GO:0008234	MF	cysteine-type peptidase activity	31	-1.48194	-2.48179	0.0130725	0.0708096
GO:0046983	MF	protein dimerization activity	116	-0.979629	-2.44439	0.0145098	0.0773061
GO:0005543	MF	phospholipid binding	11	1.18527	2.37465	0.0175658	0.0920788
GO:0006334	BP	nucleosome assembly	15	0.93758	2.35517	0.0185145	0.0955111
GO:0005875	CC	microtubule associated complex	15	0.92821	2.33936	0.0193168	0.0965842
GO:0007017	BP	microtubule-based process	15	0.92821	2.33936	0.0193168	0.0965842
GO:0016757	MF	transferase activity, transferring glycosyl groups	58	0.240737	2.31965	0.0203597	0.0989222
GO:0005992	BP	trehalose biosynthetic process	17	0.832766	2.31903	0.0203932	0.0989222
GO:0004427	MF	inorganic diphosphatase activity	12	1.05899	2.28971	0.0220379	0.105328
GO:0016998	BP	cell wall macromolecule catabolic process	12	-1.89909	-2.1735	0.0297429	0.140093
GO:0016788	MF	hydrolase activity, acting on ester bonds	60	-1.09977	-2.16333	0.030516	0.141681
GO:0015079	MF	potassium ion transmembrane transporter activity	28	0.473503	2.14818	0.0316993	0.143087
GO:0071805	BP	potassium ion transmembrane transport	28	0.473503	2.14818	0.0316993	0.143087
GO:0043234	CC	protein complex	14	-1.76191	-2.12408	0.0336632	0.146378
GO:0051258	BP	protein polymerization	14	-1.76191	-2.12408	0.0336632	0.146378
GO:0051087	MF	chaperone binding	14	0.843937	2.12269	0.0337795	0.146378
GO:0008299	BP	isoprenoid biosynthetic process	12	-1.86154	-2.11684	0.0342736	0.146565
GO:0030976	MF	thiamine pyrophosphate binding	11	0.972461	2.06723	0.0387123	0.163396
GO:0015979	BP	photosynthesis	44	-1.17156	-2.05998	0.0394001	0.164167
GO:0006073	BP	cellular glucan metabolic process	14	-1.70272	-2.02761	0.0425997	0.170925
GO:0016762	MF	xyloglucan:xyloglucosyl transferase activity	14	-1.70272	-2.02761	0.0425997	0.170925
GO:0048046	CC	apoplast	14	-1.70272	-2.02761	0.0425997	0.170925
GO:0006184	BP	GTP catabolic process	15	-1.65385	-2.01635	0.0437636	0.173453
GO:0016702	MF	oxidoreductase activity, acting on single donors with incorporation of molecular oxygen, incorporation of two atoms of oxygen	15	-1.6488	-2.00783	0.0446619	0.174881
GO:0016787	MF	hydrolase activity	248	-0.74647	-1.97482	0.0482887	0.186831
GO:0006886	BP	intracellular protein transport	109	-0.0275632	1.9599	0.0500071	0.18943
GO:0030554	MF	adenyl nucleotide binding	33	0.324338	1.95889	0.0501262	0.18943
GO:0016874	MF	ligase activity	15	-1.59238	-1.91265	0.0557928	0.207475
GO:0005783	CC	endoplasmic reticulum	15	-1.5906	-1.90965	0.0561778	0.207475
GO:0004190	MF	aspartic-type endopeptidase activity	59	-1.01484	-1.86107	0.0627343	0.229086
GO:0035556	BP	intracellular signal transduction	15	-1.55703	-1.85302	0.0638792	0.230675
GO:0006355	BP	regulation of transcription, DNA-templated	451	-0.259742	1.83905	0.0659083	0.235387
GO:0050662	MF	coenzyme binding	81	-0.921673	-1.81541	0.0694608	0.245378
GO:0003676	MF	nucleic acid binding	478	-0.268591	1.80903	0.0704469	0.246185
GO:0046872	MF	metal ion binding	353	-0.239047	1.79637	0.0724357	0.248717
GO:0019538	BP	protein metabolic process	11	0.783802	1.7947	0.0727017	0.248717
GO:0006810	BP	transport	168	-0.772419	-1.77188	0.0764146	0.257123
GO:0003678	MF	DNA helicase activity	11	-1.68377	-1.76991	0.0767415	0.257123
GO:0042254	BP	ribosome biogenesis	14	0.623651	1.76369	0.0777838	0.257956
GO:0006396	BP	RNA processing	40	0.167939	1.72583	0.0843783	0.277
GO:0006511	BP	ubiquitin-dependent protein catabolic process	82	-0.0244274	1.71229	0.0868437	0.282242
GO:0009607	BP	response to biotic stimulus	13	-1.54502	-1.70621	0.0879694	0.28307
GO:0016746	MF	transferase activity, transferring acyl groups	36	-1.09567	-1.66498	0.0959173	0.298655
GO:0006096	BP	glycolytic process	45	0.108852	1.65788	0.0973424	0.298655
GO:0006284	BP	base-excision repair	15	-1.44109	-1.65744	0.0974296	0.298655
GO:0008272	BP	sulfate transport	10	-1.66175	-1.65722	0.097475	0.298655
GO:0015116	MF	sulfate transmembrane transporter activity	10	-1.66175	-1.65722	0.097475	0.298655
GO:0042545	BP	cell wall modification	15	-1.43532	-1.64771	0.0994118	0.298655
GO:0055114	BP	oxidation-reduction process	841	-0.58884	-1.64558	0.0998494	0.298655
GO:0006357	BP	regulation of transcription from RNA polymerase II promoter	15	0.516036	1.64406	0.100164	0.298655
GO:0004519	MF	endonuclease activity	13	0.576796	1.62595	0.103959	0.307152
GO:0016616	MF	oxidoreductase activity, acting on the CH-OH group of donors, NAD or NADP as acceptor	93	-0.842378	-1.61218	0.106923	0.30764
GO:0003774	MF	motor activity	17	-1.35493	-1.60974	0.107454	0.30764
GO:0016459	CC	myosin complex	17	-1.35493	-1.60974	0.107454	0.30764
GO:0031461	CC	cullin-RING ubiquitin ligase complex	12	0.604092	1.60335	0.108857	0.30764
GO:0031625	MF	ubiquitin protein ligase binding	12	0.604092	1.60335	0.108857	0.30764
GO:0005515	MF	protein binding	1695	-0.369817	1.59136	0.111528	0.312471
GO:0015078	MF	hydrogen ion transmembrane transporter activity	24	0.280724	1.57748	0.114685	0.318569
GO:0000226	BP	microtubule cytoskeleton organization	11	-1.5413	-1.56411	0.117793	0.324429
GO:0004332	MF	fructose-bisphosphate aldolase activity	11	0.616168	1.55254	0.120534	0.328743
GO:0003333	BP	amino acid transmembrane transport	31	-1.0973	-1.549	0.121382	0.328743
GO:0016818	MF	hydrolase activity, acting on acid anhydrides, in phosphorus-containing anhydrides	32	-1.07827	-1.52689	0.126788	0.338299
GO:0003700	MF	sequence-specific DNA binding transcription factor activity	233	-0.229428	1.5234	0.12766	0.338299
GO:0006139	BP	nucleobase-containing compound metabolic process	22	-1.20351	-1.5219	0.128033	0.338299
GO:0006694	BP	steroid biosynthetic process	58	-0.913674	-1.50966	0.13113	0.341145
GO:0016491	MF	oxidoreductase activity	455	-0.296104	1.50935	0.131209	0.341145
GO:0016829	MF	lyase activity	16	0.395947	1.48875	0.136553	0.352219
GO:0033178	CC	proton-transporting two-sector ATPase complex, catalytic domain	11	0.566083	1.48018	0.138824	0.355258
GO:0005509	MF	calcium ion binding	112	-0.775035	-1.45879	0.144622	0.363772
GO:0008060	MF	ARF GTPase activator activity	11	0.549051	1.45558	0.145509	0.363772
GO:0032312	BP	regulation of ARF GTPase activity	11	0.549051	1.45558	0.145509	0.363772
GO:0004571	MF	mannosyl-oligosaccharide 1,2-alpha-mannosidase activity	10	-1.5109	-1.44944	0.147214	0.365226
GO:0017004	BP	cytochrome complex assembly	10	0.530211	1.36189	0.173232	0.426518
GO:0003723	MF	RNA binding	211	-0.244584	1.3538	0.175801	0.428612
GO:0045454	BP	cell redox homeostasis	88	-0.12793	1.35092	0.17672	0.428612
GO:0003854	MF	3-beta-hydroxy-delta5-steroid dehydrogenase activity	56	-0.870903	-1.344	0.178949	0.430803
GO:0004386	MF	helicase activity	21	0.202727	1.31992	0.186863	0.446547
GO:0046854	BP	phosphatidylinositol phosphorylation	11	-1.36929	-1.31563	0.188298	0.446693
GO:0005525	MF	GTP binding	186	-0.239644	1.30042	0.193458	0.455607
GO:0015031	BP	protein transport	37	0.0266874	1.28562	0.198577	0.461481
GO:0003887	MF	DNA-directed DNA polymerase activity	18	-1.15394	-1.285	0.198792	0.461481
GO:0007264	BP	small GTPase mediated signal transduction	87	-0.145425	1.27215	0.203319	0.468643
GO:0005247	MF	voltage-gated chloride channel activity	12	0.375897	1.25905	0.208014	0.472759
GO:0006821	BP	chloride transport	12	0.375897	1.25905	0.208014	0.472759
GO:0004601	MF	peroxidase activity	28	-1.00285	-1.25446	0.209676	0.473228
GO:0009378	MF	four-way junction helicase activity	30	0.0591072	1.23498	0.216839	0.486019
GO:0009523	CC	photosystem II	18	-1.11881	-1.22009	0.22243	0.495134
GO:0010181	MF	FMN binding	16	0.236513	1.21098	0.225903	0.499445
GO:0016706	MF	oxidoreductase activity, acting on paired donors, with incorporation or reduction of molecular oxygen, 2-oxoglutarate as one donor, and incorporation of one atom each of oxygen into both donors	65	-0.802228	-1.20682	0.227503	0.499585
GO:0016740	MF	transferase activity	27	-0.987787	-1.19776	0.231011	0.502211
GO:0008168	MF	methyltransferase activity	150	-0.682718	-1.19576	0.23179	0.502211
GO:0000287	MF	magnesium ion binding	49	-0.0760801	1.16615	0.243554	0.521434
GO:0015991	BP	ATP hydrolysis coupled proton transport	27	0.054789	1.16183	0.245305	0.521434
GO:0009058	BP	biosynthetic process	163	-0.667416	-1.16141	0.245475	0.521434
GO:0008276	MF	protein methyltransferase activity	16	-1.12066	-1.15353	0.248693	0.52484
GO:0004222	MF	metalloendopeptidase activity	32	0.00765765	1.14871	0.250675	0.525609
GO:0006812	BP	cation transport	42	-0.0554528	1.13787	0.255175	0.526339
GO:0000145	CC	exocyst	19	0.139675	1.13578	0.256047	0.526339
GO:0006505	BP	GPI anchor metabolic process	10	0.360437	1.12805	0.259298	0.526339
GO:0015035	MF	protein disulfide oxidoreductase activity	32	-0.000971056	1.12745	0.259552	0.526339
GO:0003899	MF	DNA-directed RNA polymerase activity	56	-0.113198	1.12568	0.260299	0.526339
GO:0022857	MF	transmembrane transporter activity	57	-0.800565	-1.12464	0.26074	0.526339
GO:0005737	CC	cytoplasm	177	-0.265491	1.11879	0.263231	0.528087
GO:0005516	MF	calmodulin binding	10	-1.26777	-1.11458	0.265032	0.528282
GO:0003682	MF	chromatin binding	147	-0.667805	-1.10499	0.269163	0.528282
GO:0008138	MF	protein tyrosine/serine/threonine phosphatase activity	16	0.175604	1.10486	0.269219	0.528282
GO:0006520	BP	cellular amino acid metabolic process	20	0.107929	1.10345	0.26983	0.528282
GO:0006479	BP	protein methylation	17	-1.06532	-1.08965	0.275865	0.536864
GO:0006364	BP	rRNA processing	24	-0.964249	-1.07903	0.280573	0.541201
GO:0008324	MF	cation transmembrane transporter activity	14	0.202369	1.07712	0.281424	0.541201
GO:0006979	BP	response to oxidative stress	32	-0.893417	-1.07144	0.283973	0.542889
GO:0006310	BP	DNA recombination	39	-0.0679756	1.06242	0.288047	0.547457
GO:0016758	MF	transferase activity, transferring hexosyl groups	102	-0.697381	-1.05055	0.293464	0.55451
GO:0006904	BP	vesicle docking involved in exocytosis	13	0.190241	1.0189	0.308252	0.575011
GO:0015093	MF	ferrous iron transmembrane transporter activity	23	0.0278359	1.01602	0.309621	0.575011
GO:0015684	BP	ferrous iron transport	23	0.0278359	1.01602	0.309621	0.575011
GO:0016760	MF	cellulose synthase (UDP-forming) activity	25	0.00483671	1.00918	0.312886	0.577773
GO:0030131	CC	clathrin adaptor complex	15	0.130794	0.994189	0.320131	0.587811
GO:0000160	BP	phosphorelay signal transduction system	27	-0.895172	-0.988151	0.323078	0.58989
GO:0006486	BP	protein glycosylation	32	-0.844496	-0.950903	0.341653	0.620171
GO:0004871	MF	signal transducer activity	25	-0.0235733	0.947313	0.34348	0.620171
GO:0009654	CC	photosystem II oxygen evolving complex	13	-1.05546	-0.93739	0.348558	0.622698
GO:0006418	BP	tRNA aminoacylation for protein translation	41	-0.793531	-0.934211	0.350195	0.622698
GO:0006352	BP	DNA-templated transcription, initiation	32	-0.0797397	0.933374	0.350627	0.622698
GO:0008171	MF	O-methyltransferase activity	13	-1.04944	-0.927939	0.353439	0.624282
GO:0018024	MF	histone-lysine N-methyltransferase activity	12	-1.06607	-0.916622	0.359341	0.631274
GO:0030259	BP	lipid glycosylation	14	0.0952084	0.902484	0.3668	0.635225
GO:0009116	BP	nucleoside metabolic process	18	-0.946019	-0.900783	0.367704	0.635225
GO:0046961	MF	proton-transporting ATPase activity, rotational mechanism	11	-1.08043	-0.898344	0.369002	0.635225
GO:0016627	MF	oxidoreductase activity, acting on the CH-CH group of donors	13	0.109684	0.892388	0.372185	0.635225
GO:0000166	MF	nucleotide binding	95	-0.667907	-0.888736	0.374145	0.635225
GO:0001104	MF	RNA polymerase II transcription cofactor activity	16	0.0493113	0.884832	0.376247	0.635225
GO:0016592	CC	mediator complex	16	0.0493113	0.884832	0.376247	0.635225
GO:0008762	MF	UDP-N-acetylmuramate dehydrogenase activity	13	-1.02084	-0.883019	0.377226	0.635225
GO:0000049	MF	tRNA binding	10	0.165642	0.85975	0.389927	0.652505
GO:0016773	MF	phosphotransferase activity, alcohol group as acceptor	55	-0.193284	0.856895	0.391503	0.652505
GO:0006400	BP	tRNA modification	10	0.158807	0.850336	0.395138	0.655204
GO:0000272	BP	polysaccharide catabolic process	14	0.0562833	0.839047	0.401443	0.655888
GO:0016161	MF	beta-amylase activity	14	0.0562833	0.839047	0.401443	0.655888
GO:0006807	BP	nitrogen compound metabolic process	20	-0.0279597	0.838758	0.401605	0.655888
GO:0006470	BP	protein dephosphorylation	18	-0.00804077	0.832524	0.405113	0.656431
GO:0016567	BP	protein ubiquitination	39	-0.764066	-0.830993	0.405978	0.656431
GO:0003684	MF	damaged DNA binding	12	0.0668736	0.792786	0.427903	0.688457
GO:0008289	MF	lipid binding	23	-0.835512	-0.7874	0.431048	0.690101
GO:0008152	BP	metabolic process	541	-0.535921	-0.783728	0.4332	0.690147
GO:0003824	MF	catalytic activity	413	-0.370826	0.776589	0.437401	0.692062
GO:0043039	BP	tRNA aminoacylation	14	0.01665	0.774456	0.438661	0.692062
GO:0009103	BP	lipopolysaccharide biosynthetic process	30	-0.139511	0.761141	0.446573	0.701141
GO:0009522	CC	photosystem I	13	0.0235167	0.757068	0.449009	0.701452
GO:0030170	MF	pyridoxal phosphate binding	53	-0.696222	-0.753603	0.451087	0.701452
GO:0016881	MF	acid-amino acid ligase activity	50	-0.21995	0.734889	0.462407	0.71563
GO:0008137	MF	NADH dehydrogenase (ubiquinone) activity	15	-0.8737	-0.700304	0.483738	0.741964
GO:0005634	CC	nucleus	418	-0.379966	0.699887	0.483998	0.741964
GO:0048038	MF	quinone binding	10	-0.963196	-0.695063	0.487016	0.741964
GO:0009396	BP	folic acid-containing compound biosynthetic process	10	-0.961414	-0.692609	0.488555	0.741964
GO:0004518	MF	nuclease activity	16	-0.066006	0.683922	0.494024	0.744749
GO:0019843	MF	rRNA binding	15	-0.863101	-0.682423	0.494972	0.744749
GO:0005741	CC	mitochondrial outer membrane	10	-0.949724	-0.676508	0.498718	0.746928
GO:0006811	BP	ion transport	15	-0.0687242	0.65762	0.510783	0.757882
GO:0016192	BP	vesicle-mediated transport	71	-0.279946	0.655531	0.512126	0.757882
GO:0000155	MF	phosphorelay sensor kinase activity	11	-0.910543	-0.652926	0.513804	0.757882
GO:0008408	MF	3'-5' exonuclease activity	10	-0.930076	-0.649444	0.516051	0.757882
GO:0004674	MF	protein serine/threonine kinase activity	13	-0.870491	-0.646907	0.517692	0.757882
GO:0016021	CC	integral component of membrane	539	-0.521729	-0.638765	0.522976	0.762184
GO:0015299	MF	solute:proton antiporter activity	28	-0.184364	0.631958	0.527414	0.762916
GO:0046933	MF	proton-transporting ATP synthase activity, rotational mechanism	12	-0.876635	-0.630798	0.528172	0.762916
GO:0046907	BP	intracellular transport	10	-0.0131311	0.613516	0.539535	0.771792
GO:0003712	MF	transcription cofactor activity	10	-0.0141762	0.612076	0.540487	0.771792
GO:0034968	BP	histone lysine methylation	11	-0.881266	-0.610634	0.541442	0.771792
GO:0005198	MF	structural molecule activity	29	-0.204406	0.596134	0.551086	0.782109
GO:0015074	BP	DNA integration	11	-0.855092	-0.572823	0.566765	0.79524
GO:0005680	CC	anaphase-promoting complex	42	-0.661018	-0.571485	0.567671	0.79524
GO:0004842	MF	ubiquitin-protein transferase activity	93	-0.594614	-0.571473	0.567679	0.79524
GO:0005789	CC	endoplasmic reticulum membrane	16	-0.774081	-0.549711	0.582518	0.809256
GO:0051082	MF	unfolded protein binding	29	-0.225236	0.547277	0.584188	0.809256
GO:0006887	BP	exocytosis	13	-0.110967	0.545871	0.585155	0.809256
GO:0005856	CC	cytoskeleton	10	-0.838533	-0.523357	0.600726	0.81525
GO:0036459	MF	ubiquitinyl hydrolase activity	40	-0.270718	0.517454	0.604839	0.81525
GO:0016597	MF	amino acid binding	15	-0.151957	0.517213	0.605008	0.81525
GO:0004812	MF	aminoacyl-tRNA ligase activity	46	-0.633081	-0.51555	0.606169	0.81525
GO:0000148	CC	1,3-beta-D-glucan synthase complex	15	-0.153689	0.514292	0.607048	0.81525
GO:0003843	MF	1,3-beta-D-glucan synthase activity	15	-0.153689	0.514292	0.607048	0.81525
GO:0006075	BP	(1->3)-beta-D-glucan biosynthetic process	15	-0.153689	0.514292	0.607048	0.81525
GO:0007049	BP	cell cycle	10	-0.0920747	0.504782	0.613712	0.820202
GO:0019898	CC	extrinsic component of membrane	12	-0.78999	-0.500067	0.617028	0.820202
GO:0043169	MF	cation binding	15	-0.753721	-0.49791	0.618548	0.820202
GO:0030001	BP	metal ion transport	49	-0.619947	-0.492053	0.622682	0.820202
GO:0015171	MF	amino acid transmembrane transporter activity	17	-0.731838	-0.490765	0.623593	0.820202
GO:0003746	MF	translation elongation factor activity	12	-0.781686	-0.487538	0.625877	0.820202
GO:0006367	BP	transcription initiation from RNA polymerase II promoter	10	-0.122255	0.463213	0.643212	0.836184
GO:0007165	BP	signal transduction	101	-0.56438	-0.463204	0.643218	0.836184
GO:0003872	MF	6-phosphofructokinase activity	10	-0.785713	-0.450605	0.652274	0.840757
GO:0005694	CC	chromosome	11	-0.769661	-0.44941	0.653136	0.840757
GO:0016820	MF	hydrolase activity, acting on acid anhydrides, catalyzing transmembrane movement of substances	13	-0.176935	0.442273	0.658292	0.840757
GO:0004143	MF	diacylglycerol kinase activity	12	-0.166698	0.440368	0.65967	0.840757
GO:0007205	BP	protein kinase C-activating G-protein coupled receptor signaling pathway	12	-0.166698	0.440368	0.65967	0.840757
GO:0005097	MF	Rab GTPase activator activity	23	-0.663416	-0.427916	0.668712	0.844328
GO:0007186	BP	G-protein coupled receptor signaling pathway	13	-0.729819	-0.425992	0.670114	0.844328
GO:0009725	BP	response to hormone	24	-0.259018	0.425782	0.670267	0.844328
GO:0005215	MF	transporter activity	89	-0.553298	-0.389279	0.69707	0.871887
GO:0005216	MF	ion channel activity	13	-0.706063	-0.388684	0.69751	0.871887
GO:0042578	MF	phosphoric ester hydrolase activity	10	-0.72608	-0.36847	0.712523	0.885462
GO:0009055	MF	electron carrier activity	67	-0.559759	-0.360793	0.718254	0.885462
GO:0004616	MF	phosphogluconate dehydrogenase (decarboxylating) activity	27	-0.617377	-0.359438	0.719268	0.885462
GO:0006098	BP	pentose-phosphate shunt	27	-0.617377	-0.359438	0.719268	0.885462
GO:0008649	MF	rRNA methyltransferase activity	10	-0.206541	0.347121	0.7285	0.888523
GO:0015986	BP	ATP synthesis coupled proton transport	22	-0.288929	0.34655	0.728929	0.888523
GO:0006457	BP	protein folding	85	-0.544185	-0.343836	0.73097	0.888523
GO:0006289	BP	nucleotide-excision repair	11	-0.694995	-0.34155	0.73269	0.888523
GO:0006281	BP	DNA repair	81	-0.372695	0.336597	0.736421	0.889728
GO:0008080	MF	N-acetyltransferase activity	27	-0.313712	0.327827	0.743043	0.894403
GO:0048544	BP	recognition of pollen	22	-0.300533	0.322842	0.746815	0.895626
GO:0030244	BP	cellulose biosynthetic process	33	-0.333182	0.313709	0.753742	0.899376
GO:0016307	MF	phosphatidylinositol phosphate kinase activity	15	-0.641018	-0.307788	0.758243	0.899376
GO:0046488	BP	phosphatidylinositol metabolic process	15	-0.641018	-0.307788	0.758243	0.899376
GO:0001522	BP	pseudouridine synthesis	21	-0.307336	0.301842	0.762772	0.900745
GO:0008831	MF	dTDP-4-dehydrorhamnose reductase activity	24	-0.596985	-0.295369	0.767712	0.900745
GO:0045226	BP	extracellular polysaccharide biosynthetic process	24	-0.596985	-0.295369	0.767712	0.900745
GO:0005643	CC	nuclear pore	12	-0.637969	-0.270695	0.786626	0.913826
GO:0003697	MF	single-stranded DNA binding	13	-0.628732	-0.267242	0.789283	0.913826
GO:0003779	MF	actin binding	22	-0.588263	-0.264975	0.791029	0.913826
GO:0006506	BP	GPI anchor biosynthetic process	18	-0.601336	-0.263837	0.791905	0.913826
GO:0008236	MF	serine-type peptidase activity	23	-0.333452	0.261336	0.793833	0.913826
GO:0008375	MF	acetylglucosaminyltransferase activity	19	-0.593163	-0.25555	0.798298	0.913826
GO:0032313	BP	regulation of Rab GTPase activity	20	-0.588914	-0.253912	0.799563	0.913826
GO:0006888	BP	ER to Golgi vesicle-mediated transport	17	-0.318464	0.251594	0.801355	0.913826
GO:0030117	CC	membrane coat	16	-0.321546	0.238712	0.811329	0.918693
GO:0050660	MF	flavin adenine dinucleotide binding	74	-0.521929	-0.237427	0.812325	0.918693
GO:0009982	MF	pseudouridine synthase activity	17	-0.586709	-0.230136	0.817986	0.918693
GO:0000159	CC	protein phosphatase type 2A complex	10	-0.622338	-0.22558	0.821528	0.918693
GO:0008601	MF	protein phosphatase type 2A regulator activity	10	-0.622338	-0.22558	0.821528	0.918693
GO:0044267	BP	cellular protein metabolic process	19	-0.572933	-0.217143	0.828097	0.918693
GO:0050661	MF	NADP binding	19	-0.348613	0.208742	0.834649	0.918693
GO:0000413	BP	protein peptidyl-prolyl isomerization	29	-0.370646	0.206209	0.836628	0.918693
GO:0003755	MF	peptidyl-prolyl cis-trans isomerase activity	29	-0.370646	0.206209	0.836628	0.918693
GO:0006952	BP	defense response	37	-0.380773	0.206092	0.836719	0.918693
GO:0008033	BP	tRNA processing	37	-0.534648	-0.201586	0.840241	0.918693
GO:0042393	MF	histone binding	17	-0.349724	0.195455	0.845037	0.918693
GO:0015095	MF	magnesium ion transmembrane transporter activity	10	-0.316804	0.19525	0.845198	0.918693
GO:0015693	BP	magnesium ion transport	10	-0.316804	0.19525	0.845198	0.918693
GO:0006298	BP	mismatch repair	23	-0.371761	0.181312	0.856122	0.924385
GO:0030983	MF	mismatched DNA binding	23	-0.371761	0.181312	0.856122	0.924385
GO:0006414	BP	translational elongation	16	-0.356997	0.176948	0.859549	0.925012
GO:0006464	BP	cellular protein modification process	17	-0.366868	0.164667	0.869206	0.931041
GO:0003677	MF	DNA binding	547	-0.474517	-0.162539	0.870881	0.931041
GO:0030127	CC	COPII vesicle coat	12	-0.35683	0.153493	0.878009	0.935584
GO:0004525	MF	ribonuclease III activity	10	-0.555	-0.132832	0.894327	0.948215
GO:0046873	MF	metal ion transmembrane transporter activity	15	-0.380847	0.131097	0.895699	0.948215
GO:0006397	BP	mRNA processing	22	-0.396725	0.126327	0.899473	0.94912
GO:0016853	MF	isomerase activity	18	-0.523964	-0.120859	0.903802	0.950601
GO:0008378	MF	galactosyltransferase activity	19	-0.402904	0.105668	0.915845	0.959202
GO:0008173	MF	RNA methyltransferase activity	10	-0.385845	0.100156	0.920221	0.959202
GO:0016301	MF	kinase activity	15	-0.403163	0.0934516	0.925545	0.959202
GO:0030130	CC	clathrin coat of trans-Golgi network vesicle	10	-0.52532	-0.0919519	0.926736	0.959202
GO:0030132	CC	clathrin coat of coated pit	10	-0.52532	-0.0919519	0.926736	0.959202
GO:0009451	BP	RNA modification	19	-0.4849	-0.0500066	0.960117	0.987159
GO:0004298	MF	threonine-type endopeptidase activity	17	-0.434936	0.0424266	0.966159	0.987159
GO:0005839	CC	proteasome core complex	17	-0.434936	0.0424266	0.966159	0.987159
GO:0051603	BP	proteolysis involved in cellular protein catabolic process	17	-0.434936	0.0424266	0.966159	0.987159
GO:0051537	MF	2 iron, 2 sulfur cluster binding	11	-0.431602	0.0389444	0.968935	0.987159
GO:0016779	MF	nucleotidyltransferase activity	25	-0.442756	0.0344188	0.972543	0.987739
GO:0008536	MF	Ran GTPase binding	16	-0.442487	0.0280037	0.977659	0.989842
GO:0006814	BP	sodium ion transport	15	-0.444279	0.0240918	0.980779	0.989917
GO:0008757	MF	S-adenosylmethionine-dependent methyltransferase activity	10	-0.443969	0.020098	0.983965	0.990058
GO:0016772	MF	transferase activity, transferring phosphorus-containing groups	11	-0.447925	0.0153636	0.987742	0.990791
GO:0003924	MF	GTPase activity	64	-0.458673	-0.000392593	0.999687	0.999687

## Sheet: GO_enricment_BRvs7D4W
GO_id	GO_namespace	GO_name	Number	LogFC	Z-score	P_value	FDR
GO:0004553	MF	hydrolase activity, hydrolyzing O-glycosyl compounds	162	-2.05849	-8.27936	2.22045e-16	7.12764e-14
GO:0005524	MF	ATP binding	1440	-0.972346	-7.21111	5.54889e-13	6.64771e-11
GO:0008017	MF	microtubule binding	77	-2.45842	-7.19574	6.21281e-13	6.64771e-11
GO:0003777	MF	microtubule motor activity	66	-2.53535	-6.92691	4.30123e-12	2.76139e-10
GO:0007018	BP	microtubule-based movement	66	-2.53535	-6.92691	4.30123e-12	2.76139e-10
GO:0005975	BP	carbohydrate metabolic process	268	-1.43001	-6.2872	3.23244e-10	1.72936e-08
GO:0005507	MF	copper ion binding	50	-2.48557	-5.87988	4.10557e-09	1.8827e-07
GO:0043531	MF	ADP binding	108	-1.84311	-5.81117	6.20371e-09	2.48924e-07
GO:0005840	CC	ribosome	251	0.330899	5.74252	9.32786e-09	3.32694e-07
GO:0006412	BP	translation	246	0.323567	5.63628	1.73761e-08	5.57773e-07
GO:0003735	MF	structural constituent of ribosome	251	0.310906	5.60824	2.04398e-08	5.9647e-07
GO:0008270	MF	zinc ion binding	578	-0.0468788	4.86387	1.15111e-06	3.07922e-05
GO:0004672	MF	protein kinase activity	712	-0.952014	-4.84062	1.29436e-06	3.19607e-05
GO:0006468	BP	protein phosphorylation	715	-0.948701	-4.81325	1.48498e-06	3.40485e-05
GO:0008610	BP	lipid biosynthetic process	26	-2.65981	-4.61669	3.89911e-06	8.34409e-05
GO:0006508	BP	proteolysis	211	-1.25076	-4.47479	7.64849e-06	0.000153448
GO:0030599	MF	pectinesterase activity	33	-2.35041	-4.44768	8.68034e-06	0.00016014
GO:0006633	BP	fatty acid biosynthetic process	41	-2.15989	-4.44039	8.97979e-06	0.00016014
GO:0006629	BP	lipid metabolic process	98	-1.5657	-4.37135	1.23479e-05	0.000208615
GO:0006260	BP	DNA replication	45	-2.03634	-4.30061	1.70331e-05	0.000262711
GO:0016705	MF	oxidoreductase activity, acting on paired donors, with incorporation or reduction of molecular oxygen	137	-1.39039	-4.29862	1.71867e-05	0.000262711
GO:0005622	CC	intracellular	349	0.0100326	4.2302	2.33486e-05	0.000340677
GO:0016747	MF	transferase activity, transferring acyl groups other than amino-acyl groups	90	-1.51905	-4.00152	6.29359e-05	0.000872951
GO:0006855	BP	drug transmembrane transport	37	-2.06514	-3.9739	7.07063e-05	0.000872951
GO:0015238	MF	drug transmembrane transporter activity	37	-2.06514	-3.9739	7.07063e-05	0.000872951
GO:0015297	MF	antiporter activity	37	-2.06514	-3.9739	7.07063e-05	0.000872951
GO:0055085	BP	transmembrane transport	358	-1.01818	-3.96316	7.39647e-05	0.000879358
GO:0006351	BP	transcription, DNA-templated	104	0.363889	3.83905	0.000123509	0.0013835
GO:0004185	MF	serine-type carboxypeptidase activity	24	-2.37118	-3.83613	0.000124989	0.0013835
GO:0020037	MF	heme binding	186	-1.18379	-3.81419	0.000136631	0.00146195
GO:0016851	MF	magnesium chelatase activity	10	-3.29311	-3.71216	0.000205501	0.00212793
GO:0005506	MF	iron ion binding	163	-1.20185	-3.66834	0.000244131	0.00244894
GO:0015995	BP	chlorophyll biosynthetic process	11	-3.11705	-3.6458	0.000266559	0.00259279
GO:0006950	BP	response to stress	46	0.741216	3.63813	0.000274626	0.00259279
GO:0045735	MF	nutrient reservoir activity	15	1.67054	3.60338	0.000314105	0.00288079
GO:0004857	MF	enzyme inhibitor activity	26	-2.18635	-3.59322	0.000326613	0.0029123
GO:0004252	MF	serine-type endopeptidase activity	56	-1.59986	-3.4128	0.000642986	0.00557834
GO:0006801	BP	superoxide metabolic process	12	1.78793	3.39536	0.000685396	0.00578979
GO:0006355	BP	regulation of transcription, DNA-templated	451	-0.149739	3.37036	0.000750694	0.00617879
GO:0003700	MF	sequence-specific DNA binding transcription factor activity	234	-0.0202048	3.26774	0.00108412	0.00870004
GO:0000045	BP	autophagic vacuole assembly	10	1.90514	3.25665	0.00112735	0.00872804
GO:0004650	MF	polygalacturonase activity	17	-2.38514	-3.25299	0.00114199	0.00872804
GO:0004565	MF	beta-galactosidase activity	11	-2.81187	-3.21671	0.00129672	0.00946012
GO:0009341	CC	beta-galactosidase complex	11	-2.81187	-3.21671	0.00129672	0.00946012
GO:0016757	MF	transferase activity, transferring glycosyl groups	57	0.466413	3.17028	0.00152292	0.0107213
GO:0003743	MF	translation initiation factor activity	30	0.840059	3.16757	0.00153719	0.0107213
GO:0006413	BP	translational initiation	25	0.967381	3.16146	0.00156978	0.0107213
GO:0043565	MF	sequence-specific DNA binding	184	0.0239683	3.15168	0.00162333	0.010856
GO:0005985	BP	sucrose metabolic process	10	1.80089	3.11689	0.0018277	0.0119733
GO:0051536	MF	iron-sulfur cluster binding	43	0.591229	3.10054	0.00193168	0.0124014
GO:0030246	MF	carbohydrate binding	46	-1.59037	-3.06585	0.00217055	0.0136617
GO:0015979	BP	photosynthesis	42	-1.58485	-2.91435	0.00356432	0.0217913
GO:0004568	MF	chitinase activity	11	-2.59059	-2.90557	0.00366582	0.0217913
GO:0006032	BP	chitin catabolic process	11	-2.59059	-2.90557	0.00366582	0.0217913
GO:0016998	BP	cell wall macromolecule catabolic process	14	-2.33298	-2.86929	0.00411392	0.0240103
GO:0005618	CC	cell wall	32	-1.70398	-2.82954	0.00466144	0.0267201
GO:0015079	MF	potassium ion transmembrane transporter activity	27	0.741847	2.78867	0.00529242	0.0292908
GO:0071805	BP	potassium ion transmembrane transport	27	0.741847	2.78867	0.00529242	0.0292908
GO:0015992	BP	proton transport	15	1.16087	2.76654	0.00566542	0.0308238
GO:0008234	MF	cysteine-type peptidase activity	30	-1.69505	-2.71895	0.00654897	0.034615
GO:0042626	MF	ATPase activity, coupled to transmembrane movement of substances	37	-1.57792	-2.71749	0.00657792	0.034615
GO:0031047	BP	gene silencing by RNA	12	-2.35821	-2.69351	0.00707038	0.0366063
GO:0016020	CC	membrane	623	-0.776245	-2.6681	0.00762827	0.0386196
GO:0000786	CC	nucleosome	12	1.29057	2.66496	0.00769986	0.0386196
GO:0016209	MF	antioxidant activity	24	0.735866	2.61677	0.00887673	0.0438374
GO:0006094	BP	gluconeogenesis	11	1.3281	2.60427	0.00920702	0.0445568
GO:0046872	MF	metal ion binding	354	-0.198135	2.59998	0.00932289	0.0445568
GO:0005875	CC	microtubule associated complex	13	1.17081	2.59072	0.00957763	0.0445568
GO:0007017	BP	microtubule-based process	13	1.17081	2.59072	0.00957763	0.0445568
GO:0042545	BP	cell wall modification	16	-2.02984	-2.55335	0.0106691	0.0489255
GO:0046983	MF	protein dimerization activity	116	-1.0752	-2.51631	0.0118589	0.0536158
GO:0016887	MF	ATPase activity	127	-1.04176	-2.47316	0.0133923	0.0597073
GO:0004427	MF	inorganic diphosphatase activity	12	1.13822	2.44121	0.0146382	0.064368
GO:0009607	BP	response to biotic stimulus	14	-2.04464	-2.41192	0.0158687	0.068836
GO:0016746	MF	transferase activity, transferring acyl groups	36	-1.45532	-2.36867	0.0178521	0.0763319
GO:0016706	MF	oxidoreductase activity, acting on paired donors, with incorporation or reduction of molecular oxygen, 2-oxoglutarate as one donor, and incorporation of one atom each of oxygen into both donors	72	-1.18131	-2.36413	0.0180723	0.0763319
GO:0006334	BP	nucleosome assembly	15	0.876894	2.30029	0.0214319	0.0878565
GO:0043234	CC	protein complex	14	-1.97215	-2.29694	0.021622	0.0878565
GO:0051258	BP	protein polymerization	14	-1.97215	-2.29694	0.021622	0.0878565
GO:0051087	MF	chaperone binding	14	0.90289	2.26352	0.0236034	0.0947085
GO:0003333	BP	amino acid transmembrane transport	34	-1.42052	-2.21591	0.0266975	0.105391
GO:0005992	BP	trehalose biosynthetic process	18	0.706098	2.21264	0.0269222	0.105391
GO:0016788	MF	hydrolase activity, acting on ester bonds	59	-1.20168	-2.20643	0.0273538	0.10579
GO:0006184	BP	GTP catabolic process	15	-1.85879	-2.19143	0.028421	0.107748
GO:0008299	BP	isoprenoid biosynthetic process	12	-2.01529	-2.1899	0.0285315	0.107748
GO:0007264	BP	small GTPase mediated signal transduction	86	0.0316722	2.18497	0.0288912	0.107838
GO:0006886	BP	intracellular protein transport	107	-0.0303116	2.16537	0.0303596	0.112017
GO:0008272	BP	sulfate transport	10	-2.05277	-2.04935	0.0404281	0.145814
GO:0015116	MF	sulfate transmembrane transporter activity	10	-2.05277	-2.04935	0.0404281	0.145814
GO:0030554	MF	adenyl nucleotide binding	33	0.313001	2.03861	0.0414887	0.147976
GO:0016818	MF	hydrolase activity, acting on acid anhydrides, in phosphorus-containing anhydrides	34	-1.33646	-2.00813	0.04463	0.157024
GO:0005515	MF	protein binding	1711	-0.409781	2.00462	0.0450037	0.157024
GO:0016226	BP	iron-sulfur cluster assembly	11	0.896693	1.99769	0.0457505	0.157913
GO:0042254	BP	ribosome biogenesis	14	0.668853	1.89229	0.0584524	0.199609
GO:0055114	BP	oxidation-reduction process	853	-0.676321	-1.88477	0.0594606	0.200914
GO:0016787	MF	hydrolase activity	250	-0.803838	-1.87511	0.060777	0.203223
GO:0003723	MF	RNA binding	212	-0.231555	1.80575	0.0709574	0.233942
GO:0016874	MF	ligase activity	16	-1.58722	-1.80279	0.0714217	0.233942
GO:0006096	BP	glycolytic process	45	0.104402	1.78736	0.0738794	0.239548
GO:0004601	MF	peroxidase activity	24	-1.37085	-1.75859	0.0786467	0.252456
GO:0008324	MF	cation transmembrane transporter activity	14	0.580774	1.75258	0.0796748	0.253224
GO:0003774	MF	motor activity	18	-1.48929	-1.73601	0.0825621	0.257305
GO:0016459	CC	myosin complex	18	-1.48929	-1.73601	0.0825621	0.257305
GO:0003887	MF	DNA-directed DNA polymerase activity	18	-1.47091	-1.70295	0.0885778	0.273399
GO:0008276	MF	protein methyltransferase activity	17	-1.49547	-1.6979	0.0895273	0.273698
GO:0051287	MF	NAD binding	50	-1.08871	-1.69255	0.0905421	0.274189
GO:0003676	MF	nucleic acid binding	483	-0.343561	1.68205	0.0925597	0.277679
GO:0004571	MF	mannosyl-oligosaccharide 1,2-alpha-mannosidase activity	11	-1.71626	-1.67623	0.0936925	0.278475
GO:0006479	BP	protein methylation	18	-1.45183	-1.66864	0.0951886	0.280326
GO:0016702	MF	oxidoreductase activity, acting on single donors with incorporation of molecular oxygen, incorporation of two atoms of oxygen	14	-1.57237	-1.6628	0.0963531	0.281176
GO:0030976	MF	thiamine pyrophosphate binding	11	0.643815	1.64213	0.100563	0.290817
GO:0006511	BP	ubiquitin-dependent protein catabolic process	81	-0.0957134	1.63447	0.10216	0.292242
GO:0004332	MF	fructose-bisphosphate aldolase activity	11	0.635946	1.63107	0.102876	0.292242
GO:0008168	MF	methyltransferase activity	154	-0.833031	-1.62528	0.104103	0.293133
GO:0006810	BP	transport	166	-0.819478	-1.61338	0.106661	0.296179
GO:0050662	MF	coenzyme binding	82	-0.943731	-1.61094	0.107193	0.296179
GO:0006812	BP	cation transport	42	0.0596193	1.60372	0.108776	0.296179
GO:0009523	CC	photosystem II	18	-1.41549	-1.60327	0.108876	0.296179
GO:0008762	MF	UDP-N-acetylmuramate dehydrogenase activity	15	-1.49131	-1.58807	0.11227	0.302847
GO:0005525	MF	GTP binding	188	-0.252463	1.57894	0.114351	0.305888
GO:0019538	BP	protein metabolic process	11	0.574113	1.54413	0.122558	0.32375
GO:0005783	CC	endoplasmic reticulum	14	-1.49121	-1.53405	0.125017	0.32375
GO:0030130	CC	clathrin coat of trans-Golgi network vesicle	10	0.620063	1.53387	0.125062	0.32375
GO:0030132	CC	clathrin coat of coated pit	10	0.620063	1.53387	0.125062	0.32375
GO:0005198	MF	structural molecule activity	29	0.14311	1.52321	0.127705	0.327947
GO:0005543	MF	phospholipid binding	11	0.546807	1.50573	0.132135	0.336631
GO:0000226	BP	microtubule cytoskeleton organization	11	-1.5886	-1.49673	0.134463	0.339864
GO:0035556	BP	intracellular signal transduction	14	-1.45841	-1.48204	0.138331	0.346907
GO:0016773	MF	phosphotransferase activity, alcohol group as acceptor	56	-0.0653901	1.45523	0.145607	0.357309
GO:0006139	BP	nucleobase-containing compound metabolic process	22	-1.25334	-1.45006	0.147043	0.357309
GO:0006073	BP	cellular glucan metabolic process	15	-1.40507	-1.44648	0.148044	0.357309
GO:0016762	MF	xyloglucan:xyloglucosyl transferase activity	15	-1.40507	-1.44648	0.148044	0.357309
GO:0048046	CC	apoplast	15	-1.40507	-1.44648	0.148044	0.357309
GO:0004519	MF	endonuclease activity	14	0.379762	1.43373	0.151651	0.363282
GO:0006284	BP	base-excision repair	15	-1.37562	-1.39811	0.162079	0.385388
GO:0000160	BP	phosphorelay signal transduction system	27	-1.13351	-1.34244	0.179454	0.423563
GO:0016829	MF	lyase activity	16	0.256321	1.32339	0.185705	0.429221
GO:0008060	MF	ARF GTPase activator activity	11	0.416787	1.32292	0.185862	0.429221
GO:0032312	BP	regulation of ARF GTPase activity	11	0.416787	1.32292	0.185862	0.429221
GO:0033178	CC	proton-transporting two-sector ATPase complex, catalytic domain	11	0.408774	1.31165	0.189637	0.434811
GO:0005516	MF	calmodulin binding	10	-1.4944	-1.30079	0.19333	0.4394
GO:0000166	MF	nucleotide binding	96	-0.836526	-1.29774	0.194376	0.4394
GO:0016758	MF	transferase activity, transferring hexosyl groups	103	-0.818301	-1.26581	0.205582	0.461481
GO:0005737	CC	cytoplasm	179	-0.30238	1.25755	0.208554	0.462282
GO:0046854	BP	phosphatidylinositol phosphorylation	11	-1.41523	-1.25297	0.210216	0.462282
GO:0006357	BP	regulation of transcription from RNA polymerase II promoter	15	0.238047	1.25136	0.210801	0.462282
GO:0016616	MF	oxidoreductase activity, acting on the CH-OH group of donors, NAD or NADP as acceptor	94	-0.827951	-1.24891	0.211699	0.462282
GO:0016740	MF	transferase activity	27	-1.08645	-1.23877	0.215432	0.467254
GO:0009654	CC	photosystem II oxygen evolving complex	13	-1.32522	-1.22453	0.220752	0.475579
GO:0000287	MF	magnesium ion binding	49	-0.121364	1.19513	0.232035	0.495649
GO:0004386	MF	helicase activity	21	0.0896131	1.19227	0.233156	0.495649
GO:0043169	MF	cation binding	15	-1.23975	-1.17504	0.23998	0.506278
GO:0015991	BP	ATP hydrolysis coupled proton transport	27	0.00680511	1.16949	0.242205	0.506278
GO:0015031	BP	protein transport	37	-0.0712343	1.1678	0.242887	0.506278
GO:0009378	MF	four-way junction helicase activity	30	-0.023507	1.16237	0.245086	0.507564
GO:0006396	BP	RNA processing	40	-0.0934928	1.15454	0.248278	0.51088
GO:0018024	MF	histone-lysine N-methyltransferase activity	12	-1.29803	-1.13657	0.255717	0.522835
GO:0000049	MF	tRNA binding	10	0.317027	1.12762	0.259482	0.527175
GO:0016881	MF	acid-amino acid ligase activity	48	-0.143573	1.11764	0.263719	0.532314
GO:0005509	MF	calcium ion binding	113	-0.77127	-1.11389	0.265328	0.532314
GO:0006364	BP	rRNA processing	23	-1.0653	-1.10033	0.271188	0.540691
GO:0003682	MF	chromatin binding	150	-0.734528	-1.09259	0.274574	0.544064
GO:0015078	MF	hydrogen ion transmembrane transporter activity	25	-0.0197298	1.0691	0.285025	0.561307
GO:0006694	BP	steroid biosynthetic process	59	-0.851079	-1.06476	0.286985	0.56172
GO:0006807	BP	nitrogen compound metabolic process	20	0.0336182	1.05737	0.290341	0.563607
GO:0009103	BP	lipopolysaccharide biosynthetic process	30	-0.0736083	1.04603	0.295545	0.563607
GO:0005247	MF	voltage-gated chloride channel activity	13	0.159917	1.04553	0.295776	0.563607
GO:0006821	BP	chloride transport	13	0.159917	1.04553	0.295776	0.563607
GO:0017004	BP	cytochrome complex assembly	11	0.215527	1.03994	0.298367	0.563607
GO:0006310	BP	DNA recombination	39	-0.131388	1.03969	0.298483	0.563607
GO:0009396	BP	folic acid-containing compound biosynthetic process	11	-1.25207	-1.02356	0.306043	0.574185
GO:0003899	MF	DNA-directed RNA polymerase activity	55	-0.200763	1.01656	0.309362	0.574185
GO:0019843	MF	rRNA binding	16	-1.12346	-1.01637	0.309452	0.574185
GO:0008171	MF	O-methyltransferase activity	16	-1.11994	-1.0104	0.312303	0.576146
GO:0010181	MF	FMN binding	16	0.0639713	0.997216	0.31866	0.584513
GO:0016597	MF	amino acid binding	15	0.0785662	0.989513	0.322412	0.585887
GO:0004674	MF	protein serine/threonine kinase activity	13	-1.1706	-0.988191	0.323059	0.585887
GO:0006979	BP	response to oxidative stress	28	-0.95097	-0.95759	0.33827	0.596889
GO:0031461	CC	cullin-RING ubiquitin ligase complex	13	0.101832	0.956748	0.338694	0.596889
GO:0031625	MF	ubiquitin protein ligase binding	13	0.101832	0.956748	0.338694	0.596889
GO:0006520	BP	cellular amino acid metabolic process	21	-0.0340544	0.952017	0.341088	0.596889
GO:0016192	BP	vesicle-mediated transport	71	-0.257942	0.950746	0.341734	0.596889
GO:0000272	BP	polysaccharide catabolic process	15	0.0525647	0.946821	0.34373	0.596889
GO:0016161	MF	beta-amylase activity	15	0.0525647	0.946821	0.34373	0.596889
GO:0006486	BP	protein glycosylation	32	-0.918688	-0.946288	0.344001	0.596889
GO:0030244	BP	cellulose biosynthetic process	35	-0.151049	0.935622	0.349468	0.599971
GO:0006352	BP	DNA-templated transcription, initiation	32	-0.133993	0.935529	0.349516	0.599971
GO:0003854	MF	3-beta-hydroxy-delta5-steroid dehydrogenase activity	57	-0.811645	-0.920341	0.357395	0.610233
GO:0015171	MF	amino acid transmembrane transporter activity	19	-1.01606	-0.909095	0.3633	0.617034
GO:0009116	BP	nucleoside metabolic process	18	-1.02482	-0.900605	0.367798	0.621385
GO:0009055	MF	electron carrier activity	69	-0.774168	-0.880623	0.378522	0.636155
GO:0006418	BP	tRNA aminoacylation for protein translation	40	-0.850183	-0.874306	0.381952	0.638575
GO:0008152	BP	metabolic process	540	-0.611744	-0.863448	0.387891	0.644294
GO:0043039	BP	tRNA aminoacylation	14	0.0185307	0.860731	0.389386	0.644294
GO:0016627	MF	oxidoreductase activity, acting on the CH-CH group of donors	13	0.0300293	0.846997	0.396997	0.650316
GO:0003712	MF	transcription cofactor activity	10	0.106034	0.844758	0.398246	0.650316
GO:0003824	MF	catalytic activity	413	-0.426406	0.841647	0.399985	0.650316
GO:0019898	CC	extrinsic component of membrane	12	-1.09349	-0.836186	0.40305	0.650316
GO:0005634	CC	nucleus	414	-0.427437	0.833771	0.40441	0.650316
GO:0051082	MF	unfolded protein binding	29	-0.160323	0.830485	0.406265	0.650316
GO:0030170	MF	pyridoxal phosphate binding	52	-0.795214	-0.828819	0.407207	0.650316
GO:0005216	MF	ion channel activity	13	-1.0395	-0.787804	0.430812	0.684607
GO:0000155	MF	phosphorelay sensor kinase activity	11	-1.07891	-0.780092	0.435337	0.688389
GO:0003684	MF	damaged DNA binding	12	0.00268189	0.773607	0.439163	0.690225
GO:0016779	MF	nucleotidyltransferase activity	22	-0.138136	0.767461	0.442808	0.690225
GO:0004190	MF	aspartic-type endopeptidase activity	59	-0.759461	-0.766421	0.443426	0.690225
GO:0001522	BP	pseudouridine synthesis	21	-0.131034	0.763613	0.445098	0.690225
GO:0022857	MF	transmembrane transporter activity	56	-0.760844	-0.751069	0.452611	0.698501
GO:0016760	MF	cellulose synthase (UDP-forming) activity	27	-0.192136	0.731257	0.464622	0.703755
GO:0006506	BP	GPI anchor biosynthetic process	18	-0.930602	-0.731144	0.464691	0.703755
GO:0008289	MF	lipid binding	23	-0.882782	-0.729254	0.465847	0.703755
GO:0005741	CC	mitochondrial outer membrane	10	-1.065	-0.725143	0.468364	0.703755
GO:0015299	MF	solute:proton antiporter activity	28	-0.200958	0.724886	0.468522	0.703755
GO:0048038	MF	quinone binding	11	-1.0389	-0.72383	0.46917	0.703755
GO:0008137	MF	NADH dehydrogenase (ubiquinone) activity	15	-0.956725	-0.710332	0.477498	0.708784
GO:0004616	MF	phosphogluconate dehydrogenase (decarboxylating) activity	25	-0.192212	0.703492	0.481749	0.708784
GO:0006098	BP	pentose-phosphate shunt	25	-0.192212	0.703492	0.481749	0.708784
GO:0030131	CC	clathrin adaptor complex	15	-0.100227	0.695952	0.486459	0.708784
GO:0005789	CC	endoplasmic reticulum membrane	16	-0.934483	-0.69591	0.486485	0.708784
GO:0004143	MF	diacylglycerol kinase activity	12	-0.0518473	0.693527	0.487979	0.708784
GO:0007205	BP	protein kinase C-activating G-protein coupled receptor signaling pathway	12	-0.0518473	0.693527	0.487979	0.708784
GO:0005694	CC	chromosome	11	-0.997584	-0.665742	0.505576	0.731036
GO:0004525	MF	ribonuclease III activity	10	-1.00837	-0.649213	0.516201	0.741748
GO:0003677	MF	DNA binding	548	-0.589296	-0.64704	0.517606	0.741748
GO:0016491	MF	oxidoreductase activity	469	-0.456245	0.622945	0.533321	0.757862
GO:0008138	MF	protein tyrosine/serine/threonine phosphatase activity	16	-0.157143	0.622261	0.53377	0.757862
GO:0046961	MF	proton-transporting ATPase activity, rotational mechanism	11	-0.964322	-0.618974	0.535934	0.757862
GO:0008408	MF	3'-5' exonuclease activity	10	-0.960275	-0.584744	0.55872	0.786619
GO:0015074	BP	DNA integration	12	-0.919623	-0.580854	0.561339	0.786855
GO:0045454	BP	cell redox homeostasis	90	-0.382996	0.567481	0.570387	0.796062
GO:0006367	BP	transcription initiation from RNA polymerase II promoter	10	-0.111554	0.553058	0.580224	0.806285
GO:0006952	BP	defense response	36	-0.734351	-0.534807	0.592783	0.814966
GO:0046933	MF	proton-transporting ATP synthase activity, rotational mechanism	12	-0.887859	-0.534207	0.593198	0.814966
GO:0007186	BP	G-protein coupled receptor signaling pathway	13	-0.871604	-0.531173	0.595299	0.814966
GO:0001104	MF	RNA polymerase II transcription cofactor activity	16	-0.214798	0.524494	0.599935	0.814966
GO:0016592	CC	mediator complex	16	-0.214798	0.524494	0.599935	0.814966
GO:0008375	MF	acetylglucosaminyltransferase activity	19	-0.806554	-0.521952	0.601704	0.814966
GO:0004222	MF	metalloendopeptidase activity	31	-0.306346	0.513976	0.607269	0.819048
GO:0006400	BP	tRNA modification	10	-0.148504	0.503523	0.614597	0.825463
GO:0030259	BP	lipid glycosylation	14	-0.214839	0.490553	0.623743	0.834256
GO:0034968	BP	histone lysine methylation	10	-0.886265	-0.485524	0.627304	0.835538
GO:0009522	CC	photosystem I	12	-0.836142	-0.458257	0.646768	0.855505
GO:0004871	MF	signal transducer activity	26	-0.314237	0.453647	0.650083	0.855505
GO:0016021	CC	integral component of membrane	537	-0.570245	-0.453359	0.65029	0.855505
GO:0009058	BP	biosynthetic process	160	-0.605089	-0.434316	0.664059	0.858579
GO:0015093	MF	ferrous iron transmembrane transporter activity	24	-0.316819	0.430487	0.666842	0.858579
GO:0015684	BP	ferrous iron transport	24	-0.316819	0.430487	0.666842	0.858579
GO:0006298	BP	mismatch repair	23	-0.734437	-0.427649	0.668906	0.858579
GO:0030983	MF	mismatched DNA binding	23	-0.734437	-0.427649	0.668906	0.858579
GO:0009451	BP	RNA modification	19	-0.293111	0.426838	0.669497	0.858579
GO:0000148	CC	1,3-beta-D-glucan synthase complex	14	-0.782454	-0.409813	0.681943	0.858579
GO:0003843	MF	1,3-beta-D-glucan synthase activity	14	-0.782454	-0.409813	0.681943	0.858579
GO:0006075	BP	(1->3)-beta-D-glucan biosynthetic process	14	-0.782454	-0.409813	0.681943	0.858579
GO:0015095	MF	magnesium ion transmembrane transporter activity	10	-0.829682	-0.40967	0.682048	0.858579
GO:0015693	BP	magnesium ion transport	10	-0.829682	-0.40967	0.682048	0.858579
GO:0006887	BP	exocytosis	13	-0.259368	0.404645	0.685739	0.858933
GO:0050660	MF	flavin adenine dinucleotide binding	74	-0.63433	-0.402003	0.687682	0.858933
GO:0015035	MF	protein disulfide oxidoreductase activity	33	-0.361878	0.395057	0.692801	0.861973
GO:0006414	BP	translational elongation	16	-0.295022	0.388454	0.69768	0.862178
GO:0036459	MF	ubiquitinyl hydrolase activity	39	-0.377707	0.387565	0.698338	0.862178
GO:0003924	MF	GTPase activity	64	-0.632447	-0.367469	0.713269	0.876924
GO:0006888	BP	ER to Golgi vesicle-mediated transport	17	-0.315765	0.364151	0.715745	0.876924
GO:0003746	MF	translation elongation factor activity	12	-0.761946	-0.349296	0.726867	0.882265
GO:0004812	MF	aminoacyl-tRNA ligase activity	45	-0.645181	-0.344346	0.730586	0.882265
GO:0004298	MF	threonine-type endopeptidase activity	17	-0.332586	0.334749	0.737815	0.882265
GO:0005839	CC	proteasome core complex	17	-0.332586	0.334749	0.737815	0.882265
GO:0051603	BP	proteolysis involved in cellular protein catabolic process	17	-0.332586	0.334749	0.737815	0.882265
GO:0006470	BP	protein dephosphorylation	18	-0.33902	0.332881	0.739224	0.882265
GO:0016820	MF	hydrolase activity, acting on acid anhydrides, catalyzing transmembrane movement of substances	13	-0.306421	0.332723	0.739343	0.882265
GO:0003697	MF	single-stranded DNA binding	13	-0.73102	-0.316288	0.751784	0.893787
GO:0008649	MF	rRNA methyltransferase activity	10	-0.295472	0.306496	0.759227	0.899306
GO:0048544	BP	recognition of pollen	23	-0.671443	-0.299573	0.764503	0.900171
GO:0016301	MF	kinase activity	15	-0.35326	0.280497	0.779096	0.900171
GO:0006281	BP	DNA repair	81	-0.452184	0.274378	0.783794	0.900171
GO:0003779	MF	actin binding	22	-0.661385	-0.272989	0.784862	0.900171
GO:0006904	BP	vesicle docking involved in exocytosis	13	-0.702172	-0.272192	0.785474	0.900171
GO:0030117	CC	membrane coat	16	-0.363824	0.271783	0.785789	0.900171
GO:0009982	MF	pseudouridine synthase activity	17	-0.370301	0.268825	0.788064	0.900171
GO:0006811	BP	ion transport	15	-0.687442	-0.268197	0.788548	0.900171
GO:0005097	MF	Rab GTPase activator activity	23	-0.654835	-0.265808	0.790387	0.900171
GO:0016567	BP	protein ubiquitination	41	-0.620821	-0.262559	0.79289	0.900171
GO:0008080	MF	N-acetyltransferase activity	28	-0.407265	0.262085	0.793256	0.900171
GO:0007165	BP	signal transduction	104	-0.584612	-0.261628	0.793609	0.900171
GO:0000145	CC	exocyst	19	-0.39096	0.246024	0.805664	0.910627
GO:0006457	BP	protein folding	82	-0.463626	0.232143	0.816427	0.915844
GO:0005215	MF	transporter activity	87	-0.582356	-0.230371	0.817804	0.915844
GO:0004842	MF	ubiquitin-protein transferase activity	95	-0.469305	0.226402	0.820889	0.915844
GO:0007049	BP	cell cycle	10	-0.355987	0.22537	0.821692	0.915844
GO:0050661	MF	NADP binding	19	-0.410736	0.20948	0.834074	0.926428
GO:0008757	MF	S-adenosylmethionine-dependent methyltransferase activity	10	-0.675001	-0.202302	0.83968	0.929439
GO:0003872	MF	6-phosphofructokinase activity	10	-0.66859	-0.193709	0.846404	0.932303
GO:0051537	MF	2 iron, 2 sulfur cluster binding	11	-0.660347	-0.191573	0.848077	0.932303
GO:0008378	MF	galactosyltransferase activity	19	-0.429903	0.17406	0.861818	0.94134
GO:0008236	MF	serine-type peptidase activity	24	-0.607696	-0.173623	0.862162	0.94134
GO:0046873	MF	metal ion transmembrane transporter activity	14	-0.417561	0.168991	0.865804	0.941496
GO:0016853	MF	isomerase activity	18	-0.431813	0.165983	0.868171	0.941496
GO:0030001	BP	metal ion transport	48	-0.577947	-0.158164	0.874327	0.942709
GO:0030127	CC	COPII vesicle coat	12	-0.417119	0.157104	0.875163	0.942709
GO:0015986	BP	ATP synthesis coupled proton transport	23	-0.596587	-0.147381	0.882831	0.947495
GO:0006464	BP	cellular protein modification process	18	-0.604153	-0.143989	0.885509	0.947495
GO:0004518	MF	nuclease activity	17	-0.450294	0.129003	0.897355	0.951531
GO:0016307	MF	phosphatidylinositol phosphate kinase activity	15	-0.446158	0.127968	0.898174	0.951531
GO:0046488	BP	phosphatidylinositol metabolic process	15	-0.446158	0.127968	0.898174	0.951531
GO:0006814	BP	sodium ion transport	15	-0.448886	0.123489	0.90172	0.952145
GO:0042393	MF	histone binding	17	-0.46019	0.111706	0.911056	0.95885
GO:0042578	MF	phosphoric ester hydrolase activity	10	-0.601905	-0.10431	0.916923	0.961158
GO:0032313	BP	regulation of Rab GTPase activity	20	-0.577577	-0.101394	0.919238	0.961158
GO:0008173	MF	RNA methyltransferase activity	10	-0.587235	-0.084643	0.932545	0.969127
GO:0016772	MF	transferase activity, transferring phosphorus-containing groups	11	-0.464213	0.0841996	0.932898	0.969127
GO:0008536	MF	Ran GTPase binding	15	-0.480712	0.071233	0.943212	0.976681
GO:0005680	CC	anaphase-promoting complex	43	-0.50269	0.0595099	0.952546	0.977999
GO:0009725	BP	response to hormone	23	-0.551193	-0.0550892	0.956067	0.977999
GO:0006289	BP	nucleotide-excision repair	11	-0.561359	-0.0523917	0.958217	0.977999
GO:0006397	BP	mRNA processing	22	-0.498967	0.0499696	0.960147	0.977999
GO:0008831	MF	dTDP-4-dehydrorhamnose reductase activity	24	-0.544931	-0.0432703	0.965486	0.977999
GO:0045226	BP	extracellular polysaccharide biosynthetic process	24	-0.544931	-0.0432703	0.965486	0.977999
GO:0008033	BP	tRNA processing	38	-0.540498	-0.0428612	0.965812	0.977999
GO:0000413	BP	protein peptidyl-prolyl isomerization	29	-0.522602	0.0034126	0.997277	0.998488
GO:0003755	MF	peptidyl-prolyl cis-trans isomerase activity	29	-0.522602	0.0034126	0.997277	0.998488
GO:0044267	BP	cellular protein metabolic process	20	-0.525466	-0.00259648	0.997928	0.998488
GO:0005643	CC	nuclear pore	12	-0.525388	-0.00189547	0.998488	0.998488

## Sheet: GO enrichment_2D4Wvs7D4W
GO_id	GO_namespace	GO_name	Number	LogFC	Z_score	P_value
GO:0003700	MF	sequence-specific DNA binding transcription factor activity	233	-0.232514	-2.84349	0.00446218
GO:0006355	BP	regulation of transcription, DNA-templated	452	-0.150018	-2.65756	0.00787088
GO:0006904	BP	vesicle docking involved in exocytosis	13	0.867323	2.27412	0.0229585
GO:0051287	MF	NAD binding	53	-0.400083	-2.26238	0.0236739
GO:0004568	MF	chitinase activity	11	0.931608	2.25027	0.0244317
GO:0006032	BP	chitin catabolic process	11	0.931608	2.25027	0.0244317
GO:0006633	BP	fatty acid biosynthetic process	41	0.472245	2.15943	0.0308172
GO:0004616	MF	phosphogluconate dehydrogenase (decarboxylating) activity	24	-0.568519	-2.13539	0.0327294
GO:0006098	BP	pentose-phosphate shunt	24	-0.568519	-2.13539	0.0327294
GO:0004553	MF	hydrolase activity, hydrolyzing O-glycosyl compounds	163	0.240352	2.10638	0.0351717
GO:0006811	BP	ion transport	15	0.713916	2.00144	0.0453445
GO:0007264	BP	small GTPase mediated signal transduction	85	-0.261937	-1.91896	0.0549894
GO:0005622	CC	intracellular	327	-0.124568	-1.91854	0.0550426
GO:0016998	BP	cell wall macromolecule catabolic process	14	0.70474	1.90807	0.0563816
GO:0016760	MF	cellulose synthase (UDP-forming) activity	22	0.554772	1.86937	0.0615715
GO:0016706	MF	oxidoreductase activity, acting on paired donors, with incorporation or reduction of molecular oxygen, 2-oxoglutarate as one donor, and incorporation of one atom each of oxygen into both donors	72	0.29936	1.77188	0.0764141
GO:0003333	BP	amino acid transmembrane transport	33	0.426901	1.74383	0.0811886
GO:0004190	MF	aspartic-type endopeptidase activity	56	-0.295278	-1.74292	0.0813476
GO:0005198	MF	structural molecule activity	28	-0.422556	-1.73273	0.083143
GO:0008610	BP	lipid biosynthetic process	26	0.471383	1.71636	0.0860963
GO:0005840	CC	ribosome	218	-0.13656	-1.69801	0.0895056
GO:0003678	MF	DNA helicase activity	11	-0.65731	-1.66442	0.0960279
GO:0003735	MF	structural constituent of ribosome	218	-0.130281	-1.62915	0.103282
GO:0042545	BP	cell wall modification	16	0.548702	1.57617	0.114987
GO:0006412	BP	translation	214	-0.124188	-1.54791	0.121643
GO:0009607	BP	response to biotic stimulus	14	0.57489	1.54716	0.121825
GO:0000145	CC	exocyst	19	0.493438	1.53864	0.123891
GO:0046872	MF	metal ion binding	349	-0.092156	-1.53223	0.125465
GO:0016779	MF	nucleotidyltransferase activity	25	-0.389246	-1.51356	0.130139
GO:0005543	MF	phospholipid binding	11	0.632231	1.51268	0.13036
GO:0030246	MF	carbohydrate binding	48	-0.272695	-1.4974	0.134288
GO:0009058	BP	biosynthetic process	162	-0.139641	-1.49289	0.135465
GO:0016226	BP	iron-sulfur cluster assembly	10	0.653379	1.49196	0.135709
GO:0016757	MF	transferase activity, transferring glycosyl groups	53	-0.257519	-1.49139	0.13586
GO:0005506	MF	iron ion binding	165	0.174536	1.49124	0.135898
GO:0005975	BP	carbohydrate metabolic process	263	0.141367	1.48313	0.13804
GO:0016491	MF	oxidoreductase activity	442	0.113111	1.48142	0.138495
GO:0016747	MF	transferase activity, transferring acyl groups other than amino-acyl groups	90	0.226086	1.46464	0.143018
GO:0045454	BP	cell redox homeostasis	88	0.228128	1.46251	0.143602
GO:0016818	MF	hydrolase activity, acting on acid anhydrides, in phosphorus-containing anhydrides	34	0.351711	1.44437	0.148635
GO:0008270	MF	zinc ion binding	574	-0.0618249	-1.42521	0.154096
GO:0016746	MF	transferase activity, transferring acyl groups	36	0.317814	1.33516	0.181823
GO:0043169	MF	cation binding	14	0.489217	1.30903	0.190524
GO:0008324	MF	cation transmembrane transporter activity	14	-0.44625	-1.29108	0.196675
GO:0008762	MF	UDP-N-acetylmuramate dehydrogenase activity	15	0.457775	1.26452	0.206044
GO:0008017	MF	microtubule binding	80	0.207822	1.25953	0.20784
GO:0006479	BP	protein methylation	18	0.415	1.2504	0.211155
GO:0009522	CC	photosystem I	13	0.468282	1.20534	0.228071
GO:0008276	MF	protein methyltransferase activity	17	0.41148	1.20439	0.22844
GO:0004842	MF	ubiquitin-protein transferase activity	96	-0.144712	-1.18614	0.235567
GO:0048544	BP	recognition of pollen	23	0.345861	1.16712	0.243161
GO:0015171	MF	amino acid transmembrane transporter activity	18	0.386533	1.16068	0.245772
GO:0015035	MF	protein disulfide oxidoreductase activity	31	0.294021	1.14057	0.254049
GO:0030599	MF	pectinesterase activity	33	0.285131	1.13885	0.254766
GO:0015095	MF	magnesium ion transmembrane transporter activity	10	0.491644	1.11203	0.266123
GO:0015693	BP	magnesium ion transport	10	0.491644	1.11203	0.266123
GO:0005216	MF	ion channel activity	13	0.429217	1.10071	0.271022
GO:0003777	MF	microtubule motor activity	69	0.193655	1.08232	0.279111
GO:0007018	BP	microtubule-based movement	69	0.193655	1.08232	0.279111
GO:0006298	BP	mismatch repair	23	0.321457	1.08018	0.280061
GO:0030983	MF	mismatched DNA binding	23	0.321457	1.08018	0.280061
GO:0016773	MF	phosphotransferase activity, alcohol group as acceptor	55	-0.177682	-1.07944	0.280393
GO:0004518	MF	nuclease activity	16	0.380513	1.07641	0.281743
GO:0016881	MF	acid-amino acid ligase activity	50	-0.185334	-1.0694	0.284891
GO:0000148	CC	1,3-beta-D-glucan synthase complex	15	0.388478	1.06515	0.28681
GO:0003843	MF	1,3-beta-D-glucan synthase activity	15	0.388478	1.06515	0.28681
GO:0006075	BP	(1->3)-beta-D-glucan biosynthetic process	15	0.388478	1.06515	0.28681
GO:0015093	MF	ferrous iron transmembrane transporter activity	24	0.310514	1.06359	0.287516
GO:0015684	BP	ferrous iron transport	24	0.310514	1.06359	0.287516
GO:0006457	BP	protein folding	83	-0.138235	-1.05907	0.289567
GO:0017004	BP	cytochrome complex assembly	11	0.446596	1.05532	0.291277
GO:0005680	CC	anaphase-promoting complex	43	-0.196123	-1.04428	0.296358
GO:0006413	BP	translational initiation	24	0.299302	1.02278	0.30641
GO:0006396	BP	RNA processing	39	0.235572	1.00815	0.31338
GO:0004525	MF	ribonuclease III activity	10	0.432445	0.972972	0.330567
GO:0006812	BP	cation transport	42	-0.173568	-0.923474	0.35576
GO:0006508	BP	proteolysis	208	-0.0673601	-0.917237	0.359019
GO:0004857	MF	enzyme inhibitor activity	25	0.259521	0.89612	0.370189
GO:0004871	MF	signal transducer activity	26	0.254295	0.894073	0.371283
GO:0009982	MF	pseudouridine synthase activity	17	-0.270183	-0.883439	0.376999
GO:0034968	BP	histone lysine methylation	11	-0.340293	-0.883371	0.377036
GO:0006506	BP	GPI anchor biosynthetic process	18	0.294527	0.870711	0.383912
GO:0003743	MF	translation initiation factor activity	29	0.233807	0.862286	0.38853
GO:0016597	MF	amino acid binding	15	-0.280348	-0.859091	0.39029
GO:0005525	MF	GTP binding	186	-0.0664051	-0.857699	0.391059
GO:0009451	BP	RNA modification	19	-0.245187	-0.853023	0.393646
GO:0001522	BP	pseudouridine synthesis	20	-0.238133	-0.851752	0.394352
GO:0006694	BP	steroid biosynthetic process	59	-0.130212	-0.847144	0.396915
GO:0043531	MF	ADP binding	115	0.124301	0.844776	0.398236
GO:0006470	BP	protein dephosphorylation	18	0.282828	0.833837	0.404373
GO:0009396	BP	folic acid-containing compound biosynthetic process	11	0.354517	0.828466	0.407407
GO:0003723	MF	RNA binding	209	-0.058521	-0.824514	0.409648
GO:0019843	MF	rRNA binding	15	0.304733	0.824209	0.409821
GO:0003854	MF	3-beta-hydroxy-delta5-steroid dehydrogenase activity	57	-0.128264	-0.821734	0.411229
GO:0046907	BP	intracellular transport	10	-0.331363	-0.821285	0.411484
GO:0004185	MF	serine-type carboxypeptidase activity	23	-0.211244	-0.817607	0.413581
GO:0016567	BP	protein ubiquitination	41	-0.153472	-0.816826	0.414028
GO:0045735	MF	nutrient reservoir activity	15	0.30016	0.811052	0.417336
GO:0005509	MF	calcium ion binding	114	-0.0822592	-0.797222	0.425322
GO:0008138	MF	protein tyrosine/serine/threonine phosphatase activity	16	0.285216	0.793248	0.427634
GO:0003887	MF	DNA-directed DNA polymerase activity	18	0.268413	0.788408	0.430458
GO:0016758	MF	transferase activity, transferring hexosyl groups	102	0.1225	0.782086	0.434164
GO:0005524	MF	ATP binding	1449	0.0458954	0.781592	0.434455
GO:0035556	BP	intracellular signal transduction	16	-0.244308	-0.780177	0.435287
GO:0004222	MF	metalloendopeptidase activity	32	0.201738	0.77103	0.440689
GO:0031461	CC	cullin-RING ubiquitin ligase complex	13	0.305641	0.76973	0.44146
GO:0031625	MF	ubiquitin protein ligase binding	13	0.305641	0.76973	0.44146
GO:0008168	MF	methyltransferase activity	154	0.100606	0.759154	0.44776
GO:0009055	MF	electron carrier activity	67	0.142536	0.755691	0.449834
GO:0016702	MF	oxidoreductase activity, acting on single donors with incorporation of molecular oxygen, incorporation of two atoms of oxygen	15	-0.242535	-0.750301	0.453073
GO:0015986	BP	ATP synthesis coupled proton transport	21	0.238383	0.749351	0.453645
GO:0008272	BP	sulfate transport	10	0.336001	0.746416	0.455416
GO:0015116	MF	sulfate transmembrane transporter activity	10	0.336001	0.746416	0.455416
GO:0006952	BP	defense response	36	0.185602	0.74588	0.45574
GO:0020037	MF	heme binding	193	0.0905208	0.745782	0.455799
GO:0016307	MF	phosphatidylinositol phosphate kinase activity	14	-0.244853	-0.731305	0.464593
GO:0046488	BP	phosphatidylinositol metabolic process	14	-0.244853	-0.731305	0.464593
GO:0005618	CC	cell wall	32	0.191719	0.72893	0.466045
GO:0030259	BP	lipid glycosylation	14	0.280104	0.727805	0.466733
GO:0016021	CC	integral component of membrane	535	-0.0236529	-0.720065	0.471485
GO:0000159	CC	protein phosphatase type 2A complex	10	-0.280724	-0.70233	0.482473
GO:0008601	MF	protein phosphatase type 2A regulator activity	10	-0.280724	-0.70233	0.482473
GO:0006886	BP	intracellular protein transport	105	-0.0735982	-0.69918	0.48444
GO:0016705	MF	oxidoreductase activity, acting on paired donors, with incorporation or reduction of molecular oxygen	142	0.0959186	0.687483	0.491778
GO:0015078	MF	hydrogen ion transmembrane transporter activity	23	0.210728	0.685702	0.492901
GO:0015979	BP	photosynthesis	45	0.153937	0.67613	0.498958
GO:0016616	MF	oxidoreductase activity, acting on the CH-OH group of donors, NAD or NADP as acceptor	93	-0.0759437	-0.674817	0.499792
GO:0006464	BP	cellular protein modification process	18	0.22703	0.657983	0.510549
GO:0000160	BP	phosphorelay signal transduction system	27	0.18697	0.651232	0.514896
GO:0003924	MF	GTPase activity	63	0.126034	0.635486	0.525111
GO:0005515	MF	protein binding	1707	-0.00239842	-0.63388	0.526159
GO:0004674	MF	protein serine/threonine kinase activity	13	0.251644	0.625105	0.531902
GO:0055114	BP	oxidation-reduction process	839	0.0467238	0.612564	0.540164
GO:0009103	BP	lipopolysaccharide biosynthetic process	30	-0.128441	-0.596867	0.550596
GO:0000049	MF	tRNA binding	10	-0.234468	-0.593669	0.552734
GO:0016192	BP	vesicle-mediated transport	70	-0.0772524	-0.593589	0.552787
GO:0004601	MF	peroxidase activity	26	0.174596	0.592187	0.553725
GO:0005634	CC	nucleus	418	-0.0199445	-0.580156	0.56181
GO:0004565	MF	beta-galactosidase activity	11	-0.209814	-0.561904	0.574181
GO:0009341	CC	beta-galactosidase complex	11	-0.209814	-0.561904	0.574181
GO:0006073	BP	cellular glucan metabolic process	15	-0.173623	-0.55204	0.580921
GO:0016762	MF	xyloglucan:xyloglucosyl transferase activity	15	-0.173623	-0.55204	0.580921
GO:0048046	CC	apoplast	15	-0.173623	-0.55204	0.580921
GO:0055085	BP	transmembrane transport	359	-0.0205848	-0.546668	0.584607
GO:0051082	MF	unfolded protein binding	28	-0.115774	-0.526838	0.598306
GO:0004298	MF	threonine-type endopeptidase activity	17	-0.15305	-0.524679	0.599807
GO:0005839	CC	proteasome core complex	17	-0.15305	-0.524679	0.599807
GO:0051603	BP	proteolysis involved in cellular protein catabolic process	17	-0.15305	-0.524679	0.599807
GO:0000272	BP	polysaccharide catabolic process	15	-0.163832	-0.523873	0.600367
GO:0016161	MF	beta-amylase activity	15	-0.163832	-0.523873	0.600367
GO:0016853	MF	isomerase activity	17	-0.152619	-0.523359	0.600725
GO:0016209	MF	antioxidant activity	22	-0.130771	-0.519248	0.603588
GO:0000166	MF	nucleotide binding	98	0.0880666	0.513383	0.607684
GO:0043565	MF	sequence-specific DNA binding	184	-0.0321711	-0.508117	0.611371
GO:0004143	MF	diacylglycerol kinase activity	12	-0.178748	-0.506948	0.612191
GO:0007205	BP	protein kinase C-activating G-protein coupled receptor signaling pathway	12	-0.178748	-0.506948	0.612191
GO:0016020	CC	membrane	614	0.0457812	0.506679	0.61238
GO:0006289	BP	nucleotide-excision repair	11	-0.186887	-0.505419	0.613265
GO:0022857	MF	transmembrane transporter activity	56	-0.0721277	-0.502434	0.615362
GO:0030001	BP	metal ion transport	46	-0.0811047	-0.500598	0.616654
GO:0000287	MF	magnesium ion binding	44	-0.0789383	-0.47892	0.631996
GO:0006351	BP	transcription, DNA-templated	105	-0.0445945	-0.478405	0.632362
GO:0008375	MF	acetylglucosaminyltransferase activity	19	0.1648	0.474512	0.635135
GO:0005783	CC	endoplasmic reticulum	15	-0.146427	-0.473796	0.635646
GO:0051537	MF	2 iron, 2 sulfur cluster binding	11	0.209513	0.471212	0.637489
GO:0015079	MF	potassium ion transmembrane transporter activity	26	-0.10531	-0.46804	0.639756
GO:0071805	BP	potassium ion transmembrane transport	26	-0.10531	-0.46804	0.639756
GO:0008831	MF	dTDP-4-dehydrorhamnose reductase activity	24	-0.109961	-0.466603	0.640784
GO:0045226	BP	extracellular polysaccharide biosynthetic process	24	-0.109961	-0.466603	0.640784
GO:0007049	BP	cell cycle	10	0.216402	0.465466	0.641598
GO:0005643	CC	nuclear pore	12	-0.162506	-0.465153	0.641822
GO:0046961	MF	proton-transporting ATPase activity, rotational mechanism	10	-0.178549	-0.462312	0.643858
GO:0030131	CC	clathrin adaptor complex	15	0.178627	0.461397	0.644514
GO:0016851	MF	magnesium chelatase activity	12	-0.155473	-0.447055	0.654836
GO:0003712	MF	transcription cofactor activity	10	-0.171887	-0.446661	0.65512
GO:0006284	BP	base-excision repair	15	-0.135219	-0.441552	0.658814
GO:0003774	MF	motor activity	19	0.154314	0.44056	0.659531
GO:0016459	CC	myosin complex	19	0.154314	0.44056	0.659531
GO:0009725	BP	response to hormone	24	0.139263	0.440374	0.659666
GO:0006979	BP	response to oxidative stress	30	-0.0899603	-0.4403	0.65972
GO:0006807	BP	nitrogen compound metabolic process	19	-0.115561	-0.433296	0.6648
GO:0003872	MF	6-phosphofructokinase activity	10	-0.165205	-0.430963	0.666495
GO:0004252	MF	serine-type endopeptidase activity	55	-0.0595535	-0.428655	0.668174
GO:0050660	MF	flavin adenine dinucleotide binding	74	0.0847764	0.425087	0.670773
GO:0004672	MF	protein kinase activity	723	0.0391698	0.417759	0.676124
GO:0004812	MF	aminoacyl-tRNA ligase activity	46	-0.0642625	-0.415742	0.677598
GO:0004519	MF	endonuclease activity	12	0.175854	0.40555	0.685074
GO:0003676	MF	nucleic acid binding	478	0.0431923	0.40501	0.68547
GO:0009116	BP	nucleoside metabolic process	17	0.14894	0.400268	0.688959
GO:0005694	CC	chromosome	11	0.18064	0.400076	0.6891
GO:0004427	MF	inorganic diphosphatase activity	11	-0.143988	-0.399727	0.689358
GO:0003677	MF	DNA binding	549	0.0412108	0.399558	0.689482
GO:0005516	MF	calmodulin binding	10	0.187085	0.396597	0.691664
GO:0006468	BP	protein phosphorylation	726	0.0380642	0.396495	0.69174
GO:0019538	BP	protein metabolic process	11	0.17743	0.392168	0.694934
GO:0010181	MF	FMN binding	14	0.159169	0.391669	0.695303
GO:0008173	MF	RNA methyltransferase activity	10	0.183736	0.388731	0.697475
GO:0043234	CC	protein complex	14	0.157763	0.38776	0.698194
GO:0051258	BP	protein polymerization	14	0.157763	0.38776	0.698194
GO:0031047	BP	gene silencing by RNA	12	0.168658	0.387033	0.698731
GO:0006184	BP	GTP catabolic process	15	0.152603	0.386524	0.699108
GO:0006414	BP	translational elongation	15	-0.114656	-0.38239	0.702172
GO:0005737	CC	cytoplasm	176	-0.0205104	-0.382032	0.702438
GO:0006810	BP	transport	165	-0.0196197	-0.361402	0.717799
GO:0006950	BP	response to stress	43	-0.0545292	-0.354545	0.722931
GO:0051087	MF	chaperone binding	14	-0.108234	-0.351575	0.725157
GO:0009523	CC	photosystem II	19	0.124915	0.345365	0.72982
GO:0000413	BP	protein peptidyl-prolyl isomerization	28	0.105818	0.344191	0.730703
GO:0003755	MF	peptidyl-prolyl cis-trans isomerase activity	28	0.105818	0.344191	0.730703
GO:0005247	MF	voltage-gated chloride channel activity	13	0.146249	0.342816	0.731737
GO:0006821	BP	chloride transport	13	0.146249	0.342816	0.731737
GO:0007165	BP	signal transduction	103	-0.0266446	-0.338502	0.734985
GO:0016301	MF	kinase activity	15	-0.0976717	-0.333526	0.738738
GO:0016887	MF	ATPase activity	128	-0.0213751	-0.333066	0.739085
GO:0005215	MF	transporter activity	86	-0.0297842	-0.330936	0.740692
GO:0016788	MF	hydrolase activity, acting on ester bonds	62	-0.0368612	-0.322384	0.747161
GO:0006357	BP	regulation of transcription from RNA polymerase II promoter	14	0.131345	0.314332	0.753269
GO:0008171	MF	O-methyltransferase activity	16	0.123808	0.313639	0.753795
GO:0004571	MF	mannosyl-oligosaccharide 1,2-alpha-mannosidase activity	11	0.142754	0.306736	0.759045
GO:0042254	BP	ribosome biogenesis	12	-0.0998424	-0.3039	0.761204
GO:0005789	CC	endoplasmic reticulum membrane	16	0.120111	0.302655	0.762153
GO:0001104	MF	RNA polymerase II transcription cofactor activity	15	0.121685	0.297573	0.766029
GO:0016592	CC	mediator complex	15	0.121685	0.297573	0.766029
GO:0006520	BP	cellular amino acid metabolic process	19	0.108558	0.292402	0.769979
GO:0015995	BP	chlorophyll biosynthetic process	12	-0.0926355	-0.285355	0.775372
GO:0005097	MF	Rab GTPase activator activity	22	-0.0595213	-0.270993	0.786396
GO:0030554	MF	adenyl nucleotide binding	33	-0.0436506	-0.264172	0.791647
GO:0032313	BP	regulation of Rab GTPase activity	19	-0.0624267	-0.261247	0.793902
GO:0043039	BP	tRNA aminoacylation	14	-0.0754768	-0.260526	0.794458
GO:0003682	MF	chromatin binding	149	0.0469492	0.260189	0.794718
GO:0015074	BP	DNA integration	11	0.119373	0.249129	0.803261
GO:0003899	MF	DNA-directed RNA polymerase activity	57	0.0622423	0.246698	0.805142
GO:0006096	BP	glycolytic process	36	-0.0369493	-0.24605	0.805644
GO:0008033	BP	tRNA processing	38	-0.0338485	-0.238593	0.811421
GO:0008152	BP	metabolic process	529	0.0321874	0.238044	0.811847
GO:0000155	MF	phosphorelay sensor kinase activity	11	0.114294	0.236617	0.812954
GO:0046873	MF	metal ion transmembrane transporter activity	14	-0.0659822	-0.234136	0.81488
GO:0005992	BP	trehalose biosynthetic process	18	-0.0551426	-0.231322	0.817064
GO:0006281	BP	DNA repair	81	0.0523441	0.227908	0.819718
GO:0016820	MF	hydrolase activity, acting on acid anhydrides, catalyzing transmembrane movement of substances	11	0.110563	0.227424	0.820094
GO:0003746	MF	translation elongation factor activity	12	-0.0672915	-0.220137	0.825765
GO:0015299	MF	solute:proton antiporter activity	28	-0.0372267	-0.218086	0.827362
GO:0008536	MF	Ran GTPase binding	16	-0.0529271	-0.21151	0.83249
GO:0044267	BP	cellular protein metabolic process	19	-0.0465347	-0.209789	0.833833
GO:0007186	BP	G-protein coupled receptor signaling pathway	13	0.0935325	0.201622	0.840212
GO:0006888	BP	ER to Golgi vesicle-mediated transport	16	-0.049529	-0.201413	0.840376
GO:0006887	BP	exocytosis	13	0.0933962	0.201257	0.840498
GO:0006367	BP	transcription initiation from RNA polymerase II promoter	10	-0.0656264	-0.197045	0.843792
GO:0016787	MF	hydrolase activity	247	0.00148843	-0.195745	0.84481
GO:0008299	BP	isoprenoid biosynthetic process	13	0.087073	0.184321	0.853762
GO:0006418	BP	tRNA aminoacylation for protein translation	41	-0.0203677	-0.18371	0.854241
GO:0006260	BP	DNA replication	47	-0.0176836	-0.183024	0.854779
GO:0004386	MF	helicase activity	20	0.0709213	0.174964	0.861108
GO:0008080	MF	N-acetyltransferase activity	28	0.0616396	0.170536	0.864589
GO:0006814	BP	sodium ion transport	14	-0.0396056	-0.160822	0.872233
GO:0048038	MF	quinone binding	11	-0.0447816	-0.155306	0.87658
GO:0046983	MF	protein dimerization activity	118	0.0373882	0.154394	0.877299
GO:0008060	MF	ARF GTPase activator activity	11	0.0798391	0.151728	0.879401
GO:0032312	BP	regulation of ARF GTPase activity	11	0.0798391	0.151728	0.879401
GO:0019898	CC	extrinsic component of membrane	13	0.0745675	0.150826	0.880113
GO:0046933	MF	proton-transporting ATP synthase activity, rotational mechanism	11	-0.0426531	-0.150062	0.880716
GO:0036459	MF	ubiquitinyl hydrolase activity	40	0.0496704	0.147596	0.882662
GO:0008378	MF	galactosyltransferase activity	19	-0.0260874	-0.14358	0.885832
GO:0016772	MF	transferase activity, transferring phosphorus-containing groups	11	-0.0385926	-0.140058	0.888614
GO:0015031	BP	protein transport	37	0.047548	0.132363	0.894697
GO:0015992	BP	proton transport	14	-0.0264164	-0.124163	0.901186
GO:0008234	MF	cysteine-type peptidase activity	32	0.0464792	0.118604	0.905589
GO:0016740	MF	transferase activity	27	0.0485884	0.117086	0.906792
GO:0042393	MF	histone binding	17	0.0552966	0.113453	0.909672
GO:0051536	MF	iron-sulfur cluster binding	43	0.0411932	0.111737	0.911032
GO:0005741	CC	mitochondrial outer membrane	10	0.0638864	0.107193	0.914636
GO:0009654	CC	photosystem II oxygen evolving complex	14	0.0563488	0.105881	0.915676
GO:0006855	BP	drug transmembrane transport	38	-0.00469958	-0.105114	0.916286
GO:0015238	MF	drug transmembrane transporter activity	38	-0.00469958	-0.105114	0.916286
GO:0015297	MF	antiporter activity	38	-0.00469958	-0.105114	0.916286
GO:0016829	MF	lyase activity	15	-0.0181132	-0.104632	0.916667
GO:0016874	MF	ligase activity	16	0.0528711	0.102858	0.918075
GO:0006397	BP	mRNA processing	22	0.0474135	0.101596	0.919077
GO:0003697	MF	single-stranded DNA binding	13	0.0533776	0.0940719	0.925052
GO:0003824	MF	catalytic activity	415	0.012049	-0.0939132	0.925178
GO:0004650	MF	polygalacturonase activity	17	-0.0119729	-0.092583	0.926235
GO:0042626	MF	ATPase activity, coupled to transmembrane movement of substances	38	0.038469	0.0925649	0.926249
GO:0005856	CC	cytoskeleton	10	0.0571797	0.0914379	0.927145
GO:0006629	BP	lipid metabolic process	100	0.00643578	-0.0877982	0.930037
GO:0006364	BP	rRNA processing	24	-0.00525108	-0.085543	0.93183
GO:0008408	MF	3'-5' exonuclease activity	10	-0.0179959	-0.0851565	0.932137
GO:0030117	CC	membrane coat	16	-0.00717862	-0.075573	0.939759
GO:0046854	BP	phosphatidylinositol phosphorylation	11	-0.011725	-0.073863	0.941119
GO:0005507	MF	copper ion binding	51	0.0316003	0.0707974	0.943559
GO:0006139	BP	nucleobase-containing compound metabolic process	22	-0.00204931	-0.0707453	0.9436
GO:0008289	MF	lipid binding	23	-0.00152454	-0.0704658	0.943823
GO:0006352	BP	DNA-templated transcription, initiation	32	0.00224809	-0.0672636	0.946372
GO:0030170	MF	pyridoxal phosphate binding	52	0.0296893	0.0612511	0.951159
GO:0009378	MF	four-way junction helicase activity	30	0.0332427	0.0609815	0.951374
GO:0050662	MF	coenzyme binding	82	0.00949204	-0.0589459	0.952995
GO:0008649	MF	rRNA methyltransferase activity	10	0.0413156	0.0541717	0.956798
GO:0000226	BP	microtubule cytoskeleton organization	11	-0.00208541	-0.0501134	0.960032
GO:0005875	CC	microtubule associated complex	14	0.00268656	-0.043272	0.965485
GO:0007017	BP	microtubule-based process	14	0.00268656	-0.043272	0.965485
GO:0018024	MF	histone-lysine N-methyltransferase activity	13	0.00230876	-0.0427098	0.965933
GO:0006511	BP	ubiquitin-dependent protein catabolic process	83	0.0238149	0.0376285	0.969984
GO:0015991	BP	ATP hydrolysis coupled proton transport	24	0.00797074	-0.0374261	0.970145
GO:0030244	BP	cellulose biosynthetic process	30	0.00976669	-0.0345364	0.972449
GO:0006505	BP	GPI anchor metabolic process	10	0.0321713	0.0326908	0.973921
GO:0003779	MF	actin binding	22	0.0275867	0.0325146	0.974062
GO:0016627	MF	oxidoreductase activity, acting on the CH-CH group of donors	13	0.027625	0.0250967	0.979978
GO:0006310	BP	DNA recombination	39	0.0134848	-0.022129	0.982345
GO:0008236	MF	serine-type peptidase activity	25	0.0126584	-0.0207868	0.983416
GO:0008137	MF	NADH dehydrogenase (ubiquinone) activity	16	0.023921	0.0168361	0.986567
GO:0003684	MF	damaged DNA binding	12	0.0129672	-0.0136068	0.989144
GO:0006486	BP	protein glycosylation	32	0.0204916	0.00939915	0.992501
GO:0000786	CC	nucleosome	12	0.0157203	-0.00652223	0.994796
GO:0006334	BP	nucleosome assembly	15	0.0196307	0.00395832	0.996842
GO:0030127	CC	COPII vesicle coat	11	0.0167142	-0.00379591	0.996971
GO:0050661	MF	NADP binding	17	0.0171872	-0.0032703	0.997391
